# Supplementary material for: Differentiation between regulated and disrupted growth arrests allows tailoring of effective treatments for antibiotic persistence
Source: Sci Adv. 2026 Jan 2;12(1):eadt6577. doi: 10.1126/sciadv.adt6577 (PMC12758538; doi:10.1126/sciadv.adt6577)
Supplement: Supplementary file 2 — Movies S1 to S4 [file sciadv.adt6577_movies_s1_to_s4.zip]

Archive with 4 entries (4 files):
- adt6577_movie_s1.avi
- adt6577_movie_s2.avi
- adt6577_movie_s3.avi
- adt6577_movie_s4.avi
