# Supplementary material for: Differentiation between regulated and disrupted growth arrests allows tailoring of effective treatments for antibiotic persistence
Source: Sci Adv. 2026 Jan 2;12(1):eadt6577. doi: 10.1126/sciadv.adt6577 (PMC12758538; doi:10.1126/sciadv.adt6577)
Supplement: Supplementary file 3 — Tables S1 to S4 [file sciadv.adt6577_tables_s1_to_s4.zip]

Archive with 4 entries (4 files):
- adt6577_table_s1.xlsx
- adt6577_table_s2.xlsx
- adt6577_table_s3.xlsx
- adt6577_table_s4.xlsx
