# Supplementary material for: Differentiation between regulated and disrupted growth arrests allows tailoring of effective treatments for antibiotic persistence
Source: Sci Adv. 2026 Jan 2;12(1):eadt6577. doi: 10.1126/sciadv.adt6577 (PMC12758538; doi:10.1126/sciadv.adt6577)
Supplement: Supplementary file 3 — Tables S1 to S4 [file sciadv.adt6577_tables_s1_to_s4.zip › adt6577_table_s1.xlsx]

## Sheet: Gene groups used in the GO ana 
All gene groups used in the GO analysis (see fig. S3.)
Gene groups in fig. S3A - DEseq2 normalization					Gene groups in fig. S3C - Constitutive promoter normalization
Group1: Increased in disrupted more than regulated	Group2: Increased in regulated more than disrupted	Group3: Decreased in disrupted more than regulated	Group4: Decreased in regulated more than disrupted		Group1: Increased in disrupted more than regulated	Group2: Increased in regulated more than disrupted	Group3: Decreased in disrupted more than regulated	Group4: Decreased in regulated more than disrupted
aaeA	ackA	aceE	abpA		rep	yiag	oppc	flih
aaeB	acrZ	aceF	accB		fepd	adra	fear	yggu
aaeR	add	aceK	acrA		ssud	artj	ppc	ynce
aaeX	adeQ	ackA	acrB		yfcp	hyci	ppsa	fepc
acpH	adhE	acpS	acrR		hemh	biod	oppb	yjhp
agaS	adiC	acs	actS		lon	alae	glce	fepd
alkB	adiY	actP	adk		htpg	yjbd	aspa	purn
allB	adrA	adhE	aer		dnaa	zrap	glna	rpsf
alx	aes	agp	agaV		hmpa	ydei	slp	ampc
amiA	agaD	alaW	alaA		yghr	ssrs	ydcv	hold
amiB	agp	aldA	alaS		mdfa	ssra	astd	potd
ansB	ahr	aldB	alaT		ydjj	ppib	gyrb	rpmg
arfA	alaC	alsR	alaV		ascg	hyaf	trpl	fimc
argO	alaE	amn	alr		ygbl	erpa	gatd	fdhe
ariR	aldB	arcB	alx		tauc	hyae	yqcc	mioc
arnB	allA	argP	amiA		creb	rfad	aste	bor
aslA	allE	arnA	amiC		yafv	yabp	ddpa	upp
asnC	allR	aroA	ampC		yrbl	yaho	gaty	wbbj
basR	appB	asnA	ampG		usha	artp	murf	meps
betA	appC	asnB	ansA		ydfo	hemn	fumb	topb
betB	aqpZ	asnW	apbE		tori	gaty	tsx	flgl
betI	araA	aspA	aphA		pgac	arcb	sucd	yjbe
bglH	araB	asr	apt		eutt	kgtp	ydcs	mltc
bglJ	araG	astA	argV		csgb	kdpb	bcsg	rlmc
bhsA	araH	astB	arnD		yhge	yccu	glcd	ygiq
bluR	araJ	astC	aroC		ytfi	rfas	btuf	mipa
btuC	arcB	astD	aroH		elfg	aldb	hisf	mepk
caiD	arcC	astE	ascG		ppdc	deoc	asta	mreb
caiE	argA	atoC	aslB		bcsa	quec	waal	poth
cas3	argB	atoS	avtA		yqeh	argf	astb	cbl
cas7e	argC	atpC	azuC		ldha	ilvb	dcta	dppc
casA	argD	atpD	bcr		gudp	ibsd	topai	cyss
casB	argE	atpE	bcsA		hycd	wrba	rbsa	flia
cbeA	argF	atpG	bcsB		mmum	yjfy	cara	ubix
ccdA	argG	barA	bcsZ		melb	foca	dcur	paab
ccdB	argH	bax	bdm		pare	ydcl	coda	rplb
cdgI	argX	bcsE	bglX		alld	ytfq	mglb	yfgm
cecR	artJ	bcsF	bioC		rzod	bsma	cyoc	tgt
cedA	artM	bcsG	bioF		ybhn	yida	narz	cbrc
chaC	artP	btsS	bioH		yfav	ygjg	gatz	bamd
cho	artQ	btuF	blr		insg	ymdf	cyod	ynjc
chpB	ascB	carA	bluF		nirb	sapc	patd	enta
chpS	ascF	carB	bor		lnt	raia	sdac	bcsa
clcA	asnT	ccmF	btuC		fdni	trxc	cspe	mltd
clpB	atoB	chiP	btuD		tsga	ymge	ypfm	rbsb
clpP	atoE	cmoM	cbl		rnlb	sapa	glti	traw
clsB	bfd	coaA	cbrA		enda	yodd	mgtl	gnsb
cmtA	bioD	coaBC	cbrB		nudl	yahk	oppf	ydde
coaD	bolA	cobO	ccmD		yehw	argx	cyoe	pare
copD	brnQ	codA	cdaR		ygfz	pykf	alda	ubib
corA	bsmA	codB	cdh		yiif	moca	stha	rpse
cpsG	bssR	cpoB	chaA		ynek	hyfa	ydcj	prs
cueO	bssS	cra	cheA		ycbf	mtnn	gata	muts
cusA	cadB	crl	cheB		yjij	rhmd	ydcu	cspb
cusC	cadC	csiR	cheR		yjfz	eno	entf	flge
cynT	ccmA	cspE	cheW		yahc	arab	dtpa	ykgv
dacC	ccp	cstA	cheY		yrak	yghb	amn	pyri
dauA	cdd	cutA	cheZ		hyfr	yjga	suca	cdar
degP	cfa	cycA	cirA		yobb	lldr	asr	gltk
dgcI	cgtA	cydA	cmoA		aaeb	cydb	mtfa	fiu
dgcQ	chbA	cydC	cmoB		dmsa	phoh	oppd	nhab
dgcT	chiQ	cydD	cobB		dnac	rsea	ydct	rsta
dgoK	citT	cyoA	cobC		narl	araa	bcsf	xni
dgoR	clpA	cyoB	cobT		ding	riba	tnac	setb
dgoT	clpS	cyoC	creA		yehc	rfaq	actp	trmn
dhaR	clpX	cyoD	creB		pspd	leup	carb	ycjr
dicC	coaE	cyoE	crfC		folx	gcd	narw	apha
dinB	cof	cysE	csgD		ynai	ygam	gatb	dsdx
dinF	copA	cysZ	csgE		yeaw	rfag		lgt
dinQ	cpxP	dadA	csgF		arir	gpma		rplp
djlC	crr	dadX	cspA		msrq	pat		cuss
dmlR	csiE	dapA	cspB		nupx	dtpb		fadl
dnaJ	cspD	dapD	cspF		norr	sufd		nadb
dpiA	cspE	dctA	cspG		wzz(fepe)	ybaq		nupc
drpB	csrA	dcuR	cspI		gsph	yeag		yjet
dtpC	cutC	dcuS	csrD		yjir	frub		tap
ecpA	cyaA	ddpA	cueO		taba	ykgm		yeda
ecpC	cybC	ddpB	cusS		rclr	yqcg		rpsq
ecpR	cydA	ddpC	cvpA		rcnb	rmf		sera
elfC	cydB	ddpD	cvrA		ykfh	hisr		uvry
emrD	cydX	ddpX	cysA		holc	sstt		trmh
emrK	cysQ	degS	cysB		rlmn	plig		lsrr
emrY	cysZ	dgcE	cysC		fixc	yccj		gltf
essD	dcrB	dgcP	cysD		sgrt	yibi		atpc
eutG	decR	dhaK	cysI		yeal	ygev		yfcl
evgA	def	dhaL	cysJ		ycfz	valv		hcat
fadM	deoA	dhaM	cysK		cura	xdhc		dpaa
fbpC	deoB	dkgB	cysM		elab	gcvr		mrda
fdnH	deoC	dnaX	cysN		pppa	sapd		evgs
fdrA	deoD	dosP	cysP		wcaa	ygha		rnb
fghA	dkgA	dsbD	cysS		rlmd	yiha		fklb
fimD	dksA	dsbE	cysT		mltf	srla		rpsp
flxA	dmpG	dtd	cysW		pspc	gabd		male
focB	dmsC	dtpA	dacA		ppdb	csra		glcb
frc	dnaQ	elaD	dacB		yggl	ycgn		ygaz
frmA	dosC	elbB	dam		yaai	pagp		yebo
frmR	dosP	emrR	dcd		menc	ybhr		uhpb
frvA	dprA	entB	dcm		uhpc	ynib		rara
fryB	dsdC	entE	dgt		fdra	mokc		purd
fucU	dtpB	entF	diaA		cynx	rpoe		trac
fumD	dtpD	eptB	dinD		yhhn	yqfi		nuon
fxsA	eamB	eutM	dld		prlf	prpd		rpsd
galM	emrE	fabA	dnaA		bira	waab		yfdh
galP	eno	fabB	dnaB		yodb	cysq		pnp
gcl	erpA	fabR	dnaE		appa	cadc		uraa
gfcA	etk	fabY	dnaN		yjdp	cspd		glnh
gfcB	exuT	fadA	dolP		yvck	cspe		rpsn
ghoS	fadD	fadB	dpaA		nrdi	def		alat
glnL	fadE	fadR	dppA		yehi	nupg		flie
gltP	fadK	fbaA	dppB		ygif	ybhb		phoa
gltS	fdhD	fbp	dppC		pncc	arge		rbsr
gnsA	feoA	fdnG	dppD		yehk	hyab		rela
groL	feoB	fdoH	dppF		acna	hyad		ydiy
grpE	fes	fdoI	dusA		deda	glah		thiq
gspA	fldB	feaR	dusB		ydcd	srld		azuc
gspC	fmt	fecE	dxs		apbe	yagf		ycgx
hcp	focA	fkpA	ecnA		ydjm	glta		tolc
hdhA	folX	flhC	efeB		lptf	prpe		pabb
hemH	fruA	flhD	efeO		dicc	sufe		trba
hflX	fruB	fliJ	emrA		lrha	ybaa		trbc
hfq	fruK	folD	entC		ycjg	yfcz		acea
hha	frvB	ftnA	entD		nagz	grca		udk
hicA	fsa	ftsW	entS		yagu	csir		flgg
hicB	ftsX	fucO	epmB		thig	tref		cysp
hinT	fumC	fucP	epmC		opge	dada		msck
hipA	fur	fumB	eptC		ihfb	qora		naph
hipB	gabD	fumC	ettA		yegs	chiq		ghxp
hlyD	gadA	gadE	evgA		alx	tetr		fecc
hlyE	galU	gadW	evgS		panm	yacl		yeal
hmpA	garD	galE	fabF		pssa	ydch		maea
htpG	garK	galS	fdx		yfde	fade		sdhb
htpX	garP	galT	fecC		lpte	crr		flgi
htrE	garR	gapA	fepA		ydan	galu		yecr
hycA	gatY	gatA	fepC		pbpg	pfla		atpa
hycB	gcd	gatB	fepD		ydjz	yhha		yoae
hycD	gcvR	gatD	fepG		ysdd	yfbv		mene
hycE	glpF	gatY	fhuB		lpxm	gabt		mepa
hyi	glpQ	gatZ	fhuE		ycal	yfed		mlic
iaaA	gltA	gcvP	fimB		rfft	ybhl		ompc
ibpA	gntP	glcC	fimC		yahe	melr		pota
ibpB	gpmA	glf	fimI		yddh	yjff		hsdm
idi	gpmM	glgP	fis		bglf	ugd		purl
idlP	gpr	glgX	fiu		phno	fumc		argv
idnK	grcA	glnA	flgB		fabi	yddm		ahpc
ihfB	grxB	glnD	flgC		fadj	yohc		livk
ileY	hdeD	glnE	flgD		nnr	ytfr		potc
ilvD	hisR	glnH	flgE		yggp	ybjd		purm
ilvE	hokE	glsA	flgF		yahm	yeay		atpe
ilvM	hspQ	gltB	flgH		paax	cyda		ydem
ilvX	hxpA	gltD	flgI		arsr	adhe		ompf
ilvY	hyaA	gltI	flgJ		ytjb	hyfc		yhdu
intF	hyaB	glyW	flgK		cysn	ppx		flgf
intR	hyaC	gmhB	flgL		speb	gabp		ddpc
iraD	hyaD	gndA	flgM		fecb	hspq		rsxb
kbaY	hyaE	gpr	flgN		yhfx	cbdx		uhpc
kptA	hyaF	gpsA	flhA		ycia	ybge		yggi
lacA	hycH	gss	flhB		uvrb	yijd		yoaa
lacY	hycI	gstB	flhe		alls	garp		rple
leuX	hyfA	guaC	fliA		motb	cof		yfib
lgoD	hyfB	guaD	fliC		ydil	pflb		nudk
ligA	hyfC	gyrA	fliD		ybay	yjbj		epmc
lipB	hyfD	gyrB	fliF		dcm	gpr		alas
lon	hyfE	hcaR	fliG		frld	yajd		rffg
lpoB	ilvB	hdeA	fliH		ynak	sgcq		prfc
lpxM	intA	hdeB	fliI		scpc	ribb		hydn
lysA	iscA	hemN	fliK		trmb	acrz		prow
lysR	ivbL	hexR	fliL		vsr	ycgb		ugpa
mak	kbp	hisA	fliM		emry	ascf		lolb
malI	kdpA	hisB	fliN		cpxa	yeah		iscx
marA	kdpB	hisC	fliO		yfgh	hyac		rffc
matP	kdpE	hisF	fliP		ybgq	deod		wcam
mazE	kdsC	hisH	fliQ		yhcn	poxb		livg
mazF	kgtP	hisIE	fliR		oxc	ptsg		ynji
mazG	lacZ	hisJ	fliS		ygbk	yagj		rpsr
mcbR	ldtE	hisM	fliT		phnh	yahv		rnd
mdtI	leuP	hisQ	fliZ		yidk	cyca		rsxd
mdtK	lgoT	hisR	flk		sodb	fes		ybix
mdtM	lldP	hpf	folB		ypde	aqpz		rpsc
mdtN	loiP	hsdS	folK		yneg	mgts		mdtl
mdtO	lptA	hupA	folM		ygce	dgce		wecb
mhpA	lptC	hxpB	ftsN		yjim	hyaa		prmc
miaA	lptF	iclR	ftsP		bcr	argc		gsid
mlrA	lptG	ileS	fumE		glgc	yaiy		ispu
mmuP	lpxC	ilvN	galK		cait	yahn		yecj
modA	lpxL	insH11	galM		nudc	cfa		mrec
motA	mcbA	insH5	gdhA		hcxb	ynco		yoal
motB	mdtB	insH6	gfcA		ydhr	yjdn		dam
mqsA	melA	katE	ghrA		cysw	lhgo		fole
mqsR	melR	katG	ghrB		yfcr	ybdz		apbe
mscS	metA	kdsB	ghxP		yraq	ypfm		trax
mug	metJ	kup	glnQ		ydiq	acka		hcaf
murR	mhpF	lacI	glnV		uida	rpos		pdxa
mutM	miaB	lepB	gloB		ydco	rrab		gdha
nac	mngA	lgoR	gloC		adic	ybii		prov
nadA	mngB	lhr	glpG		cusb	cgta		irap
nanC	mntH	lldD	glrR		hypf	ybiy		nuom
nanM	mntP	lldR	glsB		yccm	ivbl		abpa
nanQ	mntS	lolA	gltJ		aspt	yiir		rlha
nfeF	moaC	lpcA	gltK		cobt	cysz		yddb
nfeR	moaD	lpdA	gltL		wcaj	fmt		thya
nhaR	moaE	lpoA	gltV		fabh	zapa		yqge
nimR	mobA	lpp	gltW		yici	gpsa		yece
nirC	mobB	lpxD	gltX		dacd	yihi		flii
nlpA	mocA	lspA	glyA		nika	pyrl		rpln
nlpE	mokC	lsrA	glyT		ypdc	yfax		yajg
nnr	mpaA	lsrB	gmd		ldta	pdxj		cbrb
nohA	mscL	lsrC	gnsB		ybap	gard		cred
nohD	msrP	lsrD	gntX		yobh	yhdv		gltv
norV	msrQ	lsrG	groS		rhta	xyla		holb
norW	mtnN	lysS	gsiA		bepa	fadd		puub
nrdD	nadR	maeB	gsiB		tusb	yjjb		ycej
nrdE	nadS	manA	gsiC		sdaa	ysde		yegd
nrdG	nanA	manX	gsiD		ssue	kup		cvpa
nrdH	nanT	manY	gsk		tyra	sgcb		alx
nrdI	narK	manZ	guaB		uxua	yjhi		yejb
nudC	ndh	map	hcaF		pdel	zapg		yibq
nupX	nfrA	mdh	hcaT		yjfm	sert		modc
ompG	nfuA	mdoC	hemF		thim	ybae		ycei
ompL	nhoA	mdoG	hemP		mdtd	ymgd		sbp
osmE	nifJ	mdoH	hemW		yfie	dtpd		yfca
oxc	nlpC	menI	hemX		malp	yihd		yqia
paaX	nrfB	mepH	hemY		nrfe	uspb		trbg
pabA	nupG	metG	hflD		infb	bssr		cspf
pabB	ompX	metH	hisS		csde	nark		dacb
pabC	osmB	metI	holB		yacg	aspa		yjia
pdeG	osmC	mfd	holC		blr	cybc		acrr
pdeH	otsA	mglA	holD		ubiv	slp		rplm
pdeL	pagP	mglB	hscA		xyle	yecu		glnq
pdeR	panD	mglC	hsdM		ydif	yohp		leuw
pepA	paoC	mgtL	hsdR		psug	mcba		mukf
pepT	paoD	mraY	hupB		hcad	mdoh		aroh
pfkB	pdeB	msrB	ibaG		rpsb	ytft		dusb
pgaA	pdeC	mtfA	ilvE		muth	arga		valy
pgaB	pdeD	mtnN	infA		yicn	nads		lysv
pgaC	pflA	mtr	insL3		qmca	lpxc		dsda
pgaD	pflB	mukB	iraP		arfb	tkt		yode
pgmB	pgi	murD	iscX		ccda	yffl		flik
pgpB	phnN	murE	ispA		qsee	ychh		ybfp
pgrR	pliG	murF	ispD		fdnh	brnq		mota
phnC	pmbA	murI	ispE		yjjv	atos		ymda
pinQ	pqiB	nadC	ispF		yegr	dkga		xanp
pinR	pqiC	nagC	ispU		yeet	ydgj		hupb
pitB	proA	nagE	ivy		yjjj	yqeg		cysn
polB	proC	narH	lamB		edd	dosp		emra
pphA	proK	narI	lapB		mlaa	yqhh		cysk
pptA	proY	narW	ldtC		ymgg	srlb		atpg
pqqU	prpD	narZ	lepA		paba	cutc		ydjl
prlF	psiB	ndk	leuB		tfar	sufs		cysa
proP	psiF	nfsB	leuU		arca	fldb		yced
proV	ptrB	nlpD	lgt		yeby	yibt		dnab
proW	ptsG	npr	livG		yibg	csie		motb
psiE	pykF	nrdR	livH		ulae	yibl		ccmd
pspA	pyrG	nupG	livJ		norv	yeey		yaei
pspB	pyrL	odhB	livK		bdm	cydx		atpb
pspC	qorA	ompP	livM		frvr	srle		cysj
pspD	raiA	opgB	lnt		ycit	rfap		rpsm
pspE	rcdA	oppA	lolB		amtb	ygjr		rsfs
pspF	recE	oppB	lolC		epd	pdec		ycao
pspG	rfaD	oppC	lolD		yjfj	prok		prfb
punC	rfaS	oppD	lpxB		gspl	ydae		envc
puuD	ribA	oppF	lpxK		yeak	ygew		flij
puuR	ribB	paaD	lpxT		ygdq	nlpd		aspc
rbfA	rluA	paaF	lsrR		glga	ycic		tatc
rcdB	rmf	paaJ	lysC		emrk	dkgb		accc
rclB	rna	panB	lysO		yhin	argb		rpls
rclC	rnc	panC	lysV		ybcw	yjfn		ynfu
rclR	rnpB	pat	maa		arsb	ylcj		cysc
rcnB	robA	patD	malK		gcva	nifj		mine
rcnR	rodZ	pckA	malP		psut	sapb		modb
recA	rof	pdeN	marB		rpla	artm		trml
recN	roxA	pdxB	mcrB		yiim	pqic		trai
recX	rpoE	pdxH	mcrC		yadn	ybfa		tsua
rem	rpoS	pdxJ	mdtH		fime	bsss		yneg
rfaH	rraB	pepD	mdtJ		keff	sapf		eptc
rhlE	rrlA	pepE	menD		ybgp	agp		chea
rihB	rrlB	pepP	menE		yfcc	sfsa		cvra
rlmC	rrlC	pepQ	menF		arad	appc		fdx
rpnB	rrlE	pgsA	mepA		tada	elad		nuoa
rpoH	rrsD	pheA	mepK		ygfm	yhco		nudi
rprA	rsd	phnI	mepS		ilve	asnt		fliz
rrrD	rseA	pldB	metF		nrdh	yagh		bcr
rspA	rseD	plsB	metL		frlc	lldd		rnt
rspB	rsmH	pncB	metR		yggr	ybij		lold
rusA	rsmJ	polA	metY		rlub	yabq		wzy
rzoD	rssB	ppa	metZ		yjab	yacm		flir
selC	rtcB	ppc	mgtT		inaa	sgcc		gyra
serV	rtcR	ppiB	mioC		beti			lpxt
sfmD	rutA	ppk1	mipA		nadk			phes
sfmF	rutB	ppnN	mlc		yggc			recf
sgcR	rutD	ppsA	mliC		liga			cysw
sgrT	rutG	ppx	mltA		macb			purr
shoB	rutR	proL	mltB		yaau			spec
sieB	sapA	proM	mltC		fimd			traa
soxS	sapB	pta	mltF		leub			ftsp
speF	sapC	ptsN	mnmA		luxs			trbf
stfQ	sapD	ptsP	mnmG		yghs			yeib
stfR	sapF	purA	modA		quea			phem
tam	satP	purN	modB		pnta			cbra
tauA	secB	pyrC	modC		emta			yqgb
tauB	serT	radD	modE		hcp			glpg
tauC	sfsA	rapZ	modF		yffq			wbbk
tfaQ	sgcA	rbsA	motA		ysga			ddpf
thrA	sgcB	rbsD	motB		rcla			flis
tomB	sgcC	recC	mrcA		ynfc			trag
torA	sgcE	recD	mrdA		btud			purf
torD	sgcQ	recG	mreB		dead			nuoh
torT	sgcX	recO	mreC		yejg			puta
torY	sixA	rfaC	mrr		rspb			mete
torZ	smg	rfaF	msrC		araf			ybap
tpr	sodC	rfaG	murA		glrr			fimi
tqsA	srlA	rfaJ	murJ		leuo			ynam
trkG	srlE	rfaP	mutL		yeew			ycii
tsaE	ssb1	rfaQ	mutM		yjji			rpmd
tsr	ssrA	rfaS	mutS		ymgk			lpxa
ttdB	ssrS	rfaY	mutT		paai			ycjq
ttdT	sstT	rfbB	nadB		agav			infa
ubiU	ssuB	rfbC	napG		ydjg			yecf
ubiV	sufA	rfbD	napH		vals			rlmg
uidC	sufB	rhmD	nei		otsb			murg
umuC	sufC	rhtC	nemA		ibpa			chey
umuD	sufD	ribA	nfi		hemf			yead
uvrB	sufS	ribD	nfo		riml			nrda
uxaA	tatE	rihA	nhaB		yicj			ymfa
uxaB	tetR	rluF	nrdA		ynff			malt
uxuA	tisB	rnhA	nrdB		stpa			ycgr
uxuB	tkt	rnk	nsrR		fbab			rpli
vapB	tonB	rpoC	nth		pcnb			pmrr
ves	treA	rppH	nudE		yjcb			rsxc
waaH	treF	rsmI	nudI		cas2e			nude
wcaD	trkA	rstB	nudJ		cher			epmb
wcaE	trmA	sapD	nudK		idno			cdh
wcaF	trxC	sapF	nuoA		pstb			yigb
wcaJ	ubiA	sbcB	nuoB		yohd			glnp
wzc	ubiC	sbcC	nuoC		napb			cysi
xapA	ubiF	sdaC	nuoE		ldrb			blr
xapR	ubiT	sdhC	nuoF		dedd			dld
xylE	ugd	secA	nuoG		frdb			ptra
yaaJ	uhpT	secM	nupC		gntt			metq
yadC	uspB	selD	nusB		sure			psug
yadE	uspD	serS	ompF		ynft			metl
yadK	uspG	sgbU	ompT		focb			cysm
yadL	waaB	skp	opgD		agab			bioc
yadM	wecH	slp	opgE		wcad			gltl
yadV	wrbA	slyD	ortT		xerd			gph
yafN	xylA	sodA	paaA		exox			rplx
yafO	xylB	speD	pabB		ybjl			csgf
yafP	xylH	sppA	parE		ynfa			livf
yafZ	yaaY	srlB	pcnB		arnd			rplr
yahC	yabI	srlD	pdxA		uxab			dnae
yahE	yabP	srlE	pdxY		aidb			flhe
yahL	yabQ	ssrA	pepB		yjaa			ilvi
yaiP	yacH	sstT	pheM		yghu			lamb
ybaK	yacL	sthA	pheP		pxpc			ycjp
ybaL	yadH	sucA	pheS		dinq			rimm
ybaY	yaeH	sucC	phoA		cls			nudj
ybbA	yaeP	sucD	phoP		dmsb			cyua
ybcF	yaeR	sufE	phoQ		yhjb			rply
ybcK	yafC	tatA	pifC		ycjt			rpmh
ybcN	yafD	tatB	pldA		exbd			mtga
ybcO	yagE	tkt	plsC		pphc			mred
ybcW	yagF	tnaA	pmrD		ppta			ygbe
ybeU	yagG	tnaB	pmrR		wzc			btub
ybeY	yagJ	topAI	pncC		yeax			ymgg
ybfB	yahK	topB	pnp		ygjh			hemp
ybfC	yahN	traA	pntA		yihu			rpld
ybgD	yahO	traY	potA		ves			glca
ybhD	yaiA	treB	potC		yibn			ybjs
ybhH	yaiO	treC	potD		phnm			trab
ybhI	yaiY	trmH	potG		ihfa			flid
ybhJ	yajD	trpA	ppdA		pdeh			csgg
ybhM	yajO	trpB	pppA		frwc			aroa
ybhP	ybaA	trpD	prc		clcb			pyrb
ybiV	ybaE	trpE	prfA		rhsc			trah
ybjC	ybaQ	trpL	prfC		ybdo			sseb
ybjJ	ybcH	trpR	priA		htre			ydij
ybjP	ybcL	tsx	priB		sspb			rpsi
ycaI	ybdG	tuf	prmB		thrl			thii
ycaN	ybdJ	tusC	prmC		cusc			cyoa
ycbV	ybdK	tusD	proQ		glnk			bdm
yccE	ybdN	tusE	proV		ppnp			ycit
yccM	ybfA	ubiH	proW		yajq			diaa
yccT	ybgE	ubiI	proX		mdla			asd
ycdU	ybgO	ugpA	prs		yrai			rnpa
yceG	ybgU	ugpC	psuG		yght			gspl
ycfL	ybhB	ugpE	ptrA		gsia			yqgg
ycgR	ybhL	ugpQ	purF		narp			mnma
ycgV	ybhQ	uof	purK		euth			ygjj
ycgX	ybiB	uspA	purL		ybez			cat
ycgZ	ybiI	waaL	purM		yiac			menh
ychO	ybiJ	waaO	purR		frda			ygim
yciO	ybiO	waaU	purT		laca			bcsb
yciQ	ybiW	waaZ	purU		zapd			pyrd
ycjF	ybjD	wbbK	puuC		glnl			gcvt
ycjM	ybjH	wzx	pxpA		ydhi			yidd
ycjN	ybjM	wzyE	pyrB		ydav			apt
ycjO	ycbZ	xdhA	pyrE		thrb			glnv
ycjP	yccA	xdhB	pyrF		year			crfc
ycjQ	yccJ	xseA	qseG		mhpc			mdth
ycjR	yccU	yagH	queA		bcsr			maeb
ycjT	ycdZ	yaiZ	queD		quud			potb
ycjX	yceF	yajC	radA		amib			rpla
ydaS	ycfH	ybaB	radC		dapb			traj
ydaT	ycfJ	ybaN	rbbA		quee			acra
ydaU	ycgB	ybaT	rbsK		rhab			flim
ydaV	ycgN	ybcJ	rbsR		held			ruvx
ydaY	ycgY	ybdD	rcsA		yidb			lepa
ydbD	ychH	ybdZ	rdcB		hycf			putp
ydcA	yciB	ybgE	rdgB		ffs			tar
ydcR	yciC	ybjN	recF		mmup			trbj
ydcY	yciE	ycaC	recQ		ynee			tatd
yddA	yciG	ycaD	relA		phnc			tada
ydeO	yciN	ycaR	repE		lexa			gfca
ydeP	ydaE	yciX	rffC		hych			hemw
ydeQ	ydaF	ydbH	rffG		ydft			ruvc
ydeR	ydcH	ydcH	rhlE		yoba			flig
ydeS	ydcL	ydcJ	rhoL		yfdv			purt
ydfA	yddM	ydcS	ridA		frdd			entd
ydfB	ydeI	ydcT	rimK		tmk			yacc
ydfC	ydgJ	ydcU	rimL		mnme			rplc
ydfI	ydhF	ydcV	rimM		yfhl			livh
ydfR	ydiP	ydeE	rimO		hcae			yeiw
ydfT	yeaG	ydgJ	rimP		rada			mura
ydfU	yeaH	yeaC	rlhA		ybdf			cmob
ydfW	yeaY	yeaE	rlmA		ygft			emrr
ydgD	yebV	yecA	rlmC		yhfw			flin
ydhQ	yebW	yegT	rlmG		yoac			puue
ydhW	yecC	yegU	rlmH		speg			ydci
ydhX	yecH	yegV	rlmKL		flgk			icd
ydhY	yedI	yejB	rluC		paob			pden
ydiB	yedP	yejF	rluE		uspf			ysaa
ydiF	yeeO	yfdI	rnb		ybiw			nuog
ydiN	yeeY	yfeC	rnd		tsad			ydgh
ydjE	yegH	yfeD	rnhB		dgok			nema
ydjM	yegX	yffS	rnpA		abrb			pyrh
ydjO	yehA	yfjH	rnt		ydik			dppa
ydjY	yehR	yfjW	rplA		yfjy			rpss
yeaQ	yeiH	ygeV	rplB		ybbc			trbi
yeaR	yfaP	ygfB	rplC		lyso			wcal
yebB	yfaX	ygiC	rplD		fic			hisq
yebE	yfbU	ygjR	rplE		citt			ymja
yebF	yfbV	yhbY	rplF		yfaz			ibag
yebG	yfcO	yhdV	rplI		fcl			quea
yebY	yfcZ	yhdX	rplK		uidb			cheb
yecN	yfdC	yhdY	rplM		trer			secd
yedJ	yfeH	yheT	rplN		tyru			yfae
yedK	yffL	yheV	rplO		ydiv			lolc
yeeA	yfgI	yhfA	rplP		exur			tral
yeeT	yfhM	yiaJ	rplQ		rrrq			ilev
yefM	ygaM	yibB	rplR		yjcs			flif
yegI	ygaV	yidA	rplV		yncg			mety
yegJ	ygbI	yidF	rplW		allb			glrr
yegL	ygeV	yidZ	rplX		arne			yeir
yegQ	ygeW	yigZ	rplY		etk			ecpa
yegR	yghB	yihL	rpmB		mdtj			livj
yegS	ygiD	yihM	rpmC		yhbp			dctr
yehB	ygiN	yiiQ	rpmD		yjfk			tras
yehM	ygjG	yijD	rpmG		ynfe			cpdb
yfbL	ygjR	yjbD	rpmH		frla			mcrc
yfbN	yhaK	yjcH	rpoA		yche			ldtc
yfcC	yhbE	yjcO	rpsB		nudg			cspa
yfcR	yhbO	yjfF	rpsC		yqib			glnu
yfcS	yhbS	ymdB	rpsD		ybga			malm
yfcV	yhbW	ymiA	rpsE		ygiv			acrb
yfdK	yhcC	ymiC	rpsH		glpc			dppb
yfdV	yhcO	yobD	rpsI		ppdd			hemf
yfdX	yhdH	yobF	rpsJ		ydhs			ymcf
yfdY	yhdV	yoeI	rpsK		clpp			yeje
yfeO	yhfL	ypdK	rpsM		ydis			ybfe
yfeR	yhfZ	ypfM	rpsN		sbmc			rpoa
yfeY	yhhA	yqcA	rpsQ		ycfl			cspg
yfeZ	yhhT	yqcC	rpsR		rhsd			lpxb
yfgH	yhiM	yqeF	rpsS		osme			dut
yfhH	yhjD	yqeJ	rsfS		insi1			rpsj
yfhL	yiaF	yqfA	rsgA		dgoa			amph
yfjP	yiaG	yraN	rsuA		cyst			cytr
yfjQ	yiaU	ytfQ	rsxA		sirb1			mgtt
yfjR	yiaW	ytfR	rsxB		apbc			fepa
yfjT	yibA	ytfT	rsxC		yecm			nuoj
ygaC	yibH		rsxD		phep			pcnb
ygbA	yibI		rsxE		bdcr			rplq
ygbL	yibL		rsxG		ycif			tapt
ygcG	yibT		ruvB		yfhr			trad
ygdI	yicH		ruvC		ylbe			valw
yggL	yicN		ruvX		dnan			yoji
yggP	yidE		sad		yrbg			marb
yghD	yidG		sbp		hipa			cher
yghW	yigI		scpC		sgrr			nuok
ygiS	yihA		sdhE		ynia			ghrb
ygiV	yihD		serB		ylac			atpf
yhaH	yihI		setB		cas6e			tyrb
yhbX	yihO		sfsB		ycjs			pyrf
yhcA	yihV		smpB		stfq			nuob
yhdN	yiiE		speC		cpxr			sure
yhhI	yiiR		spoT		nudf			glyt
yhhS	yiiS		srmB		matp			ynft
yhiN	yjbD		sseB		slty			argt
yhjB	yjbJ		suhB		ycan			fepg
yhjY	yjbQ		surE		yqim			nuof
yiaB	yjdN		sutR		metn			prc
yibG	yjeM		tadA		ycgz			nsrr
yicS	yjfF		tamA		tag			folk
yidX	yjfN		tamB		ygcn			prib
yieK	yjfY		tap		ykgf			arnd
yieL	yjgA		tapT		pdei			ybgc
yihF	yjgM		tar		feab			malg
yihQ	yjgR		tehB		rhar			yeii
yiiF	yjhG		tgt		soxr			yoab
yjbB	yjhH		thiB		acca			murc
yjbH	yjhI		thiI		kdgt			tsub
yjbM	yjiH		thiM		mhpb			flgm
yjbT	ykfB		thiP		tehb			traq
yjcB	ykgM		thiQ		ygdr			isph
yjcS	yljB		thyA		glpd			sfsb
yjdJ	ymdF		tig		cynr			guaa
yjfC	ymgD		tilS		rcba			dolp
yjfI	ymgE		tmk		caia			sdha
yjfJ	ynfM		tolC		ycem			trau
yjfK	yniB		tolQ		ygfi			hiss
yjfL	yobI		tolR		ftsz			plap
yjfM	yodD		traB		mutm			wcak
yjfZ	yohC		traC		hlyd			trat
yjiN	yohF		traD		cecr			racr
yjiR	yohJ		traE		cusr			purk
yjjG	yohP		traF		yfcj			lsrf
yjjJ	ypdI		traG		yfeo			flha
yjjQ	ypfJ		traH		ycft			yhjj
yjjX	ypfN		traI		murq			spot
ykfA	yphG		traK		rpib			yciz
ykiD	yqeG		traN		bcsc			efeo
ylbF	yqhD		traP		iaaa			ves
ylcG	yqhG		traQ		phrb			amic
ylcH	yqhH		traR		yehe			rbsk
yliI	yqjA		traS		fabd			nusb
ymgA	yqjG		traT		yjgn			daca
ymgC	yrhB		traU		nirc			wecc
ymgF	ysdE		traV		rrrd			biof
ymiD	ytfK		traW		rplk			paaa
ynaK	ytfQ		traX		tpx			tsab
ynbA	ytfR		trbA		yhfs			mgta
ynbB	ytfT		trbB		casb			mutt
ynbC	ytgA		trbC		clca			ppda
ynbD	zapA		trbF		ssle			fimb
yncG	zapG		trbG		kbay			thrv
yncJ	zitB		trbI		nei			yfjd
yneJ	zraP		trbJ		pstc			ynfn
ynfC	zupT		trg		sdia			flk
ynfE			trmL		yjja			mglc
ynfL			trmN		yiee			traf
yniA			truB		fbpc			nth
ynjA			truD		xtha			ygil
yoaC			tsaA		wcac			rplf
yoaF			tsf		serx			rihc
yoaG			tsr		pspa			glya
yobA			tsuA		ybir			cysb
yobB			tsuB		yfay			leuu
yodB			tyrB		tam			nuoe
yoeB			tyrV		ybff			metf
yohD			ubiG		yigf			trpcf
ypdF			ubiJ		bor			rpsk
ypeA			udk		intd			recg
ypeB			uhpB		dape			rplv
yphE			uhpC		hscc			entc
yphF			upp		flgl			guab
ypjA			uraA		tcda			alav
yqaE			uvrC		csqr			ansa
yqeH			uvrY		rplj			ybie
yqeK			uxaC		ygcs			zape
yqgD			valY		ftsk			fliq
yqhC			ves		umuc			trpd
yqjC			vsr		ygfs			alaa
yqjD			wbbJ		tomb			pyre
yqjE			wcaK		sgcr			yqce
yqjF			wcaL		ynja			dppd
yqjK			wcaM		corc			tran
yraH			wecB		yqae			flic
yraQ			wecC		rpoh			ents
ysaB			xanP		yfbs			yihg
ytfE			xerC		ygjk			ivy
ytfH			xni		yffb			ispd
ythA			xseB		rbfa			yhdt
ytiD			yaaX		marc			adep
zapC			yacC		yiix			ygah
zipA			yaeQ		puru			ilet
zntB			yagN		eute			arok
zntR			yajG		yphf			ddpd
			yajR		nanq			pdxy
			ybaP		ygac			yicg
			ybdO		ygjv			pepb
			ybfE		prop			slma
			ybfP		topa			flit
			ybgC		hofq			ynee
			ybhA		ytff			fhub
			ybiE		higb			tig
			ybjG		qseg			ygff
			ybjO		crp			lysc
			ybjS		yfdt			cspi
			ycaO		nhab			evga
			ycaQ		mtla			bluf
			ycdY		rpnb			flgh
			yceI		yegj			paag
			yceJ		gshb			plsc
			ycgR		mdlb			ygcr
			yciH		ycjf			flga
			yciI		rava			lsrk
			yciT		pspf			bglx
			yciW		yjet			fkpb
			yciZ		yhhz			dppf
			ycjP		yfhb			rpmc
			ycjQ		hrpa			yhjv
			ycjR		yaaj			rplw
			ycjS		yccs			rsxe
			ycjW		lysa			pria
			ydcI		yjjp			uvrc
			yddB		yebs			flgk
			yddE		dtpc			gltj
			ydeM		gfcb			pyrc
			ydfK		seta			recb
			ydgK		slyx			ycih
			ydhY		yqjd			ycjw
			ydiY		lapa			opgd
			ydjL		menb			yden
			yeaD		azuc			dxs
			yeaL		selo			rnhb
			yecD		envy			rluc
			yecJ		cas3			flhb
			yecR		mdtf			muke
			yedA		yafq			csgc
			yeeN		hybc			malf
			yegD		yjbg			mgrb
			yegW		dgt			prmb
			yeiI		yciu			btsr
			yeiP		ylim			flgb
			yeiR		gcl			lyso
			yeiW		intf			xerc
			yejK		rsec			yeen
			yfaE		sra			hsdr
			yfcA		glxr			flip
			yfcD		yfdk			potg
			yfcJ		hype			purc
			yfcL		ybef			yfdg
			yfdG		ydcf			rsxg
			yfdH		nrff			ydda
			yfeK		alkb			yhid
			yfeY		yjeh			csgd
			yfgJ		yhiy			enth
			yfgM		rsxb			cobc
			yfiB		yggi			hsca
			yfiF		torz			rpmb
			yfiH		mppa			malk
			yfjD		casa			ndk
			ygaH		yfdy			yjei
			ygaZ		nac			adk
			ygbE		glpb			flgd
			ygcP		ydbd			yeip
			ygcQ		yphe			cysd
			ygcR		yahl			pure
			ygeA		lolb			pmrd
			ygfF		mtlr			gcvh
			ygfX		ycap			hda
			yggC		dgot			ampg
			yggI		mode			mdtj
			yggT		yfcg			mrca
			ygiM		hcab			murj
			ygiQ		ecpr			rsxa
			yhaL		clpb			recq
			yhdE		arnt			flgn
			yhdT		rard			flio
			yhdU		yecj			trar
			yhfK		eutg			ompt
			yhgE		yfif			atph
			yhgN		yeea			gsic
			yhhJ		ybgs			nuol
			yhiI		adhp			pdea
			yhiY		yeja			rida
			yhjV		yqjf			rimo
			yibF		mdta			ispe
			yibN		mhpt			lpxh
			yibQ		phob			cyst
			yicG		yihx			pnca
			yidD		yfjj			aslb
			yidI		mazg			puuc
			yieP		chaa			ispf
			yigB		rpll			tsaa
			yihG		ydej			yidc
			yihN		rsmb			purh
			yijO		chia			plda
			yjaH		ypab			mnmg
			yjeI		ilvm			accb
			yjeT		modc			leuz
			yjhQ		yihn			flgj
			yjiA		yede			yjej
			yjtD		yrhd			yhal
			ymcF		sbp			sdab
			ymjA		amid			chew
			ynaM		btuc			fecd
			yncE		ebga			insl3
			yneE		ldrc			napg
			yneG		yfat			aroc
			ynfB		ftsh			qued
			ynfN		yehx			rpsh
			ynfQ		hemx			trg
			ynfT		ynep			nuoc
			ynfU		rham			rlmkl
			ynjB		acrr			livm
			ynjC		yagb			hfld
			ynjI		ypec			folb
			yoaA		yagn			gloc
			yoaB		uspc			thil
			yoaE		hslo			rpst
			yodE		cybb			atpi
			yojI		lrp			glsb
			ypeB		mlad			abpb
			ypjD		yday			rpe
			yqaA		ssua			trak
			yqaB		yghw			phoq
			yqcE		miaa			ydfu
			yqgB		ydfd			smpb
			yqgE		ytfe			trud
			yqgG		ycbu			suhb
			ysaE		cysk			yjah
					ymib			tsf
					cysa			metz
					ftsb			yaax
					rrf			flgc
					hofm			ydfk
					phop			yhfk
					wecg			nfo
					bett			thib
					ylcg			trav
					ydhv			trho
					ycjx			yhgf
					ftnb			flil
					ftsl			fhud
					yecv			tehb
					yffo			rcsa
					yhij			aer
					ynjb			trae
					pfka			napa
					modb			gsk
					tsua			thrt
					gutm			ispa
					phou			thip
					yciq			yfcj
					puur			yhgn
					comr			gltw
					yadx			chez
					ahpf			mukb
					yihf			csge
					ydfr			yajr
					ygeg			cira
					ygji			efeb
					tils			fis
					xynr			hsds
					tory			nuoi
					gspd			trbb
					eutk			trap
					ycak			ybjg
					ygcg			rlma
					ygis			rplk
					pita			ecna
					ycgr			rdgb
					yigg			prox
					yhii			ygfx
					nude			glcg
					euts			yciw
					rlua			fucr
					yijf			hisp
					yfdx			rlmh
					tolq			alr
					agai			purb
					ccdb			nei
					ytfh			nrdb
					ompl			bama
					pfkb			ypjd
					xdhd			tsr
					ytfb			ysae
					ybeu			glcf
					ydji			secg
					perr
					yafw
					frr
					ygjp
					yjic
					mug
					soxs
					phnd
					mutl
					dgod
					yheu
					spef
					copd
					xapr
					hycg
					ydeq
					shob
					fixx
					ykgh
					hypa
					ynbd
					yees
					seru
					hprs
					pqql
					ligb
					yhac
					aaex
					nlpe
					pgl
					yjdi
					bcsb
					bisc
					gfcd
					yffr
					ugpb
					dinb
					adeq
					yceh
					yhbq
					yohk
					dsba
					ipra
					psie
					yfcv
					crec
					ppic
					ydfi
					rfah
					nagd
					gspb
					ypja
					dsbb
					dnat
					fimf
					ygeq
					drpb
					rsga
					yiab
					safa
					syme
					ydit
					frdc
					apag
					hypd
					mqsa
					caid
					yahj
					mqo
					glpe
					mhpr
					yeis
					caic
					yief
					ecpa
					csda
					prpc
					ptsh
					ynch
					cydh
					idnk
					caie
					yfdf
					mdtn
					yshb
					yhcg
					mltb
					asnc
					btue
					gsps2
					fimg
					ydhk
					fgha
					ycjn
					yidh
					yidl
					paea
					hflc
					yade
					dpia
					rnla
					yfen
					valw
					emrb
					ynfh
					ydfa
					yehy
					yhfg
					yjix
					gudd
					ftsi
					lipb
					nuob
					mhpa
					tola
					pfld
					intr
					rihb
					ygiz
					elfd
					mngr
					daua
					yadl
					agn43
					mdti
					flgm
					xapa
					yebq
					ynbc
					yaga
					ytia
					ispb
					pspg
					pgab
					tfaq
					tyrp
					lafu
					frwb
					prma
					dini
					cca
					ecpd
					degp
					hdha
					mara
					uxaa
					glng
					gudx
					sula
					ypdb
					biof
					ybcv
					ppda
					pgad
					tdcc
					ynfq
					ygil
					pinr
					idnd
					yfir
					pgpb
					psts
					sela
					iap
					yfds
					ydga
					guab
					ytha
					yjdm
					ycbj
					dusc
					chpb
					tsae
					ents
					ispd
					bfr
					paay
					ycai
					psuk
					basr
					tas
					ybjc
					yeej
					ccmc
					evga
					plsc
					tqsa
					yeer
					yhjv
					ybcm
					ygbm
					pria
					yejl
					ydgk
					yphb
					arac
					opgd
					ydau
					frwd
					cas7e
					rlmf
					ydda
					kefc
					chac
					yjei
					maca
					ybhc
					yhbw
					ispg
					euta
					yhav
					suge
					flgn
					yhca
					yiao
					yhab
					ompt
					znua
					maa
					ymgj
					dnak
					nany
					ydje
					aas
					hycc
					yhaj
					phnl
					aslb
					hyua
					napc
					ynjf
					yfbk
					hybd
					pspb
					yjej
					chew
					dind
					ybiv
					hcac
					ytid
					yagm
					ybbw
					atoe
					oxyr
					yhcd
					yehb
					yadg
					alsk
					ralr
					folb
					flxa
					eama
					fre
					idi
					narx
					asma
					thik
					tyrr
					nrfa
					ydfk
					yncj
					rhsa
					mdtg
					yjev
					eutr
					ydhw
					yiay
					glmm
					yafs
					yfcs
					ybhd
					ytfj
					phnj
					yoaf
					der
					rmuc
					yeaq
					rimp
					yige
					acrs
					gluqrs
					yjbb
					hprr
					frc
					bglj
					timp
					yjfc
					nans
					yeiq
					lptb
					ydfb
					etp
					ygdd
					alr
					nane
					ybhh
					idnt
					kdpc
					fixb
					rdcb
					tsr
					mntp
					wzb
					ydio
					pgmb
					yjil
					weca
					yehl
					yhhi
					ydht
					ynbb
					sutr
					waaa
					arnf
					fimc
					yidi
					menf
					yfch
					naru
					agar
					wcae
					iscr
					rlmc
					trub
					yadw
					msrc
					ftsa
					mepk
					nine
					yhcc
					yjjy
					znub
					cyss
					fhuf
					paab
					greb
					wcai
					rplt
					ybci
					rnm
					dacc
					caif
					pepa
					rhat
					yeez
					yedf
					dcd
					nikr
					pbp4b
					cdar
					argu
					pflc
					nanc
					hdfr
					ansb
					tus
					ygjq
					kch
					ybcf
					yhje
					yoeb
					ybfb
					tap
					yfgj
					rsmc
					argr
					galm
					gltf
					hcat
					acph
					gfcc
					mdtm
					evgs
					rcsf
					ybjx
					thid
					arnc
					hslv
					leue
					rbba
					tsac
					nagk
					ttca
					yedd
					moda
					fxsa
					bhsa
					ftse
					mrcb
					yggt
					yfjt
					yqje
					radc
					galf
					ydjf
					ydat
					ycgx
					psta
					pabb
					waah
					ybhi
					rpne
					kbaz
					cnox
					blc
					yian
					yqfg
					yfbo
					potc
					rplo
					rsms
					rsme
					ydem
					tpia
					dsbe
					yjaz
					cbpa
					kdga
					metr
					kpta
					hisg
					ymga
					prfc
					ubij
					ubid
					hydn
					polb
					prow
					smra
					ybdr
					etta
					ybjp
					ynji
					fryc
					anmk
					ibsb
					baer
					parc
					thrw
					dsdc
					yfaq
					ycie
					pxpa
					ychf
					yhjx
					thif
					mlab
					ykgg
					mcbr
					yoal
					djlc
					leux
					bglg
					prov
					sirb2
					yjbr
					ybhp
					yddb
					yphd
					hflk
					yaeq
					csga
					bioa
					amia
					mena
					relb
					spy
					yihv
					baca
					pdeg
					napd
					yegd
					feca
					ycej
					secf
					uxub
					gltx
					mtld
					thih
					biob
					argo
					dusb
					maop
					ynfb
					mota
					pcm
					gnsa
					ykfa
					rlmm
					hemd
					yfal
					degq
					nrfc
					repe
					ccmd
					gros
					rffa
					uidc
					yajl
					pifc
					trkh
					yjin
					elfa
					ybav
					trua
					lysr
					ykid
					ybhj
					ubik
					glxk
					yjfl
					chea
					cvra
					cynt
					nada
					alsa
					pdxi
					yraj
					gntk
					phes
					yebg
					beta
					ybcn
					ybia
					rimk
					thie
					mrr
					hyfg
					ycct
					yhai
					fadm
					rsma
					ydjk
					dhar
					rutb
					yjeo
					yfdn
					agac
					gmd
					kdpd
					lplt
					yegq
					chbg
					prob
					nikb
					queg
					yahi
					yahd
					chey
					hslu
					yead
					nlpi
					racc
					ulac
					yail
					pmrr
					sad
					tesb
					yhbx
					cobu
					ghxq
					puud
					cdh
					ycjm
					punr
					ruva
					tcyp
					eutp
					coad
					rele
					zint
					ftsx
					yfdr
					djla
					cysm
					ykie
					mlaf
					hofn
					citf
					yecn
					yfek
					nfef
					mdtk
					dgcz
					yidq
					nudj
					cbea
					ribe
					ybak
					torr
					ylch
					tolb
					stfr
					fucu
					yafl
					gadb
					rlud
					thrc
					yfce
					narg
					nimt
					yphh
					hcxa
					hyfh
					nrde
					ybjo
					frma
					yegw
					ylii
					murr
					ttdt
					fimh
					ycce
					ygjj
					arod
					ybji
					rcsb
					yidx
					nrfg
					ynfd
					taua
					leus
					mngb
					hslr
					yeao
					pspe
					frva
					ybel
					acra
					tar
					nanm
					mzra
					yebe
					yqja
					dcp
					cadb
					gspf
					gfca
					yjfp
					zras
					ydfw
					yibf
					phoe
					hema
					cmob
					baes
					this
					hypb
					yghd
					chps
					mdtp
					djlb
					tcyl
					ygbj
					fetb
					tesa
					mazf
					punc
					yeir
					yhhs
					yhhw
					yafp
					sola
					acrb
					frsa
					ceda
					seqa
					ydes
					yqab
					ypea
					tcyj
					uvrd
					pgm
					yihp
					ppha
					ecpe
					ydea
					epta
					nimr
					aded
					yfjx
					alpa
					sana
					yqjc
					ypfg
					alsc
					ygcu
					dusa
					mend
					pqqu
					ybbo
					cas1e
					ybgc
					sfmd
					yfil
					umud
					grea
					ecpc
					higa
					ycgy
					tldd
					sfsb
					grol
					ybet
					yhhx
					yjgh
					glpt
					gmm
					bglb
					chbr
					php
					wcak
					tora
					ghos
					sohb
					yphc
					ubia
					yciz
					ilva
					tdcb
					leua
					iley
					pxpb
					ydir
					ydin
					hybe
					cbpm
					insq
					fimb
					yhfu
					hcr
					pdef
					yebf
					ydcz
					rzpq
					ydgt
					ftsy
					allc
					yqga
					tdcf
					pitb
					yjju
					ydib
					yafx
					yber
					mqsr
					essd
					pth
					gntu
					ydgc
					citx
					hyba
					pphb
					thra
					yjtd
					blur
					yceg
					nikd
					setc
					gfce
					ivy
					ompr
					hmsp
					ispc
					pepb
					mog
					tort
					rpnc
					ydfv
					ygcr
					ycdy
					yfcd
					pane
					ompg
					srlr
					ubiu
					rlmb
					rssa
					gntr
					hns
					ymgf
					yjjx
					arnb
					alse
					ybal
					yjdc
					yfjs
					ygcq
					ygeh
					proa
					ydbj
					potg
					phev
					bame
					rcna
					arom
					yadc
					ydfg
					rbn
					ynba
					cada
					yceb
					rem
					yecd
					dcuc
					mscs
					rsxa
					cmta
					gpmb
					ypeb
					msra
					pept
					mlae
					mnmh
					mlra
					gsic
					pnuc
					yfbp
					miab
					maze
					acts
					puuc
					rpso
					ygco
					cobs
					yncp
					hslj
					fume
					ilvd
					alka
					yhjy
					yebb
					trg
					ydjy
					wzxe
					yqii
					yfcq
					sieb
					yfjq
					yhhj
					ydas
					ycgv
					ruvb
					gloc
					mals
					yqjk
					epma
					phnk
					ydfu
					yfbl
					ydcr
					wzzb
					rlme
					yaax
					taud
					cpsb
					idlp
					ydhj
					ykgj
					ttda
					ldca
					yqih
					aer
					alsb
					rpoz
					yiel
					pgrr
					bdca
					yoah
					ybbj
					yhgn
					hint
					wcaf
					yiep
					rclb
					fis
					hycb
					rlma
					nepi
					torc
					feta
					ssea
					ycho
					ybco
					ydck
					uxur
					dgct
					ydep
					yoho
					nfsa
					modf
					msyb
					yahb
					ftsq
					yjen
					typa
					dgor
					xapb
					ampc
					hold
					ydeo
					yqhd
					heme
					ycio
					rimi
					nike
					yjhf
					mlac
					arof
					fadi
					meab
					ybha
					ydhy
					cbl
					atoa
					yagk
					yedl
					cpsg
					ogrk
					yiat
					ylbf
					rpna
					yrdb
					ynjc
					fola
					phnp
					yjfi
					yjdj
					teha
					ydde
					ygdi
					norw
					phor
					ygiw
					gsta
					yffn
					ibpb
					selc
					ygdb
					pheu
					ygap
					ldcc
					ycjr
					ycjo
					fepb
					bcsz
					yccf
					nrdd
					ybhf
					rpsq
					pder
					aaea
					mcrb
					yfjr
					sfmf
					trkg
					yafo
					uhpb
					ygge
					lysp
					narj
					yfau
					yqgd
					chbc
					htpx
					thru
					recj
					nfer
					yfex
					cysp
					fecc
					cobb
					apah
					eutc
					yoae
					mlic
					hyce
					iscu
					tord
					csrd
					mntr
					pbpc
					yfaa
					prfa
					ompa
					yaji
					ykge
					fixa
					ysab
					ppsr
					rseb
					yfes
					yidj
					hisl
					rpod
					acrd
					ttdb
					ybhs
					nlpa
					tolr
					rho
					rpsl
					ypdf
					frlr
					sspa
					yhah
					sxy
					ynej
					rtca
					hcaf
					ygea
					osmf
					ybhm
					ytja
					wza
					yadm
					zapc
					zntr
					ydjo
					yjjz
					ycgm
					kdgk
					tusa
					paac
					holb
					ykfm
					yggn
					pabc
					ecpb
					acre
					gltp
					dgci
					ybey
					ymgc
					ycaq
					rusa
					eutl
					lacy
					yhhh
					hybb
					glmu
					gspm
					wzxc
					yhhm
					nrfd
					lpxk
					yhde
					bamb
					nrfb
					ycgj
					yoag
					yode
					mdto
					yqid
					yafz
					ynfs
					dsbg
					nhar
					rcnr
					irad
					yiav
					recn
					ada
					rhas
					osmy
					iscs
					dgka
					dcua
					rclc
					ybjq
					ykff
					hipb
					mrdb
					cysc
					ccmh
					fusa
					hha
					nuoa
					rnt
					yrdd
					aaer
					yfgg
					ghot
					accd
					yaaa
					ykfg
					ahr
					ygba
					pmrb
					ycdx
					galk
					elyc
					ybdl
					yrbn
					ucpa
					yiek
					ycjq
					cuer
					frlb
					ilvx
					infa
					yecf
					yggs
					uhpa
					ykfi
					yegl
					moac
					ypjf
					ynal
					yfcf
					yehm
					yggm
					infc
					grpe
					ybgi
					ygib
					ynjh
					rhsb
					cysi
					hybo
					celf
					hyca
					tmar
					rph
					yfbn
					ymgl
					cysh
					yicc
					folm
					qorb
					reca
					yedk
					yadv
					ssuc
					rapa
					ybeq
					frmr
					ycjp
					ynfl
					ydim
					rnr
					hscb
					xisr
					dpib
					yagl
					gsib
					glpx
					ygbe
					prea
					rspa
					cdgi
					yjbt
					yjbf
					glts
					galr
					hica
					cusa
					hflx
					ydhu
					ubie
					thii
					noha
					rlpa
					ymid
					kdsa
					prlc
					lapb
					ular
					yaip
					nank
					yafn
					bioh
					ylda
					ygim
					uxac
					mnga
					glnv
					mdth
					vapb
					ldtd
					yder
					fief
					yefm
					eutb
					ydbl
					aega
					rcsc
					ybbp
					yddg
					ydjx
					crea
					ybba
					ycbv
					pqia
					gspa
					tamb
					yqel
					ybfc
					yehs
					emrd
					galp
					ysaa
					dmlr
					yjce
					yfjp
					frvb
					ygho
					yjjg
					nfi
					qsec
					wcal
					cheb
					ecnb
					eutj
					proq
					yjag
					yqhc
					lolc
					pote
[truncated: 254 more rows]

## Sheet: Annotation clusters by group
Go annotation clusters - DEseq2 normalization (fig. S3B)							Go annotation clusters - constitutive gene normalization (fig. S3D)
Group1: Increased in disrupted more than regulated							Group1: Increased in disrupted more than regulated
Annotation Cluster	Enrichment Score	Genes	Number of Genes	FDR	GO Terms		No significant annotation clusters were found.
1	4.18032	PGAD,NLPE,YBGD,DGCQ,ECPA,HTRE,YCBV,YFCR,SFMF,YRAH,CDGI,YADM,YDEQ,YADV,YADK,YADL,YDER,YCGV,DGCI,YDES,YADC,YFCV,YPJA	23	0.00566554	GO:0007155~cell adhesion,GO:0043709~cell adhesion involved in single-species biofilm formation,GO:0043711~pilus organization,GO:0009289~pilus
Group2: Increased in regulated more than disrupted							Group2: Increased in regulated more than disrupted
No significant annotation clusters were found.							No significant annotation clusters were found.
Group3: Decreased in disrupted more than regulated							Group3: Decreased in disrupted more than regulated
No significant annotation clusters were found.							Annotation Cluster	Enrichment Score	Genes	Number of Genes	FDR	GO Terms
							1	3.39735	ASTB,ASTE,ASTA,ASTD	4	0.00593874	GO:0019544~arginine catabolic process to glutamate,GO:0019545~arginine catabolic process to succinate,GO:0006525~arginine metabolic process
							2	3.35688	DDPA,OPPB,DTPA,OPPD,OPPC,OPPF	6	0.00814554	GO:0140205~oligopeptide import across plasma membrane,GO:0140207~tripeptide import across plasma membrane,GO:0015833~peptide transport
Group4: Decreased in regulated more than disrupted	(As preseted in Fig. S1B.)						Group4: Decreased in regulated more than disrupted	(As preseted in Fig. S1D.)		(As preseted in Fig. S1B.)
Annotation Cluster	Enrichment Score	Genes	Number of Genes	FDR	GO Terms		Annotation Cluster	Enrichment Score	Genes	Number of Genes	FDR	GO Terms
Chemotaxis and flagella	12.3767	FLIL,FLIS,FLIM,MOTB,FLIT,FLHB,FLGC,FLHA,FLIH,FLIA,CHEA,FLIQ,DPPA,AER,FLHE,YCGR,FLGE,FLIG,TAR,CHEW,FLIO,FLGB,FLIP,CHEY,FLIF,FLII,TAP,FLIK,FLIC,MOTA,CHEB,FLGJ,FLIR,FLGI,FLGH,CHEZ,FLGK,FLGL,COBB,TSR,TRG,FLGF,RPOA,FLID,FLIN,CHER	46	1.52373e-05	GO:0009288~bacterial-type flagellum,GO:0006935~chemotaxis,GO:0071973~bacterial-type flagellum-dependent cell motility,GO:0009425~bacterial-type flagellum basal body,GO:0097588~archaeal or bacterial-type flagellum-dependent cell motility		Chemotaxis and flagella	15.2577	FLGI,FLIQ,CHEY,FLIN,FLGG,FLGF,FLIA,RBSB,FLIG,FLIP,TAP,FLIH,FLID,CHEZ,FLIR,FLGH,FLGK,MOTA,FLIL,FLGJ,CHEW,FLHE,FLII,FLHB,FLIC,RPOA,FLGC,MOTB,TSR,TRG,YCGR,FLGL,AER,FLIM,FLIO,TAR,FLGE,FLHA,CHEA,FLGB,FLIE,FLGA,FLIS,FLIF,FLIJ,DPPA,CHEB,FLIK,CHER,FLIT	50	1.36136e-06	GO:0009288~bacterial-type flagellum,GO:0006935~chemotaxis,GO:0071973~bacterial-type flagellum-dependent cell motility,GO:0009425~bacterial-type flagellum basal body,GO:0097588~archaeal or bacterial-type flagellum-dependent cell motility
Rbosomal proteins	11.6398	RPSJ,RPLP,RPSK,RPLA,RPSS,TSF,RPLE,RPSB,RPLN,PHES,RPSN,RPSM,RPMD,RPMH,RPLD,RPLK,RIMK,RPSD,PRMB,RPLX,RPSE,RPMG,RPLQ,RPLC,RIMM,RPMB,RPLB,RPLI,YCAO,RPLR,ALAS,RPSI,RPLY,ETTA,RPSR,YCIH,PRFA,RIMP,LEPA,RPLM,RPLW,PRFC,GLTX,RPLF,RPSQ,RPSH,HISS,RPLO,INFA,RPMC,RPSC,CYSS,RPLV	53	2.05421e-06	GO:0005840~ribosome,GO:0002181~cytoplasmic translation,GO:1990904~ribonucleoprotein complex,GO:0006412~translation,GO:0022625~cytosolic large ribosomal subunit,GO:0000027~ribosomal large subunit assembly		Rbosomal proteins	10.4288	YCIH,RPSN,RPLK,RPSD,RPLE,RPMG,RPLX,RPLN,RPLI,RPLR,ALAS,HISS,CYSS,RPLC,RPMC,RPMB,RPLS,RPSM,RPLP,RPLV,RPSI,RPMD,RPSS,PHES,RPLB,INFA,RPSE,YCAO,RPLY,PRFC,YHGF,RPST,RPSP,RPSC,RPLD,RPSH,RPSF,RPLA,RIMM,RPMH,PRMB,RPLW,TSF,RPLQ,RPSR,RPSK,PRFB,RPLF,RPLM,LEPA,RPSJ,RPSQ	52	4.27523e-05	GO:0002181~cytoplasmic translation,GO:0005840~ribosome,GO:1990904~ribonucleoprotein complex,GO:0006412~translation,GO:0022625~cytosolic large ribosomal subunit,GO:0000027~ribosomal large subunit assembly,GO:0022627~cytosolic small ribosomal subunit
Flagellum organization	3.91716	FLIH,FLGN,FLIS,FLIO,FLIP,FLII,FLIK,FLGM,FLGD,FLGJ,FLIT,FLIR,FLHB,FLIQ,FLHE,FLHA	16	0.00278614	GO:0044781~bacterial-type flagellum organization,GO:0030254~protein secretion by the type III secretion system,GO:0030257~type III protein secretion system complex,GO:0120102~bacterial-type flagellum secretion apparatus		Resperatory chain complex I	4.93895	NUOK,NUOC,SDHB,NUOJ,YCEJ,NUOL,NUOF,NUOB,NUOH,NUOE,DLD,NUOG,NUOI,NUOA,NUOM,NUON	16	2.14829e-05	GO:0045271~respiratory chain complex I,GO:0030964~NADH dehydrogenase complex,GO:0022904~respiratory electron transport chain
Cell motility	3.01559	FLIG,FLGH,FLIL,CHEZ,FLIO,CHEY,FLIM,MOTB,MOTA,FLIN,FLGI	11	7.61476e-05	GO:0097588~archaeal or bacterial-type flagellum-dependent cell motility		Flagellum organization	4.78994	FLIQ,FLHE,FLHB,FLII,FLIH,FLHA,FLIR,FLGA,FLGM,FLGN,FLIS,FLIJ,FLIK,FLGD,FLIO,FLIP,FLGJ,FLIT	18	0.000236306	GO:0044781~bacterial-type flagellum organization,GO:0030254~protein secretion by the type III secretion system,GO:0030257~type III protein secretion system complex,GO:0120102~bacterial-type flagellum secretion apparatus
							Small ribosomal subunit	3.25711	RPSI,RPSN,RPSD,RPSS,RPSH,RPSF,RPSE,RPSR,RPSK,RPST,RPSP,RPSC,RPSJ,RPSQ,RPSM	15	0.00617845	GO:0022627~cytosolic small ribosomal subunit,GO:0015935~small ribosomal subunit
							Cell motility	3.18847	FLGI,CHEY,FLIN,CHEZ,MOTB,FLGH,FLIE,MOTA,FLIM,FLIO,FLIL,FLIG	12	6.80654e-06	GO:0097588~archaeal or bacterial-type flagellum-dependent cell motility
