# Supplementary material for: Differentiation between regulated and disrupted growth arrests allows tailoring of effective treatments for antibiotic persistence
Source: Sci Adv. 2026 Jan 2;12(1):eadt6577. doi: 10.1126/sciadv.adt6577 (PMC12758538; doi:10.1126/sciadv.adt6577)
Supplement: Supplementary file 3 — Tables S1 to S4 [file sciadv.adt6577_tables_s1_to_s4.zip › adt6577_table_s2.xlsx]

## Sheet: Experiment 2 
	Gene expression of protein coding transcripts in molecules per cell, as normalized by ERCC spike-ins (see materials and methods, under "Absolute gene expression normalization using ERCC spike-ins"). This sheet shows the data of "Experiment 2" Each column shows a different sample in either regulated or disrupted growth arrest conditions, as well as for exponentially growing cells. Experiment sampl…
ID	Regulated 1 (biological replicate 1)	Regulated a (technical replicate a)	Regulated b (technical replicate b)	Regulated 2 (biological replicate 2)	Regulated 3 (biological replicate 3)	Disrupted 1 (biological replicate 1)	Disrupted a (technical replicate a)	Disrupted b (technical replicate b)	Disrupted 2 (biological replicate 2)	Disrupted 3 (biological replicate 3)	Growth 1 (biological replicate 1)	Growth a (technical replicate a)	Growth b (technical replicate b)	Growth 2 (biological replicate 2)	Growth 3 (biological replicate 3)
aaeA	2.19685e-05	0.000139876	0.000150759	0.000121692	0.000133897	0.0221287	0.0151876	0.0178067	0.0057421	0.011772	0.0123994	0.00876765	0.0151798	0.0211093	0.00774524
aaeB	6.13909e-05	4.66143e-05	8.2316e-05	6.05454e-05	7.49584e-05	0.0220313	0.0155888	0.0191582	0.00575587	0.0127984	0.0123241	0.0172707	0.0174228	0.0201847	0.0188823
aaeR	0.000897936	0.0009273	0.00104158	0.000563883	0.000649908	0.0730541	0.0538681	0.0579261	0.0280741	0.0486248	0.086808	0.0944931	0.0993586	0.118273	0.0921373
aaeX	0.000487273	0.00055952	0.000479036	0.000331599	0.000496577	0.0319958	0.0214963	0.024354	0.0203684	0.0172256	0.00539658	0.00171877	0.00730875	0.0242202	0
aas	0.000929685	0.00115713	0.00114921	0.0010037	0.00130539	0.0365582	0.0317877	0.0312748	0.018292	0.0257538	0.184638	0.190806	0.208698	0.232556	0.191005
aat	0.00170354	0.00209053	0.00168524	0.0010615	0.00135098	0.0534781	0.0441088	0.0483034	0.0329954	0.0398598	0.229637	0.247252	0.263155	0.212467	0.239416
abgR	0.000318705	0.000353406	0.000226439	0.000124947	0.000359035	0.0166772	0.0118373	0.0122783	0.00692877	0.0109554	0.112457	0.123329	0.115588	0.0792818	0.119358
abpA	0.000300426	0.000196984	0.000254677	0.000258552	0.000216713	0.0193765	0.0198378	0.0206484	0.009802	0.0124976	0.126988	0.116089	0.141011	0.188419	0.147135
abpB	0.000159547	0.000136154	0.000217629	0.000137448	0.000133118	0.0111114	0.00990207	0.00994403	0.00487742	0.00622069	0.0830461	0.0983628	0.103101	0.148644	0.0899653
abrB	3.9717e-05	7.05191e-05	5.15014e-05	1.86854e-05	8.03947e-05	0.00232387	0.00154265	0.000921912	0.00106184	0.000560275	0.0124766	0.0057536	0.00284853	0.00703623	0.00551785
accA	0.00336323	0.00422456	0.00393874	0.00384582	0.00455451	0.198412	0.180166	0.19275	0.128817	0.178099	1.17528	1.18571	1.14607	1.03014	1.1027
accB	0.000941111	0.00139161	0.00143411	0.00106414	0.00122423	0.0907476	0.0858899	0.0892325	0.0403018	0.0726936	3.72771	3.43702	3.45665	2.13332	3.27297
accC	0.000922234	0.00090825	0.00111281	0.00095996	0.000845999	0.060392	0.0542838	0.058124	0.0278667	0.0517076	2.9573	3.25443	3.16507	1.91445	3.21831
accD	0.00539202	0.00548086	0.00751533	0.00573451	0.00630043	0.355826	0.29999	0.311323	0.192433	0.292129	2.34807	2.28196	2.20925	1.93653	2.34179
aceA	0.00402566	0.003382	0.0049526	0.0055232	0.00589815	0.259359	0.217006	0.22151	0.0894731	0.116805	0.65492	0.752033	0.699295	13.4347	0.964142
aceB	0.00385944	0.00371085	0.00452467	0.00512901	0.00576828	0.305272	0.261893	0.286627	0.111866	0.151473	0.339188	0.370714	0.346943	6.46878	0.407034
aceE	0.00362734	0.00334219	0.00463781	0.00288959	0.00406913	0.0597963	0.0469519	0.0470185	0.0344206	0.0359325	0.776492	1.03773	1.05334	0.472405	1.06933
aceF	0.00486344	0.00500088	0.00613345	0.00430504	0.00509805	0.0582789	0.0515875	0.0516886	0.0296149	0.0388134	1.03619	1.38949	1.37054	0.605616	1.22894
aceK	0.000880437	0.000703269	0.000807679	0.000887304	0.00105635	0.0211022	0.0164396	0.0182248	0.0069426	0.0114661	0.104976	0.112646	0.129127	1.61514	0.166302
ackA	0.0149437	0.0126092	0.015691	0.0112451	0.0140287	0.103826	0.0945693	0.0920942	0.062717	0.0700592	0.964288	1.07987	1.16411	1.04551	1.10967
acnA	0.00697847	0.0068347	0.00858007	0.00543565	0.0071899	0.214101	0.187538	0.179761	0.150366	0.175008	0.340847	0.411689	0.429305	1.67233	0.339896
acnB	0.0126571	0.0123945	0.0142907	0.0110351	0.0127838	0.470928	0.426117	0.438169	0.198205	0.339534	4.79907	5.46713	5.25295	5.22083	5.9655
acpH	0.000688926	0.000888507	0.000840992	0.000561665	0.000759116	0.0969124	0.0730725	0.0845831	0.0785017	0.0992915	0.0792138	0.0759759	0.0627438	0.119686	0.0698335
acpP	0.030804	0.0305452	0.0289957	0.0313652	0.038877	1.45278	1.55081	1.5999	1.26489	1.11542	14.5984	14.1627	13.7927	13.6904	12.627
acpS	0.00113921	0.00193193	0.00151578	0.00166741	0.00140501	0.0216776	0.0191125	0.0214079	0.00788151	0.0184457	0.191497	0.2286	0.238585	0.315122	0.199794
acpT	0.000662324	0.000648456	0.000962293	0.000708594	0.000818394	0.0330051	0.0267837	0.028936	0.0236672	0.0338546	0.279809	0.234686	0.187546	0.322329	0.206983
acrA	0.00163834	0.00147043	0.0017255	0.00146656	0.00199459	0.287046	0.252047	0.26668	0.14518	0.227445	0.86767	0.994398	0.920246	1.41184	0.946202
acrB	0.00106113	0.00115971	0.00122375	0.00115201	0.00161908	0.244243	0.217951	0.218393	0.124763	0.201082	0.842765	0.999844	0.94192	1.29595	1.03214
acrD	0.000155259	0.000113405	0.000166832	0.000109232	0.000172919	0.0222654	0.0188875	0.0191673	0.00627788	0.01265	0.0402529	0.0421487	0.0524126	0.0472976	0.0433096
acrE	4.25294e-06	0	0	1.11895e-05	0	0.00150372	0.00211288	0.00126325	0.000312665	0.000886307	0.000606439	0.00120742	0.00257552	0.00184485	0.00124358
acrF	8.35148e-05	5.92974e-05	5.55847e-05	6.83268e-05	4.12328e-05	0.00917881	0.00912009	0.00856779	0.00254843	0.00429393	0.0136066	0.0177491	0.0160843	0.0179798	0.0189623
acrR	2.37681e-05	2.8106e-05	1.6585e-05	4.06551e-05	3.30804e-05	0.0080016	0.00629487	0.00696185	0.00639083	0.00497385	0.0431113	0.0484704	0.0621037	0.0318944	0.0402768
acrS	1.53236e-05	5.54873e-05	0	0	0	0	0.00100141	0.00128788	0.000327959	0	0	0.00695969	0.00224926	0	0.00362771
acrZ	0.0041882	0.00378172	0.00481139	0.004806	0.00615226	0.0343425	0.0295271	0.0250892	0.0673706	0.0468317	0.343184	0.24657	0.327822	0.447428	0.30085
acs	0.00503458	0.00446408	0.00603264	0.00465701	0.00542182	0.0657243	0.0497152	0.0535932	0.0998624	0.0908891	2.997	3.46367	3.45472	8.42629	3.14767
actP	0.00175011	0.00169905	0.00200269	0.00165713	0.00226053	0.0172243	0.0138947	0.0143989	0.0226144	0.0210289	2.12372	2.67904	2.53327	6.67443	2.41552
actS	0.000549452	0.00068137	0.000430739	0.000430936	0.000482675	0.0354279	0.0325154	0.0369088	0.0218058	0.0298181	0.209036	0.172384	0.183323	0.187445	0.148703
ada	0.00245328	0.00170658	0.00258251	0.00205434	0.00280751	0.0836685	0.0910437	0.0828021	0.0862556	0.10838	0.0674419	0.0752044	0.115449	0.0851065	0.0909105
add	0.00613447	0.00577484	0.00725543	0.00603867	0.00587696	0.109111	0.101067	0.100497	0.0697637	0.0922788	0.0843958	0.0657497	0.0810661	0.0901986	0.073889
adeD	0.000312283	0.000244655	0.00038688	0.000426304	0.00043687	0.0144381	0.0105996	0.0121069	0.00686677	0.0157445	0.0206989	0.0307285	0.0350089	0.0302842	0.0196661
adeP	0.000222754	0.000224482	0.000373014	0.000308113	0.000395568	0.0216051	0.0165796	0.0194254	0.00794249	0.0151023	1.17311	1.24472	1.28491	0.554146	1.219
adeQ	0.000310994	0.00039701	0.000341251	0.000319073	0.000545283	0.00970145	0.0100502	0.0109756	0.00608354	0.010312	0.00437961	0.00557255	0.0100511	0.019247	0.0115568
adhE	0.0519933	0.0448066	0.0552076	0.0351561	0.0401838	0.156975	0.132301	0.138016	0.200393	0.184404	1.62023	1.80801	1.679	4.12869	1.76378
adhP	0.0120951	0.0131012	0.0161648	0.0101341	0.0112855	0.432425	0.396167	0.378123	0.24256	0.332202	1.21101	1.29841	1.338	3.44954	1.11205
adiA	0.000144227	0.000148087	0.000162239	7.31436e-05	1.91201e-05	0.00184099	0.0010556	0.00207588	0.000482898	0.00187412	0.00749236	0.00988991	0.00887464	0.00882055	0.00998845
adiC	0.000177222	0.000196035	0.000145543	0.000145081	0.000139923	0.00607864	0.00706904	0.00574378	0.00161936	0.00262863	0.00270468	0.00157109	0.00947149	0.00519045	0.00467607
adiY	0.000191308	0.000196706	0.000227474	0.000301467	0.000163269	0.00296175	0.00684788	0.00467503	0.00257181	0.00461441	0.000458198	0	0	0.00283428	0.000629102
adk	0.00144142	0.00122311	0.00131714	0.00142098	0.0013234	0.0864308	0.0868924	0.0838876	0.0561335	0.0744064	1.8322	1.54094	1.51515	1.49209	1.57067
adrA	0.00136985	0.00129418	0.00112181	0.00125148	0.00152522	0.0140577	0.012358	0.0107785	0.0101917	0.0131215	0.0144228	0.0121449	0.0166979	0.0227825	0.0116648
aegA	7.73678e-05	0.000131707	0.000120137	8.7331e-05	0.000218586	0.0108962	0.00595699	0.00784218	0.00352325	0.00673224	0.0211474	0.0193537	0.0143059	0.0177107	0.0165699
aer	0.000330925	0.000284854	0.000413866	0.000216749	0.000348886	0.154861	0.131622	0.134615	0.0466557	0.0851301	0.201679	0.238522	0.270891	0.222027	0.247151
aes	0.000202751	0.000374313	0.000350292	0.000402644	0.000130207	0.00702549	0.007514	0.00436361	0.00428107	0.00534106	0.0108553	0.0141372	0.0263976	0.0112606	0.0175924
agaB	0	0	0	0	0	0.00580571	0.00317487	0.000753866	0.00188503	0.00552812	0.00460111	0.0104548	0.00625166	0.00694771	0.00302429
agaC	1.25761e-05	0	0	0	2.67794e-05	0.00302268	0.00150552	0.00168355	0.00224414	0.00182302	0.00641226	0.00840181	0.00741782	0.00176956	0.0071893
agaD	0.000114461	0.000237215	9.54966e-05	0.000264009	0.000208384	0.00633515	0.00259091	0.00251885	0.00237564	0.00388498	0.00509077	0.00898327	0.00188295	0.00793044	0.0158375
agaI	6.58354e-06	2.4036e-05	5.70782e-05	2.59868e-05	0	0.00367064	0.00234505	0.00230217	0.00127901	0.00271378	0.00583405	0.00846554	0.0157757	0.00532173	0.0108403
agaR	0.00102027	0.000730906	0.00133126	0.00134325	0.00125133	0.0890798	0.0748752	0.0726717	0.055039	0.0662981	0.321778	0.329505	0.360562	0.379866	0.328944
agaS	3.59158e-05	0.000145355	6.54077e-05	6.88885e-05	1.87795e-05	0.0146253	0.0124408	0.0120429	0.0155317	0.0174939	0.00702721	0.00955307	0.0135531	0.00603587	0.01378
agaV	0.000240528	0.00031845	0.000228557	0.000212865	4.49362e-05	0.0116486	0.00900273	0.0139072	0.0154663	0.0114314	0.0560025	0.080327	0.0848971	0.0657928	0.0970364
agn43	0.000107514	6.50004e-05	0.000142158	9.38768e-05	0.000107268	0.0126596	0.0104904	0.010683	0.00278236	0.00643219	0.0212821	0.0262411	0.0351156	0.0212475	0.018096
agp	0.00996212	0.0108269	0.0115735	0.00910149	0.0109812	0.0492774	0.0410758	0.0413599	0.0407432	0.0456021	0.370055	0.334952	0.355724	1.14181	0.398337
ahpC	0.00574725	0.00621826	0.0069488	0.00570853	0.00606944	0.199968	0.223396	0.209706	0.143984	0.140309	4.54402	3.96017	3.97602	7.80999	3.72398
ahpF	0.00159677	0.00134109	0.00211743	0.00142583	0.00183811	0.104958	0.0821607	0.0881736	0.0517748	0.0864203	0.242671	0.270539	0.283088	0.362076	0.266416
ahr	0.00951076	0.00938597	0.0110703	0.00930016	0.0106589	0.286654	0.245619	0.232113	0.201272	0.268518	0.114412	0.133553	0.125655	0.595688	0.0982585
aidB	0.00148634	0.00137506	0.00236208	0.00157011	0.00209202	0.079433	0.0563329	0.0593431	0.0512282	0.0647942	0.0442704	0.0544527	0.059125	0.273414	0.0428086
ais	0.000178783	9.21918e-05	8.95742e-05	0.000110625	0.000205337	0.00859598	0.00533739	0.00794304	0.00390586	0.00413061	0.0193584	0.0100388	0.014834	0.00671138	0.00638901
alaA	0.000254414	0.000356887	0.000490345	0.000226607	0.000318975	0.093892	0.0760378	0.0817762	0.034126	0.0588698	1.13649	1.11193	1.15283	0.874173	1.07597
alaC	0.00635966	0.00687987	0.00791096	0.00736665	0.00800932	0.171446	0.138578	0.137027	0.107966	0.164797	0.403591	0.413276	0.484043	1.25305	0.438963
alaE	0.0194517	0.0195897	0.0217513	0.0276734	0.030699	0.0198909	0.0150991	0.0195531	0.0103189	0.0130166	0.0485909	0.0457058	0.0231889	0.192271	0.0214543
alaS	0.00161396	0.00139217	0.0015989	0.00134535	0.00156392	0.145319	0.131359	0.133034	0.0696074	0.130489	1.62711	1.86265	1.83537	1.18423	1.90843
aldA	0.0228135	0.0214405	0.0241989	0.0204424	0.0226736	0.0310178	0.0293154	0.0262673	0.0696651	0.0592446	9.53726	9.92067	9.83774	15.4622	10.0457
aldB	0.00970468	0.00950673	0.0112412	0.0101607	0.0118426	0.0586591	0.0487232	0.0546458	0.0636666	0.0566708	0.520612	0.565879	0.550877	1.72555	0.436691
alkA	0.000554625	0.000696847	0.000640033	0.000618408	0.000872654	0.0307576	0.0256221	0.0240295	0.015432	0.0198315	0.0775409	0.0725446	0.0737324	0.175097	0.0683854
alkB	0.000657945	0.000793019	0.000952713	0.000469679	0.00068021	0.0384904	0.0280767	0.0264735	0.0241642	0.0465351	0.0261882	0.0365106	0.0446482	0.0414277	0.0505078
allA	0.00036329	0.000115475	0.000404442	0.000378788	0.000667039	0.0100094	0.00791961	0.00666192	0.00377268	0.00636894	0.0379329	0.02377	0.0277765	0.0107931	0.0119793
allB	0.000161874	0.000150735	0.000190795	0.000112673	0.000167378	0.0170732	0.0120139	0.0147415	0.00430314	0.0106451	0.0134478	0.020255	0.0114936	0.0259987	0.0162946
allC	0.000345624	0.000243292	0.000307054	0.00021775	0.000167667	0.00880576	0.00968929	0.00612707	0.00343382	0.00936107	0.0276162	0.0144506	0.0259303	0.0449805	0.0199152
allD	2.94898e-05	1.72221e-05	1.02202e-05	2.49342e-05	0	0.00346963	0.00206996	0.00103821	0.000205245	0.00111699	0.00631077	0.00369795	0.00639007	0.00450934	0.00504268
allE	0.000571296	0.000458529	0.000511236	0.000449267	0.000640997	0.0127273	0.0148916	0.0130565	0.00903575	0.00968926	0.0358961	0.0459096	0.0360327	0.0751422	0.0325768
allR	0.0214074	0.0170541	0.0222688	0.0196924	0.0208564	0.251532	0.246537	0.268753	0.365192	0.289045	0.433865	0.442498	0.472021	0.589366	0.362876
allS	3.92396e-05	1.95432e-05	8.155e-05	2.11374e-05	0	0.00430016	0.00056272	0.00158994	0.000876277	0.000474638	0.00594969	0.00342475	0.00402137	0.0043171	0.00207337
alpA	2.41112e-05	0	0	6.21772e-05	0	0.00487936	0.00457662	0.00478204	0.000690253	0.00481471	0.0122614	0.0134079	0.00699997	0.00869311	0.0203947
alr	8.83212e-05	8.56984e-05	0.00013018	9.24362e-05	0.000134929	0.0493668	0.0454473	0.0477889	0.011855	0.0225021	0.208876	0.220518	0.253189	0.173876	0.228569
alsA	2.34345e-05	8.45072e-05	0.000134053	7.35902e-05	0	0.00350793	0.0047286	0.00311207	0.00106368	0.00124316	0.00796175	0.0177413	0.0155597	0.0114329	0.0179423
alsB	0.000249636	0.000404574	0.000312808	0.00033246	0.000220154	0.0141819	0.0084948	0.00988997	0.00439299	0.0075115	0.0714568	0.0587258	0.055735	0.0483487	0.0620171
alsC	5.88409e-05	0.000113683	1.09413e-05	4.70837e-05	0.000106626	0.00670023	0.00395672	0.00346767	0.000827133	0.00179293	0.0106182	0.0186122	0.017476	0.0121838	0.0132734
alsE	7.58598e-05	0.000106725	7.75711e-05	4.74068e-05	3.08439e-05	0.00398561	0.00605547	0.00589399	0.000848284	0.00273716	0.0150723	0.0216325	0.0299845	0.0140022	0.00900094
alsK	0.000114684	1.94792e-05	0.00027975	0.000217038	4.57881e-05	0.0100254	0.00792157	0.00750245	0.00267659	0.00267878	0.0277334	0.0313239	0.0296529	0.0215971	0.0202409
alsR	0.000629893	0.00077225	0.00065871	0.000806253	0.00103021	0.0100765	0.00860872	0.00814263	0.00540528	0.00674046	0.154244	0.127492	0.199866	0.15653	0.14956
alx	0.000287874	0.000174253	0.000303064	0.000237076	0.000192523	0.0680501	0.060167	0.0641308	0.041796	0.0657407	0.139133	0.146415	0.163528	0.155912	0.121847
amiA	0.00053439	0.000657534	0.000586954	0.00037379	0.00055756	0.171072	0.159031	0.153246	0.0879301	0.123752	0.280485	0.315097	0.338269	0.205225	0.307333
amiB	0.00155352	0.00130997	0.00189882	0.0014163	0.0016829	0.151708	0.126217	0.121526	0.095152	0.15993	0.199717	0.225893	0.228874	0.254475	0.205475
amiC	0.00018058	0.000300676	0.000224608	0.000165756	0.000310002	0.181449	0.165135	0.164463	0.0463585	0.0924017	0.435182	0.438481	0.424793	0.44708	0.499283
amiD	0.00294989	0.00264607	0.00339135	0.00264973	0.00435757	0.164359	0.159389	0.134643	0.112666	0.129381	0.0797313	0.122635	0.157815	0.349921	0.10956
amn	0.00218019	0.00140462	0.00240736	0.00161772	0.00169661	0.012448	0.0129536	0.0115275	0.0111871	0.0107698	0.299493	0.338948	0.307241	0.872488	0.306497
ampC	6.4939e-05	3.21846e-05	5.70782e-05	3.47779e-05	1.91201e-05	0.0103521	0.00890276	0.0100066	0.0067702	0.00994448	0.042853	0.0625379	0.0552043	0.0660071	0.0451885
ampD	0.000935008	0.00139702	0.000926381	0.00114538	0.00101256	0.0128104	0.0127655	0.0140979	0.00795205	0.0172412	0.0972558	0.091415	0.0526545	0.16184	0.0903288
ampE	0.00186818	0.0019256	0.00152937	0.00101115	0.00120957	0.0345425	0.0227796	0.0262927	0.0169967	0.0200347	0.107599	0.133768	0.131601	0.253348	0.126912
ampG	0.000208947	0.000164593	0.000109851	0.000117596	0.000168468	0.0102929	0.00727546	0.00689666	0.00517499	0.00694687	0.354402	0.377522	0.36848	0.21584	0.353194
ampH	0.000330715	0.000309452	0.000402982	0.000344829	0.000404138	0.0296761	0.0200261	0.0196911	0.0142558	0.0132778	0.314061	0.326517	0.298539	0.319919	0.310524
amtB	0.000506811	0.000531737	0.000718014	0.000432462	0.000687975	0.0326953	0.0268783	0.0211872	0.012124	0.0182022	0.028304	0.0425898	0.0312723	0.0376276	0.0334109
amyA	0.004861	0.00481504	0.00565399	0.00412649	0.00512312	0.213467	0.194834	0.189417	0.102137	0.130059	0.902154	0.99473	1.03728	1.9504	1.05592
anmK	0.000584661	0.000548269	0.000823058	0.000826184	0.000989579	0.0360364	0.032828	0.0323558	0.0180396	0.0304626	0.120378	0.130574	0.142316	0.132261	0.15105
ansA	0.000212904	0.000184052	0.000223688	0.000118164	4.19475e-05	0.0204772	0.0215617	0.0204807	0.0140852	0.017852	0.364173	0.317566	0.369222	0.274226	0.36897
ansB	0.000409694	0.00032447	0.000404248	0.000264132	0.000350844	0.0737139	0.0607204	0.0579173	0.0230421	0.0417963	0.0483591	0.0548851	0.056944	0.0537099	0.0327621
ansP	5.94879e-05	0.000149289	0.000173191	0.000111185	8.40944e-05	0.0189387	0.0139398	0.0147961	0.00348733	0.008983	0.0298828	0.0374616	0.0491879	0.0160481	0.0402768
apaG	0.00456454	0.0039351	0.00494719	0.00391514	0.00460527	0.147131	0.14746	0.166037	0.12626	0.133894	0.510816	0.461722	0.474992	0.560753	0.461239
apaH	0.00322267	0.0023972	0.00382391	0.00215312	0.00232728	0.108013	0.0899497	0.103365	0.0587383	0.0923287	0.251673	0.325279	0.301383	0.418723	0.238194
apbC	0.00183391	0.00172476	0.00176782	0.00172394	0.00196875	0.102372	0.085106	0.09341	0.0583671	0.088179	0.493615	0.514988	0.582564	0.58538	0.530862
apbE	2.43218e-05	3.45983e-05	3.05887e-05	1.85241e-05	6.01445e-05	0.0407829	0.0364495	0.0330051	0.0125795	0.0317425	0.0829907	0.0976896	0.114316	0.0457199	0.115578
aphA	0.00019674	0.00015693	0.000212376	0.00013108	0.000287016	0.0159272	0.0104066	0.0132746	0.00842198	0.0172256	0.326628	0.318698	0.283835	0.293163	0.288811
appA	0.000415015	0.000452591	0.000493216	0.000191334	0.000483767	0.0169735	0.0125017	0.0109777	0.00752104	0.0116118	0.0259523	0.0245887	0.0281151	0.0387893	0.0278852
appB	0.00054048	0.000181046	0.000554136	0.000254975	0.000411448	0.008964	0.00605437	0.00621178	0.00353478	0.00425236	0.0171799	0.0223922	0.00983454	0.0189352	0.0203767
appC	0.000489751	0.000416853	0.000484945	0.000470582	0.000421076	0.00939011	0.00590582	0.00761403	0.00223822	0.00445694	0.0199984	0.0171351	0.0241215	0.0198252	0.0137354
appY	3.45363e-05	7.38836e-05	5.75362e-05	0.000151813	0.00011147	0.00185565	0.0025524	0.00387789	0.0021024	0.0050787	0.0043852	0.00281718	0.0129207	0.0124573	0.00128013
apt	0.000195728	0.000307476	0.000412894	0.000343284	0.000260402	0.087049	0.0720594	0.0814798	0.0174175	0.0352663	1.03489	0.882821	0.890683	0.499591	0.895047
aqpZ	0.0105285	0.0122652	0.0148984	0.0105226	0.0110518	0.0840392	0.0679315	0.064118	0.0533466	0.0607612	0.117261	0.122365	0.135969	0.246134	0.10924
araA	0.000515088	0.000479897	0.000484044	0.000237528	0.000800788	0.00610202	0.00415692	0.00448017	0.00225099	0.00380194	0.0164816	0.0180986	0.00991959	0.0232402	0.0202315
araB	0.000453739	0.000366803	0.000651718	0.000285791	0.000441776	0.00417803	0.00374233	0.00325223	0.00252487	0.00241238	0.00782497	0.00730648	0.00920328	0.0100516	0.0070792
araC	0.00172294	0.00151515	0.00194773	0.00147458	0.00225575	0.0510909	0.0445766	0.038935	0.0428794	0.0482829	0.0743916	0.0762847	0.0890173	0.0692739	0.111293
araD	0.000107092	0.000284177	0.000272543	0.000183276	0.000149238	0.0120219	0.00584721	0.00656161	0.00712169	0.00967962	0.0194793	0.0172201	0.0235601	0.0318944	0.0173319
araE	0.000791465	0.000685756	0.000943143	0.000844248	0.000957709	0.0414713	0.0403447	0.0396109	0.0258635	0.0361018	0.069991	0.0758591	0.0924276	0.0594607	0.0750256
araF	0.000594129	0.000635297	0.000713778	0.000598962	0.000909395	0.0312337	0.0269137	0.0234349	0.0111164	0.0186343	0.0998633	0.0920464	0.0873169	0.202989	0.0860526
araG	0.000679801	0.0005142	0.00073919	0.000443687	0.000507941	0.0184126	0.0159635	0.0144645	0.00622317	0.00870084	0.0196411	0.0313355	0.0241072	0.0417139	0.0229443
araH	0.00118329	0.00114916	0.00119144	0.000881331	0.00126821	0.0268217	0.0231575	0.0184705	0.0116313	0.0191357	0.0371094	0.0482807	0.0498356	0.0643415	0.0249505
araJ	0.000695678	0.000464295	0.000697186	0.000627305	0.000646147	0.0106337	0.00751977	0.0144827	0.00945414	0.0102579	0.0203577	0.0275876	0.0301905	0.0306523	0.0203659
arcA	0.0416698	0.0353711	0.0458236	0.0452707	0.0520149	1.37526	1.36547	1.37441	1.32405	1.32263	2.27352	2.10029	2.00182	6.41449	1.95289
arcB	0.00292911	0.00288461	0.00346371	0.00232037	0.00344719	0.0182001	0.0172054	0.0158641	0.0121244	0.0143485	0.198429	0.229096	0.239117	0.262597	0.216422
arcC	0.000735309	0.0010077	0.000710767	0.000762078	0.00104763	0.0123873	0.0113645	0.0125338	0.0110466	0.0111444	0.0268128	0.0296672	0.0335512	0.0438349	0.0258789
arfA	0.000427325	0.000520651	0.000744712	0.000907334	0.00109209	0.124731	0.123378	0.0849438	0.0726158	0.0955295	0.08142	0.0661192	0.0680578	0.0915438	0.0640601
arfB	0.000416184	0.000905799	0.000848571	0.00053091	0.000432317	0.076046	0.0684417	0.0713458	0.0319661	0.0536234	0.109708	0.0883711	0.1057	0.205846	0.112202
argA	0.00358944	0.00297062	0.00420972	0.00407419	0.00370511	0.0309536	0.0329199	0.0326714	0.0146817	0.0218722	0.0436816	0.0466023	0.0520342	0.0547647	0.042822
argB	0.00603465	0.00649566	0.0067057	0.00668478	0.00688728	0.061936	0.0488355	0.0504373	0.0318513	0.0574417	0.0408343	0.042699	0.0565895	0.140126	0.0560197
argC	0.00483229	0.00476506	0.00550784	0.00556787	0.00629091	0.00671229	0.00543325	0.00718969	0.00224414	0.0048106	0.0096048	0.0206804	0.0252158	0.0347303	0.022096
argD	0.00434879	0.00384578	0.00440504	0.00418284	0.00499732	0.0678594	0.0644309	0.0604971	0.0369511	0.0556106	0.0864563	0.0990778	0.0909375	0.0716706	0.0955603
argE	0.00269276	0.00251499	0.00316633	0.00268362	0.00387561	0.03458	0.0381094	0.0358856	0.0270964	0.0386234	0.081086	0.0961571	0.0763333	0.282296	0.106771
argF	0.00288528	0.00287884	0.00296056	0.00313068	0.00337062	0.0240439	0.0170383	0.0173085	0.00652698	0.0155166	0.0156695	0.0259014	0.0222496	0.0355137	0.02354
argG	0.00485612	0.0042867	0.00490639	0.00535032	0.00617917	0.122844	0.111304	0.111292	0.0664607	0.0960094	0.227019	0.225699	0.190159	0.446666	0.152878
argH	0.00803373	0.00778321	0.00919432	0.00794112	0.00900935	0.165546	0.137096	0.137753	0.101179	0.155103	0.080095	0.0978169	0.0791859	0.270843	0.0930187
argL	0	0	0	0	0	0.00181235	0.00139771	0.00127005	0	0.00152691	0	0	0	0	0
argO	0.000117457	0.000176478	0.000170186	8.36088e-05	0.000226663	0.164349	0.121569	0.116891	0.082797	0.141444	0.0353591	0.0350946	0.0269541	0.0530341	0.027337
argP	0.000870757	0.00103053	0.00127912	0.00102089	0.00165756	0.0433631	0.0326348	0.0329151	0.0181124	0.026363	0.260111	0.291249	0.315023	0.389553	0.252847
argR	0.00313972	0.00361067	0.00396768	0.004123	0.00467997	0.183818	0.171227	0.179545	0.167894	0.1531	0.45588	0.299843	0.37489	0.338185	0.399956
argS	0.00099473	0.000905958	0.00130648	0.000740971	0.00102433	0.0587796	0.0465504	0.0496978	0.0226984	0.0403459	0.525523	0.504715	0.552943	0.219974	0.572999
argT	0.00368074	0.00273504	0.00393585	0.00387773	0.00367324	0.164417	0.132818	0.142433	0.090964	0.115461	1.46202	1.61696	1.58296	4.14181	1.47085
ariR	0.0010752	0.00159155	0.00138719	0.000924072	0.00256654	0.783226	0.955689	0.8728	0.974356	0.609332	0.0111577	0.0174212	0.0195417	0.0183763	0.0126425
arnA	0.000379226	0.00025609	0.000531303	0.000337799	0.000390201	0.0162471	0.0104497	0.00850537	0.00689384	0.00849399	0.098307	0.101699	0.10259	0.204749	0.088368
arnB	0.000693777	0.00060138	0.00104066	0.000810244	0.000843703	0.0938685	0.082933	0.0888369	0.050518	0.073031	0.0774478	0.0695735	0.083019	0.306119	0.0666289
arnC	0.000525269	0.000232595	0.0005493	0.000292738	0.000481211	0.0188344	0.0133763	0.0152857	0.00810927	0.0120901	0.047888	0.069894	0.059989	0.21388	0.0734081
arnD	0.000119831	2.03448e-05	0.000133529	0.000112322	0.000185676	0.0229748	0.0181129	0.0128398	0.00698358	0.00690478	0.0746987	0.0645865	0.0878186	0.143696	0.076038
arnE	0.000409165	0.000394312	0.000419938	0.000403666	0.000541706	0.018449	0.015502	0.0231399	0.0113059	0.0191728	0.0607844	0.0570277	0.0709741	0.123787	0.0489264
arnF	0.000224074	0.000341634	0.000336323	0.000138287	0.000368745	0.0129237	0.0103361	0.0115116	0.00492974	0.0124871	0.0384769	0.039107	0.0519952	0.075819	0.0162065
arnT	0.000186051	0.000204134	0.000143983	0.000149892	0.000394107	0.0113789	0.00533305	0.00613467	0.0038131	0.00496319	0.0305782	0.0352832	0.0338164	0.0530057	0.0318559
aroA	0.000393654	0.00027866	0.00048203	0.000422778	0.000566491	0.0114233	0.0139259	0.0100582	0.00675634	0.0124314	0.225892	0.251876	0.280271	0.394914	0.257659
aroB	0.0026791	0.00282598	0.00314888	0.00303501	0.00295777	0.156925	0.128035	0.129437	0.0726478	0.127475	1.31208	1.59002	1.50206	1.17019	1.60449
aroC	0.000477773	0.000330281	0.000520042	0.000418579	0.000412029	0.0673122	0.0594746	0.0544557	0.0255943	0.0473005	0.561505	0.672167	0.694202	0.619699	0.676217
aroD	0.000279989	0.000298023	0.000529479	0.000501743	0.000190617	0.0285293	0.028965	0.0216776	0.0155167	0.0223746	0.147833	0.130987	0.151188	0.215958	0.115498
aroE	0.00302307	0.00232405	0.00405677	0.00302442	0.00339863	0.137521	0.104267	0.123078	0.0775709	0.114673	0.555469	0.593401	0.514858	0.456433	0.461338
aroF	0.00267568	0.0024685	0.00270089	0.00231791	0.00225465	0.0935331	0.0775775	0.0784145	0.034907	0.0472797	0.180214	0.214462	0.207321	0.380538	0.213706
aroG	0.00156435	0.00155871	0.0021547	0.00249821	0.00207309	0.18773	0.150037	0.152592	0.122882	0.16085	0.606063	0.583756	0.631071	0.833448	0.518053
aroH	0.000350595	0.000342769	0.000217259	0.00019249	0.000274282	0.0411319	0.0301969	0.0341024	0.0146593	0.0251676	0.387811	0.293896	0.345837	0.516646	0.324934
aroK	0.00327906	0.00159112	0.00374687	0.00290427	0.00364893	0.210136	0.190083	0.172486	0.0888117	0.133667	2.05114	2.24214	2.03475	1.50452	1.99954
aroL	0.00101722	0.000653721	0.00114054	0.000452768	0.000652333	0.036296	0.0222999	0.0261486	0.0235091	0.0262106	0.387069	0.365356	0.381741	0.405891	0.345772
aroM	0.00119868	0.0012203	0.00133341	0.00132008	0.00194599	0.0535852	0.0493461	0.0492454	0.0272075	0.0412306	0.229436	0.228312	0.259349	0.303624	0.213132
aroP	0.00157959	0.0016313	0.00219127	0.00158711	0.00187887	0.0723677	0.0591908	0.0693727	0.0564896	0.0704983	0.133353	0.171089	0.141003	0.233197	0.160489
arsB	0.000120016	0.000115293	0.000117335	0.000166336	0.000363584	0.0091054	0.00722766	0.00699532	0.00496994	0.00772103	0.0222468	0.0163557	0.0127127	0.0220445	0.0202046
arsC	0.000650928	0.000728897	0.000719243	0.00047553	0.000791356	0.0266827	0.0265845	0.0285047	0.00873549	0.020117	0.220393	0.23471	0.215188	0.271972	0.207279
arsR	8.98555e-05	5.19101e-05	0	0.000113094	0	0.00732639	0.00594955	0.00467211	0.00342535	0.00620709	0.0180576	0.0192207	0.0168451	0.0346705	0.0122591
artJ	0.0167802	0.0167118	0.0191346	0.0163106	0.0189977	0.106429	0.0867842	0.0877012	0.0897862	0.117609	0.258832	0.243098	0.31044	0.724102	0.234551
artM	0.00791131	0.00825078	0.0106667	0.00903832	0.0101809	0.110813	0.0935796	0.0835852	0.0544466	0.115893	0.477379	0.544011	0.530071	0.984134	0.448603
artP	0.0176971	0.014891	0.0182089	0.0166107	0.0174958	0.145333	0.15002	0.149917	0.116279	0.161112	0.224139	0.279092	0.310696	0.615145	0.243518
artQ	0.00688902	0.00621025	0.00881613	0.00754996	0.00789589	0.120977	0.096811	0.102658	0.0711035	0.134852	0.382068	0.44924	0.417711	1.13068	0.407657
ascB	0.000896701	0.000968915	0.0010081	0.000942903	0.00126879	0.022095	0.0141749	0.0129217	0.012371	0.0163375	0.0333965	0.0417478	0.0481159	0.0625653	0.0403618
ascF	0.00141865	0.00142853	0.00175708	0.00137961	0.00161354	0.0181886	0.0151728	0.0160815	0.0174787	0.0177747	0.0342242	0.0460354	0.0521378	0.030683	0.038118
ascG	0.000296854	0.000431144	0.000429457	0.000375288	0.000559721	0.0370137	0.0343326	0.0278813	0.0147201	0.028379	0.197906	0.179155	0.13709	0.194597	0.181244
asd	0.0010308	0.000858793	0.0012819	0.000986031	0.0013309	0.0613853	0.0510783	0.0554946	0.0264533	0.0349507	0.747183	0.716069	0.748908	1.3686	0.76708
aslA	0.000209111	0.000192277	0.000124067	0.000227662	0.000321001	0.0185081	0.015734	0.0188145	0.00743093	0.0092864	0.0123942	0.00988991	0.00900324	0.0161282	0.00872949
aslB	3.35059e-05	1.45952e-05	3.48593e-05	1.57943e-05	0	0.010614	0.00578861	0.0063419	0.00120213	0.00391191	0.0342074	0.0378897	0.0319596	0.0265056	0.0387097
asmA	0.000500744	0.000491595	0.000691856	0.000535974	0.000683885	0.0383248	0.0279829	0.029291	0.0153947	0.0299234	0.238883	0.256663	0.242334	0.207599	0.262704
asnA	0.00298649	0.00752097	0.0084719	0.00462856	0.00459709	0.0699837	0.0575383	0.0571469	0.0542135	0.0702873	0.772056	0.686886	0.680447	0.773918	0.605309
asnB	0.000957457	0.00147164	0.00191889	0.00119766	0.00182384	0.0407057	0.0306262	0.0281159	0.0164606	0.0230367	0.246649	0.242555	0.2676	0.413569	0.223692
asnC	0.000164069	0.00020421	0.000496833	0.000219912	0.00013604	0.0470704	0.0329199	0.0337056	0.0619315	0.0608916	0.0314817	0.0273917	0.0308522	0.103081	0.0442337
asnS	0.0117791	0.0118394	0.0143547	0.0115588	0.0140686	0.202821	0.164929	0.178914	0.116797	0.173716	1.54471	1.6469	1.61467	1.10769	1.60266
aspA	0.0248697	0.0217692	0.0284542	0.0229096	0.0261713	0.0208384	0.0216724	0.0227491	0.0209615	0.018238	3.33093	3.31125	3.26782	2.56137	3.27463
aspC	0.000605966	0.000429611	0.00118848	0.000664718	0.000857753	0.0638367	0.0555048	0.0536808	0.0238344	0.035271	2.1743	2.19761	2.30702	2.81893	2.41164
aspS	0.00251476	0.00244466	0.0030919	0.00237871	0.00313416	0.124219	0.111998	0.108878	0.0485971	0.0934088	1.04294	1.26505	1.21629	1.02344	1.36097
asr	0.000445841	0.000491595	0.000668333	0.00021775	0.000523954	0.00336901	0.000855221	0.00367669	0.00243678	0.00237141	0.10465	0.129629	0.168799	0.178558	0.111277
astA	0.00603868	0.00556875	0.00640812	0.00484231	0.0062396	0.0758815	0.0665768	0.0727412	0.0497717	0.0691321	1.11824	1.34772	1.42715	7.49426	1.1757
astB	0.00402116	0.00376931	0.00435966	0.00297615	0.00368686	0.0269869	0.0224348	0.0249983	0.0124831	0.0150349	0.825978	1.11567	1.13731	4.91321	1.06447
astC	0.00690011	0.00686799	0.00805494	0.0053788	0.00648032	0.20578	0.163551	0.185921	0.121427	0.158964	1.35684	1.53778	1.53855	8.67718	1.23182
astD	0.00487918	0.00405108	0.00532496	0.00371206	0.00466749	0.0414132	0.0355425	0.0350977	0.0226267	0.0290982	0.867897	1.16227	1.17653	5.37129	1.05511
astE	0.00276961	0.00254898	0.00351749	0.00262328	0.0036112	0.0131696	0.0124567	0.0105161	0.00528345	0.00710472	0.67123	0.821098	0.763404	3.78405	0.887242
atoA	5.63667e-05	5.65253e-05	3.3087e-05	9.93694e-06	0	0.000804693	0.00144428	0	0	0.00135108	0	0	0.00458093	0.000529914	0.000736598
atoB	0.000238181	0.000221743	0.000256073	0.000158341	0.000293848	0.00540599	0.00555709	0.00406115	0.00378038	0.00494524	0.00716341	0.0114317	0.0150969	0.0191294	0.00976149
atoC	0.000254969	0.000230338	0.000320807	0.000149777	0.000120444	0.00387825	0.00195674	0.00317238	0.00178214	0.00285468	0.0603233	0.0600217	0.0580716	0.0695688	0.0484894
atoD	8.79117e-05	5.54873e-05	8.14442e-05	3.97235e-05	0	0.000264689	0	0.00017228	0.00100506	0.000884589	0.00107145	0.00426458	0.00449803	0.00215668	0.00290089
atoE	4.73476e-05	2.7524e-05	8.16295e-05	1.97301e-05	3.24189e-05	0.00144805	0.000797226	0.000911649	0.000609771	0.00121889	0.0016244	0.00239214	0.00281785	0.00271785	0.0010882
atoS	0.000317096	0.000288755	0.000243165	0.000303266	0.000236503	0.00275651	0.00147122	0.00245474	0.00184481	0.00128381	0.0261267	0.0194067	0.0261095	0.0251969	0.0243139
atpA	0.00225965	0.00233027	0.00249116	0.00210196	0.00204126	0.12577	0.114995	0.118284	0.0342488	0.0566554	7.67517	9.4708	9.2122	5.05618	10.7419
atpB	0.00320129	0.0024052	0.00333303	0.0019674	0.003294	0.145727	0.120634	0.120498	0.0428767	0.0647354	4.23991	4.47075	4.51868	2.3844	4.80245
atpC	0.00404066	0.00391408	0.00515615	0.0031828	0.00640327	0.167658	0.122006	0.138396	0.0689672	0.101014	7.71754	8.07033	8.117	4.71221	9.12012
atpD	0.0033981	0.00371886	0.004165	0.00312555	0.00354366	0.113372	0.104853	0.114272	0.0397295	0.0777593	7.33394	9.14158	8.6173	4.97657	10.2612
atpE	0.00389537	0.00432813	0.00496678	0.00289752	0.004357	0.180387	0.160208	0.124515	0.058661	0.0871744	11.1665	13.6923	13.9895	7.35701	14.5549
atpF	0.00308946	0.00281187	0.00313011	0.00252024	0.00326749	0.188861	0.161663	0.16039	0.053921	0.103432	8.91978	10.6781	10.3666	6.02304	12.3666
atpG	0.00193623	0.00176884	0.00238691	0.00181621	0.00200445	0.0793973	0.0762196	0.0676492	0.022547	0.042687	6.36338	7.74857	7.9898	4.18972	9.28835
atpH	0.00206682	0.00195918	0.00251374	0.0018254	0.00328297	0.158089	0.144711	0.115895	0.0397003	0.0846618	8.32756	9.68437	9.23857	5.48274	10.7673
atpI	0.00202527	0.00213846	0.00246322	0.00168577	0.00186239	0.0977918	0.0643241	0.0741952	0.0323848	0.068361	1.49765	1.4417	1.50734	0.743107	1.60877
avtA	0.00108198	0.000885791	0.00115472	0.000851707	0.00111213	0.0751857	0.0644241	0.0623873	0.0325488	0.0583469	0.590696	0.603643	0.598836	0.490995	0.515972
azoR	0.000177876	0.0004062	0.000232416	0.000289732	0.000270861	0.00741786	0.00867472	0.0119051	0.00995452	0.0101503	0.10414	0.0856163	0.106981	0.106132	0.108681
azuC	0.000249841	0.000215648	0.000124293	0.00031076	0	0.0669064	0.118763	0.115292	0.0466889	0.0353303	0.2693	0.295102	0.453859	0.118243	0.278833
bacA	0.00052497	0.000484996	0.000555045	0.000479558	0.000565366	0.0492203	0.0387647	0.0494855	0.0245022	0.029739	0.185068	0.206835	0.20214	0.187992	0.184592
baeR	0.0014026	0.00149472	0.00171877	0.00139121	0.00142552	0.0398734	0.0317219	0.0361205	0.0347247	0.043117	0.0765733	0.0837894	0.0937937	0.0863207	0.0649051
baeS	0.00017262	0.000200225	0.000200542	0.000167168	0.000133476	0.0108183	0.00672625	0.00621977	0.00192199	0.00292243	0.0242479	0.0271185	0.0382205	0.0296589	0.0199386
bamA	0.0022613	0.00211253	0.00233644	0.00223054	0.00285055	0.185971	0.172246	0.170193	0.0620076	0.0899596	2.11199	2.43587	2.3762	1.87719	2.03117
bamB	0.0126791	0.0119447	0.0128936	0.0156994	0.0181752	0.50209	0.470468	0.47319	0.316806	0.375376	1.85568	1.99572	1.94392	1.58489	1.68451
bamC	0.00490838	0.00626368	0.00640812	0.00586429	0.00600301	0.303131	0.282152	0.275536	0.102562	0.182855	2.35248	2.66278	2.58921	2.45468	2.5452
bamD	0.00176777	0.00154351	0.00214317	0.00252084	0.00239121	0.132289	0.111792	0.100034	0.0510248	0.0713758	2.02488	1.94773	1.93882	1.85393	1.78415
bamE	0.0112887	0.0126903	0.0129243	0.0104375	0.0107248	0.491186	0.499991	0.477717	0.453267	0.581716	1.19294	0.987354	1.18052	1.04282	0.824561
barA	0.000244271	0.000135177	0.000220026	0.000224615	0.000209495	0.0049005	0.00538146	0.00499467	0.00218027	0.00393267	0.135807	0.138232	0.141894	0.122672	0.145346
basR	0.00134509	0.00155863	0.00185795	0.00105699	0.00156712	0.0960654	0.0810884	0.0799155	0.0613924	0.071957	0.0888063	0.0906148	0.122523	0.247671	0.111481
bax	0.00420988	0.00410673	0.00493105	0.00434656	0.00606094	0.0500764	0.0354562	0.0431144	0.037102	0.0418669	1.09328	0.998873	0.985104	0.718405	0.836299
bcp	0.00258798	0.00235087	0.00264184	0.00231135	0.00411622	0.120722	0.101995	0.109597	0.0591111	0.0807667	1.39806	1.19504	1.15294	1.82138	1.17453
bcr	0.000548714	0.00047809	0.000739444	0.000508259	0.000510052	0.0817184	0.0644016	0.0717097	0.0294322	0.0605722	0.445622	0.467187	0.482283	0.410395	0.424007
bcsA	3.96937e-05	7.04781e-05	8.24736e-05	2.75251e-05	4.07469e-05	0.0278254	0.0205666	0.0221306	0.00456803	0.00861229	0.0263304	0.0331105	0.0310196	0.0569472	0.0261831
bcsB	4.68345e-05	2.32857e-05	6.45666e-05	3.36943e-05	2.75863e-05	0.0191292	0.0139907	0.0141499	0.0030045	0.00513377	0.0260641	0.0440882	0.0414051	0.0640949	0.0417256
bcsC	0.000605649	0.000547428	0.000628757	0.000528884	0.00106197	0.0373043	0.0318199	0.0288786	0.0157653	0.0208186	0.057392	0.053566	0.0583501	0.11308	0.0545699
bcsE	0.00179456	0.00168475	0.00195623	0.0014292	0.00147414	0.0306007	0.0305554	0.0276176	0.0136606	0.0139725	0.325597	0.362286	0.330817	0.985879	0.30591
bcsF	0.000430142	0	0.0013047	0.000567592	0	0.0107877	0.0043448	0.00127005	0.000767292	0.00381564	0.0931218	0.144274	0.124194	0.436672	0.141318
bcsG	0.000750693	0.00056628	0.00066638	0.000719773	0.000635883	0.00853638	0.00438752	0.00658618	0.00356647	0.00392461	0.208103	0.24081	0.224859	0.649429	0.21851
bcsR	0.00187144	0.0040402	0.0031781	0.00365337	0.00500592	0.130052	0.106526	0.0889397	0.0913391	0.0758677	0.510816	0.499077	0.512433	1.29458	0.356991
bcsZ	7.14389e-05	3.29814e-05	6.82527e-05	4.16596e-05	0.00015011	0.00811817	0.0107236	0.010747	0.00155105	0.00344148	0.0284532	0.0292217	0.0329906	0.0464228	0.0436675
bdcA	2.88974e-05	0.000103995	0.000151541	3.68509e-05	0.000174014	0.00919278	0.00834746	0.00760386	0.00274817	0.00348873	0.0157559	0.0129959	0.0125282	0.0163378	0.00944986
bdcR	0.000190868	9.36095e-05	0.000237126	0.000123707	0.000310002	0.0318095	0.0406701	0.0421148	0.00856876	0.0142979	0.0477737	0.0504634	0.0225867	0.0602417	0.0512859
bdm	0	0.000173162	4.9923e-05	0.000123707	0	0.0318095	0.0414478	0.0397973	0.0107574	0.0101704	0.0642979	0.0670456	0.0310552	0.229115	0.0268297
bepA	0.00142856	0.00116897	0.00163783	0.00115489	0.0015144	0.066541	0.0635255	0.0694772	0.0237387	0.0339933	0.338722	0.32622	0.321635	0.413722	0.266089
betA	0.000384462	0.000190525	0.000396147	0.000299178	0.000306185	0.0770994	0.0688615	0.0659127	0.0410327	0.0669889	0.0944647	0.0901489	0.098556	0.109413	0.100258
betB	0.00213298	0.00158661	0.00248931	0.00163567	0.00209566	0.291892	0.266404	0.263478	0.167982	0.271115	0.147821	0.166489	0.186153	0.22217	0.157923
betI	0.00298285	0.0024126	0.00384693	0.00296941	0.00272697	0.372435	0.310561	0.336653	0.232519	0.289714	0.14881	0.157567	0.152069	0.217305	0.154942
betT	0.00185351	0.00172079	0.00194613	0.00180796	0.00208814	0.0932898	0.0682551	0.0740018	0.0581559	0.0819312	0.0817637	0.106517	0.108077	0.0777564	0.0787567
bfd	0.00858976	0.0139034	0.00944033	0.00849619	0.00678905	0.180931	0.156347	0.159623	0.122301	0.120029	0.440138	0.498835	0.611264	0.498746	0.313566
bfr	0.00580145	0.00636321	0.00695394	0.0069584	0.00691572	0.252606	0.242334	0.245594	0.205755	0.193163	0.626643	0.545777	0.69811	0.82427	0.417353
bglA	0.00110776	0.000935612	0.00123781	0.000738683	0.00111148	0.049374	0.0436697	0.0471711	0.0324888	0.0431716	0.283302	0.271168	0.293038	0.609769	0.344227
bglB	0	2.57459e-05	1.52077e-05	4.53261e-06	0	0.000618627	0.00122955	0.000851687	0.000623091	0.000830149	0.00255824	0.00324386	0.0026384	0.00730612	0.00306289
bglF	7.98795e-06	9.54659e-06	3.44125e-05	3.39782e-06	1.16648e-05	0.00203711	0.00135624	0.00116533	0.000585318	0.000624684	0.00408038	0.00224569	0.00119122	0.00248336	0.0030727
bglG	1.82849e-05	0	0	2.34411e-05	2.57447e-05	0.00166358	0.00346361	0.00116197	0.000524217	0.00052565	0.00259194	0.0102118	0.00267243	0.00040947	0.00517604
bglH	1.5717e-05	1.11121e-05	7.34428e-05	1.61011e-05	0	0.0060999	0.00509844	0.00415404	0.0011944	0.00299056	0.00291379	0.00371117	0.00507166	0.00198546	0.00297369
bglJ	7.79243e-05	0.000165389	4.77074e-05	0.000168153	0.000301937	0.0124663	0.00988958	0.0117982	0.00841419	0.0054018	0.00541283	0.00416941	0.00769676	0.0104258	0.00425829
bglX	0.000326052	0.000336915	0.000387201	0.000410286	0.000511052	0.049609	0.0373432	0.0413789	0.0194983	0.0391062	0.232948	0.272734	0.308333	0.314882	0.325022
bhsA	0.00285945	0.00402187	0.00338705	0.00220249	0.00317324	0.911005	1.02377	1.04875	1.09416	0.821406	0.00715232	0.00410827	0.00288992	0.0130521	0.00372915
bioA	0.000926096	0.00111723	0.00130867	0.0010537	0.00123289	0.0463932	0.0405725	0.0409733	0.0234612	0.0350605	0.180776	0.200047	0.209668	0.13163	0.185268
bioB	0.00127042	0.000976433	0.00161227	0.00128256	0.00161419	0.109126	0.0862381	0.0935407	0.0308956	0.0614279	0.334869	0.392053	0.377169	0.292054	0.352037
bioC	0.000200187	0.000223465	0.000186176	0.000132661	8.34406e-05	0.0349757	0.0270709	0.0343061	0.00670119	0.0141395	0.193048	0.229453	0.218799	0.14952	0.221948
bioD	0.00139764	0.00134627	0.00120458	0.0012062	0.00156921	0.0164255	0.0180941	0.0161012	0.00967623	0.010126	0.102605	0.107422	0.125821	0.0731095	0.101139
bioF	0.000428997	0.000326845	0.000479452	0.00039326	0.000577059	0.0597654	0.0547337	0.0627102	0.0127831	0.0290229	0.302226	0.317434	0.352847	0.255706	0.288601
bioH	0.000239386	0.000219054	0.000168459	0.000138832	0.000213943	0.0220922	0.0216172	0.0204332	0.00778774	0.0102574	0.0768327	0.0894455	0.0695935	0.0839417	0.0784627
bioP	0.000272267	0.000335692	0.000168366	0.000345934	0.000473216	0.0198909	0.017093	0.0164987	0.00483126	0.0115529	0.197309	0.210473	0.220218	0.209185	0.183674
birA	0.000568064	0.000511354	0.000607418	0.000514061	0.000687452	0.0249216	0.0217996	0.018316	0.0129546	0.0204604	0.136236	0.12321	0.141933	0.118373	0.133906
bisC	0.00070423	0.000769732	0.000862197	0.000542474	0.000807745	0.0462874	0.0340562	0.0398728	0.0114964	0.0179411	0.122237	0.160528	0.151327	0.213726	0.149067
blc	0.00903317	0.00736049	0.00935673	0.00903748	0.0106429	0.286988	0.271168	0.263648	0.379811	0.342533	0.201835	0.157792	0.193952	0.978702	0.130637
blr	0	0	0	0.000105824	0.000482675	0.0719898	0.0760378	0.0535811	0.0345678	0.0545867	0.312957	0.296925	0.473021	0.229934	0.265662
bluF	0.000241923	0.000185347	0.000205522	0.000329271	0.00023765	0.0248295	0.0178665	0.0199216	0.0131507	0.014981	0.396249	0.360745	0.40079	0.451198	0.341596
bluR	0.00105299	0.00147607	0.00116015	0.000803766	0.00124897	0.300386	0.255054	0.270484	0.28583	0.313612	0.402526	0.364435	0.325706	0.460442	0.378022
bolA	0.0360119	0.0354607	0.0252644	0.0280472	0.029206	0.274446	0.311903	0.299755	0.870353	0.389878	0.43501	0.43047	0.358463	1.5376	0.29449
bor	9.01687e-05	0	3.66434e-05	9.05257e-05	0	0.0257317	0.0213755	0.00838048	0.00812333	0.0134481	0.123656	0.0901288	0.111523	0.0540938	0.075716
brnQ	0.0300638	0.0264646	0.0354479	0.0268003	0.0276813	0.275032	0.25376	0.259926	0.227906	0.297098	0.405246	0.448993	0.436851	0.229219	0.413081
bsmA	0.0233158	0.0260934	0.0281852	0.0370498	0.0362709	0.180772	0.155037	0.173991	0.261866	0.159562	0.28307	0.260903	0.408635	0.351267	0.239572
bssR	0.384093	0.413387	0.421132	0.494242	0.487809	1.02313	0.990578	1.04864	2.00778	1.19376	0.0256408	0.03563	0.0640441	0.0921481	0.0264097
bssS	0.178065	0.196713	0.197081	0.247861	0.231128	0.57386	0.522635	0.576325	1.81012	1.10374	0.527228	0.450416	0.447009	1.44324	0.428453
btsR	0.000295541	0.00012932	0.000286083	0.000252798	0.000200726	0.0136501	0.0134025	0.0133493	0.00552337	0.00671376	0.307474	0.334535	0.361137	0.128305	0.364068
btsS	0.000370951	0.000245269	0.000495946	0.000414435	0.000445626	0.00973009	0.00548239	0.00687771	0.00433457	0.00781876	0.195637	0.222645	0.227594	0.0628157	0.214849
btsT	0.000188179	0.000271292	0.000282229	0.000196814	0.000201549	0.00547314	0.0045305	0.00516259	0.00363304	0.00544849	0.0137342	0.0206573	0.0183661	0.0476339	0.0217691
btuB	0.000244327	0.000131241	0.000176016	0.000207747	0.000179463	0.0138304	0.0114179	0.00865421	0.00416414	0.00778008	0.318105	0.403254	0.380391	0.23278	0.43427
btuC	0.000289059	0.000385748	0.000320591	0.00024036	0.000373952	0.0602368	0.0601705	0.0514772	0.0371029	0.0678668	0.095536	0.130669	0.123814	0.122311	0.114044
btuD	0.00158335	0.00162297	0.00196291	0.00146146	0.00140114	0.212784	0.179554	0.181029	0.101963	0.173172	0.448284	0.484273	0.500641	1.09913	0.4312
btuE	0.00230594	0.00225082	0.00199541	0.00129683	0.00150633	0.180018	0.188785	0.166016	0.127959	0.156601	0.333802	0.368817	0.344178	0.907232	0.306804
btuF	0.000147359	0.000282172	0.000202803	0.000209904	0.000356564	0.00497335	0.00326865	0.00248959	0.0020615	0.00182985	0.106558	0.134149	0.13024	0.103883	0.153668
cadA	3.62178e-05	6.00118e-05	4.01347e-05	5.22922e-05	6.87997e-05	0.00443715	0.00215284	0.00231546	0.00145797	0.000955594	0.00132861	0.00229104	0.00173571	0.00182283	0.00246152
cadB	3.4934e-05	6.91122e-05	0.000145871	7.96136e-05	3.21334e-05	0.00350844	0.00277262	0.00242528	0.00111132	0.00263453	0.00271088	0.0018396	0.00279252	0.00132234	0.00179914
cadC	0.000440284	0.000481022	0.000493919	0.000463497	0.000705706	0.00506399	0.00331436	0.00403122	0.00324676	0.00304688	0.00891227	0.0113495	0.015499	0.0143793	0.0125331
caiA	6.9134e-05	4.81791e-05	0.000113496	9.90743e-05	0.00012764	0.00771305	0.00614847	0.00652676	0.00657897	0.00615172	0.0174233	0.0225901	0.0130433	0.0218902	0.0206927
caiB	0.000113816	9.12702e-05	0.000168841	9.28975e-05	0.000119935	0.0100646	0.00659202	0.00578522	0.00272588	0.00421017	0.0150723	0.0176276	0.0134641	0.0205083	0.0273595
caiC	6.08312e-05	3.52762e-05	3.46568e-05	3.81122e-05	0.000120843	0.00257106	0.00282462	0.00298516	0.00124378	0.00254621	0.0107758	0.00731218	0.0143902	0.0147323	0.0108575
caiD	1.95016e-05	0	2.73883e-05	2.49824e-05	2.738e-05	0.00594496	0.00589329	0.00502989	0.00151904	0.00149196	0.00800028	0.00677212	0.00284581	0.00274552	0.00367211
caiE	3.50753e-05	9.40917e-05	1.81897e-05	3.33478e-05	0.000175167	0.0137118	0.00840579	0.00743102	0.00151511	0.00371884	0.00877877	0.011461	0.00252323	0.00685123	0.00733557
caiF	0.000232884	0.00057673	0.000631182	0.00037642	0.000710942	0.0199947	0.024844	0.0160559	0.0145571	0.0218123	0.0356186	0.0437206	0.0658669	0.0230046	0.0378312
caiT	2.37198e-05	0	7.07535e-06	0	2.83887e-05	0.00275107	0.00206203	0.00238233	0.000432846	0.00164477	0.00238258	0	0.00295286	0.00456925	0.0034924
can	0.00112186	0.000428735	0.00141311	0.00172973	0.0018727	0.0663656	0.0704797	0.064608	0.0456292	0.0525328	0.587151	0.572549	0.519139	0.906776	0.531214
carA	0.000490316	0.000395357	0.000576782	0.000575098	0.00070029	0.00226907	0.0028665	0.000729461	0.000769334	0.00165841	0.787942	0.973803	1.03083	0.129427	1.27777
carB	0.000470956	0.000650907	0.000617188	0.000680139	0.00079089	0.00756542	0.00493904	0.00543648	0.00148156	0.00395626	0.778544	0.948067	0.973118	0.121281	1.07725
cas1e	0.00032771	0.000391697	0.000247889	0.000286855	0.000355586	0.0383266	0.0302579	0.0241272	0.00558283	0.0138776	0.0463401	0.0714234	0.0657562	0.0736742	0.0495106
cas2e	0.000189397	0.000197231	0.000342537	9.34219e-05	0.000843703	0.0151179	0.0105327	0.0167552	0.00264613	0.00822277	0.01848	0.0404718	0.0287672	0.048871	0.0441004
cas3	0.000130374	0.000168221	0.000121628	0.000160841	0.000148021	0.0107434	0.0074218	0.00901674	0.00688216	0.0081829	0.0141706	0.0135201	0.0170488	0.017962	0.0132002
cas5e	7.82792e-05	5.44864e-05	0.000272995	3.90083e-05	0.000273514	0.0125214	0.0112469	0.0136645	0.00589898	0.00867937	0.0298254	0.0292872	0.0518925	0.0557851	0.0236042
cas6e	0.000272267	0.000187228	0.000434195	0.000406937	0.000206343	0.0334878	0.0244613	0.0232389	0.00953058	0.0153747	0.0342829	0.0663693	0.0509266	0.0756324	0.0426984
cas7e	0.000112263	5.04632e-05	6.91931e-05	8.52377e-05	0.000170735	0.0283287	0.023075	0.0267655	0.00955367	0.0171625	0.0256629	0.0366072	0.0361733	0.0507124	0.0252051
casA	6.62623e-05	2.40845e-05	8.58947e-05	4.36856e-05	0.000110818	0.0126873	0.0108077	0.0105638	0.00863823	0.00970555	0.00759086	0.0144402	0.0118558	0.0221135	0.0102217
casB	9.90172e-05	0.000193917	4.46363e-05	6.86357e-05	0	0.0259848	0.0283918	0.0247556	0.00960072	0.0136429	0.0123613	0.0463238	0.0231478	0.0382101	0.0179834
cat	0.00128484	0.0015802	0.00156859	0.00189683	0.00208556	0.0875705	0.0786558	0.0679542	0.0469476	0.0505552	1.89632	1.77137	1.86777	1.28387	1.67607
cbdX	0.000414035	0.000822833	0.000701342	0.000586141	0	0.00187055	0.00144428	0	0.00828708	0.00787479	0.0161364	0.0270352	0	0.0371829	0.00517604
cbeA	0	0	0	0	0	0	0	0.00236024	0.00161982	0.000794732	0	0	0	0.00193211	0
cbl	0.00012359	0.000257122	0.00015931	0.000112251	2.27176e-05	0.0626662	0.0549268	0.0572045	0.0194382	0.0343224	0.0836032	0.122082	0.13712	0.023973	0.0885686
cbpA	0.00486178	0.0049899	0.00499909	0.00478738	0.00478447	0.162193	0.142466	0.156959	0.198764	0.24341	0.127844	0.145247	0.119745	0.432408	0.103047
cbpM	0.00400674	0.00520191	0.00417922	0.00311631	0.0043043	0.129418	0.0919914	0.103512	0.168019	0.235607	0.114802	0.136916	0.15828	0.523656	0.131403
cbrA	4.40361e-05	6.93097e-05	1.00758e-05	1.21798e-05	0	0.00795224	0.00661388	0.0100437	0.000972678	0.00233936	0.298541	0.344158	0.367972	0.274006	0.345002
cbrB	9.06426e-05	0	0	2.80126e-05	0	0.00885928	0.00662264	0.00631434	0.00208539	0.0028181	0.971788	1.08357	1.04256	0.978466	0.961276
cbrC	0.000117983	0.000353513	0.000258039	0.000275455	0.000244774	0.0126136	0.0142336	0.00952285	0.00572674	0.00597918	1.17367	1.21315	1.25669	1.19003	1.1352
cbtA	0	0	0	0	0	0.000466784	0	0.000310509	0	0	0.00191669	0.00187141	0.00198838	0.00288082	0
cca	0.00303739	0.0033249	0.00351806	0.00282221	0.00368566	0.241936	0.209302	0.22769	0.109631	0.162201	0.652893	0.718085	0.732331	0.872759	0.458207
ccdA	0.00270714	0.00176666	0.00214174	0.00183097	0.00206557	0.214639	0.21967	0.224143	0.147575	0.180984	0.18169	0.20029	0.306189	0.488811	0.194816
ccdB	0.00243919	0.00338245	0.00285426	0.00251804	0.00205694	0.263574	0.280075	0.281888	0.182711	0.232741	0.19073	0.259805	0.233754	0.542951	0.250459
ccmA	0.000568517	0.000952438	0.00106405	0.000545485	0.000897972	0.022607	0.0196212	0.0201011	0.0124468	0.0133763	0.0763079	0.0766767	0.0525506	0.0407331	0.0666779
ccmB	7.97314e-05	0.000169187	0.000261552	2.96822e-05	0.00012578	0.00574359	0.00397323	0.00440506	0.00123319	0.00176861	0.026871	0.0429723	0.0314767	0.0152988	0.0415551
ccmC	0.000108239	0.000254838	0.000205449	6.28172e-05	8.54337e-05	0.0105258	0.00965831	0.00716757	0.0031789	0.0047644	0.0393367	0.0578132	0.0585698	0.0215665	0.0629265
ccmD	7.54156e-05	8.81836e-05	0	3.12576e-05	0	0.00822919	0.00533055	0.00422699	0.0036125	0.00976376	0.0568073	0.0689784	0.0354909	0.0328297	0.0483496
ccmE	8.83212e-05	0.000234808	0.000112606	6.90703e-05	0.000298609	0.00684614	0.00494408	0.00977479	0.000611184	0.00305283	0.0561061	0.0488919	0.0900451	0.0327127	0.0473404
ccmF	0.000134947	0.000105054	0.000222897	0.000137639	0.000180938	0.0103899	0.00689329	0.00689331	0.00169247	0.00369322	0.0594407	0.0854783	0.0732191	0.0304812	0.069939
ccmH	0.00016869	0.000249976	0.000174758	0.000184919	0.000367863	0.0212447	0.023814	0.0204123	0.00522369	0.010014	0.062242	0.083364	0.101198	0.0364706	0.063398
ccp	0.000583211	0.000433839	0.000614052	0.000486244	0.000507014	0.0119705	0.00916232	0.0120137	0.00686648	0.0083815	0.0221468	0.0150814	0.0239921	0.0219669	0.0172573
cdaR	0.000148283	9.60709e-05	0.000186994	0.0001328	9.0634e-05	0.0760951	0.0671072	0.0630368	0.0058175	0.00973847	0.128031	0.111802	0.115186	0.0812248	0.100351
cdd	0.00768368	0.00734229	0.0083419	0.00776605	0.00862864	0.130381	0.119384	0.120536	0.0968184	0.134872	0.299019	0.285877	0.292133	0.559439	0.275196
cdgI	6.04793e-05	8.78199e-05	0.000117198	0.000113016	0.000113245	0.00656322	0.0077701	0.010259	0.00565017	0.00516124	0.00294727	0.00166239	0.0015156	0.00775539	0.00293191
cdh	0	4.85671e-05	0	6.13025e-05	0	0.0141382	0.0115678	0.00911613	0.00208539	0.00523211	0.0337482	0.0626988	0.061118	0.0108371	0.0479651
CDN75_RS00290	0.00244116	0.00291638	0.00371644	0.00245475	0.00357149	0.0669663	0.0691062	0.0694772	0.047146	0.0428114	0.184988	0.165079	0.235691	0.222916	0.159897
CDN75_RS00615	8.01028e-05	0.00057673	0.000328656	0	0	0.00915993	0.0267602	0.0181348	0.010558	0.0122034	0.172932	0.160298	0.208855	0.113791	0.176266
CDN75_RS00685	0.000118516	5.26649e-05	0.000170578	7.12758e-05	0.00022139	0.01887	0.0124551	0.0134918	0.0055333	0.0100713	0.0352189	0.0345514	0.0416423	0.0368733	0.0429366
CDN75_RS01980	0.00351042	0.00551308	0.00455548	0.00687119	0.00853498	0.143475	0.17014	0.187015	0.268859	0.175068	6.36197	4.61941	5.21311	4.72948	3.99784
CDN75_RS02765	0	0	7.74037e-05	4.73035e-05	0	0.0320139	0.0263642	0.0200868	0.00408823	0.0104983	0.0327369	0.0231415	0.0213726	0.0231315	0.0381073
CDN75_RS05190	0.000241311	0.000850673	0.000401938	0.000401849	0.000451131	0.00895728	0.0084113	0.0146747	0.00798682	0.00434109	0.0110312	0.00524544	0.0441649	0.0138794	0.0142914
CDN75_RS05665	0.0129247	0.0119107	0.0137693	0.0151683	0.0153711	0.068926	0.0588533	0.0615475	0.0436434	0.0582747	18.9109	22.5055	22.2259	31.2767	24.5092
CDN75_RS07125	7.85927e-06	0	8.49126e-05	6.24743e-05	0	0.00300241	0.00347325	0.0019439	0.00140591	0.00138293	0.0016909	0.00221007	0.00351687	0.00225067	0.000754005
CDN75_RS07385	0	0	0	0	0	0.00412731	0.00441601	0.00196304	0.00238948	0.00813716	0.0425087	0.112571	0.0768877	0.00882055	0.0652722
CDN75_RS07395	0	0	0	4.14321e-05	0	0.00435986	0.00169813	0.00397988	0.000929934	0.00184365	0.00695955	0.00221007	0.0140645	0	0.00909257
CDN75_RS09705	0	0	0	0	7.71479e-05	0.00444333	0.00147707	0.00227602	0.00081029	0.00107405	0.00130626	0.00128106	0.00546173	0.00812511	0
CDN75_RS10005	2.21878e-05	0	4.66716e-05	5.72722e-05	0	0.00300593	0.00420895	0.00726382	0.000313493	0.00507363	0.0112871	0.0248602	0.0064546	0.0263824	0.0146169
CDN75_RS10700	5.08923e-05	3.70769e-05	4.37104e-05	5.089e-05	4.32219e-05	0.0068732	0.00504126	0.00384482	0.00247396	0.00320874	0.00354122	0.0051682	0.00634861	0.00473202	0.00527068
CDN75_RS12755	0.000450247	0.000399057	0.000515125	0.000420155	0.000611299	0.0589052	0.0543243	0.0451282	0.0194011	0.0343267	0.232124	0.276734	0.336695	0.270427	0.328666
CDN75_RS12855	0	0	0	1.56025e-05	0	0.00125376	0.00128368	0.000278236	0.000348013	0.00210879	0	0	0.00536351	0.000836915	0.00346036
CDN75_RS13515	0.000185077	0.000274858	0.000324565	0.000126817	0.000488196	0.0135927	0.0155254	0.0161498	0.00655255	0.0100487	0.0209218	0.0172357	0.0320977	0.0147949	0.0161992
CDN75_RS13680	0	0	0	4.58065e-05	0	0.00241338	0.00188104	0.00440918	0.00208539	0.00203561	0	0.017393	0	0	0
CDN75_RS17410	0.000484107	0.000454944	0.000872765	0.000392508	0.000861473	0.0388942	0.0352414	0.0407748	0.0325833	0.0407964	0.0919223	0.081593	0.0770491	0.146422	0.0704371
CDN75_RS17475	1.98115e-05	0.000218192	0.000167804	0.00015581	0	0.021343	0.0128218	0.020173	0.00867034	0.0102177	0.0339514	0.043336	0.0288889	0.0250652	0.0393383
CDN75_RS17695	9.89687e-05	7.94722e-05	0.000248398	0.000134124	0.00017792	0.0135866	0.00980805	0.0100935	0.00458554	0.00839351	0.032713	0.0226064	0.0384395	0.0278692	0.0332244
CDN75_RS18610	0	0	0	0	0	0.00199896	0.00154722	0	0	0.00336849	0.0261267	0.0205936	0.0513976	0.0398163	0.0388853
CDN75_RS19670	2.311e-05	0.000297172	0.000195106	0.000227439	0.00014054	0.0104975	0.0119595	0.0102911	0.00957317	0.00659834	0.00833793	0.00237583	0	0	0
CDN75_RS20180	0.00134226	0.00173564	0.00192224	0.00123467	0.00294105	0.0204108	0.024947	0.0321374	0.0224044	0.022992	0.0630361	0.0521032	0.0859853	0.0700801	0.0511447
CDN75_RS20440	3.98339e-05	0	0	0	0	0.00332404	0.00262166	0.0018931	0.00230551	0.00280731	0.0027745	0.0067983	0.00856866	0.0041783	0.0092322
CDN75_RS21730	0	0	8.57237e-05	0	0	0.00275651	0.00215906	0.00196304	0.00238948	0.00232626	0.0118359	0.0400465	0.0236621	0.0148975	0.0268297
CDN75_RS23015	0.00014995	0.000160581	0.000201695	0.00010022	0.000322179	0.0146931	0.00980805	0.0122258	0.00469686	0.0110151	0.0343832	0.0306516	0.0469802	0.0267485	0.0467533
CDN75_RS23280	5.7421e-05	0	0	0	0	0	0.000473379	0.000879336	0	0.000535237	0.00264022	0	0	0.00397503	0.00175309
CDN75_RS23435	0.00014104	0	0	0	0	0.00304531	0.00489668	0.00561361	0	0	0.0131088	0.0315498	0.0261524	0.0267386	0.0211715
CDN75_RS23975	0	0	0	0	0	0	0.00949882	0.0053237	0.00187302	0.00488346	0.00302249	0	0	0.00300404	0.00400941
CDN75_RS23980	3.48938e-05	0	0	2.20027e-05	0.000208384	0.0029228	0	0.00165639	0.00125166	0.000493807	0	0.00236776	0	0	0
CDN75_RS24090	4.34094e-05	0	0	0	0	0.00433273	0.00345085	0.00206459	0	0.00122165	0	0	0	0.00300404	0
CDN75_RS24150	3.60117e-05	0	0	0	0	0.00361354	0.00188104	0.0053237	0.00208539	0	0.0025093	0	0.0155293	0.00769122	0
CDN75_RS24155	7.76894e-05	0	5.28689e-05	6.49565e-05	0.00010263	0.0278033	0.0289296	0.0332472	0.0106284	0.0265508	0.0146846	0.0122397	0.0109624	0.0223106	0.0165555
CDN75_RS24160	0	0	0	5.12055e-05	0.000160789	0.00470048	0.00375503	0.00341673	0.00382672	0.00283994	0.00861508	0.00549162	0.00866828	0.00714118	0.00933976
CDN75_RS24260	0	0	0	4.30783e-05	0	0	0.00176692	0.00160606	0.00146213	0.00191592	0	0	0	0.00234127	0
CDN75_RS24270	0	0	0	0	0	0	0	0.0037424	0.000542035	0	0	0.0105552	0	0	0
CDN75_RS24275	0	0	0	1.50539e-05	0	0	0.000605127	0.000835184	0.000335699	0	0.00165895	0	0.00345176	0.00334698	0.00111091
CDN75_RS24315	0	0	0	3.2189e-05	0.00010263	0.000855738	0.00268536	0.00181401	0	0	0	0.00345863	0	0	0.00235601
CDN75_RS24320	2.96635e-05	0	0	0	0	0.00100257	0.00398439	0.0014061	0.00128247	0.00168479	0	0.00611279	0	0.0041783	0
CDN75_RS24420	0	0	0	0	0	0.00321372	0	0	0	0	0	0	0	0	0
CDN75_RS24555	0.000246932	0	0	0	0.000310002	0.00263176	0.00312748	0.002845	0	0.00222057	0.00556353	0.00807743	0	0	0
cdsA	0.00284792	0.00267664	0.00343754	0.00223769	0.0026007	0.126147	0.10307	0.109304	0.0696849	0.10844	1.09361	1.34327	1.28663	0.818998	1.20508
cecR	0.000569167	0.000652569	0.00123155	0.000598401	0.00065938	0.0872803	0.0695055	0.0896581	0.0607488	0.0896987	0.0259284	0.023489	0.0332731	0.0924483	0.0388356
cedA	0.000162978	0.000213161	0.000452343	7.5434e-05	0	0.0312337	0.030798	0.0275773	0.0384743	0.0316039	0.0657896	0.051997	0.0592812	0.0604097	0.0402768
celF	0.000253106	0.00039165	0.000360823	0.000304654	0.000258058	0.0214932	0.0156164	0.0185923	0.00837512	0.0134205	0.0163646	0.0359278	0.032501	0.0313866	0.0214067
cfa	0.0511561	0.0465823	0.0533431	0.0344668	0.0413621	0.471917	0.443103	0.447252	0.442174	0.486534	0.392472	0.389419	0.408499	1.61604	0.32608
cgtA	0.0297036	0.0315952	0.0356796	0.0261746	0.0288539	0.420953	0.369592	0.378887	0.223067	0.325217	1.01146	1.0283	1.06942	0.316077	1.03173
chaA	0.000206338	0.000273591	0.000354709	0.000257217	0.000242814	0.0515294	0.0439919	0.0494252	0.0221814	0.0350966	0.128632	0.137325	0.135359	0.124502	0.131122
chaB	0.00292071	0.00209887	0.00354701	0.00368396	0.00485121	0.209411	0.248697	0.213407	0.161687	0.174118	0.135634	0.102251	0.135482	0.413726	0.0586279
chaC	0.00338411	0.00288333	0.00376786	0.00362727	0.00461305	0.268656	0.231691	0.234756	0.173047	0.264308	0.177078	0.148765	0.157378	0.423338	0.137133
chbA	0.000828699	0.00137279	0.000557085	0.000858324	0.00074409	0.0293731	0.0139695	0.0236971	0.00968995	0.0187707	0.0458485	0.0764163	0.0615729	0.0564206	0.0509721
chbB	0.0026709	0.00248313	0.00364189	0.00235512	0.00392959	0.0937262	0.0895228	0.104859	0.133395	0.106643	0.15163	0.161393	0.136959	0.148773	0.114668
chbC	0.00146047	0.00123193	0.00174064	0.00117356	0.00120022	0.0407804	0.0394658	0.0413162	0.0338424	0.0414626	0.0448084	0.0464719	0.0586768	0.0510152	0.0455336
chbG	0.00142053	0.00130974	0.00135068	0.00116395	0.0013234	0.0593815	0.0589387	0.0542143	0.0242267	0.0376643	0.0927581	0.122289	0.0953848	0.103039	0.0871304
chbR	0.000511573	0.000449902	0.0008516	0.000459297	0.000267792	0.0265107	0.0172197	0.019939	0.0100008	0.0185838	0.0435897	0.037603	0.0495079	0.0580814	0.0378355
cheA	0.000399975	0.000434049	0.000397629	0.000264312	0.000363229	0.968178	0.896218	0.877553	0.0685108	0.170526	0.787643	0.902466	0.927656	0.796495	0.967522
cheB	0.000111663	1.72221e-05	8.22845e-05	7.58707e-05	2.06173e-05	0.30414	0.258394	0.264605	0.00889331	0.0179881	0.466542	0.553186	0.685368	0.465432	0.598814
cheR	9.24231e-05	0.000129778	0.0003907	9.27625e-05	0.000285645	0.364093	0.299807	0.314863	0.0104289	0.0280527	0.480635	0.625604	0.620381	0.500973	0.673418
cheW	0.000392402	0.000261304	0.000344355	0.000403666	0.000284673	0.586355	0.579446	0.547098	0.0336071	0.0557475	1.10413	1.26625	1.31242	1.1954	1.11392
cheY	5.37023e-05	0.0001921	5.53166e-05	5.08065e-05	0	0.131297	0.125977	0.108454	0.00589008	0.0131417	0.487417	0.60854	0.487119	0.468542	0.400862
cheZ	0.000261458	0.000115293	0.000471338	0.00012429	9.74838e-05	0.300301	0.24406	0.272812	0.0108084	0.0263272	1.16944	1.10852	1.1572	1.33325	1.03091
chiA	0.000591072	0.000536344	0.000706173	0.000643199	0.000694541	0.0327687	0.0277298	0.0296469	0.0120728	0.0170658	0.0542302	0.0383822	0.0467527	0.0525146	0.0374907
chiP	3.68774e-05	6.55246e-05	0.000161524	0.000152333	0.000205337	0.00565935	0.0021258	0.00175141	0.0006258	0.00218744	0.0272169	0.0322149	0.0328427	0.0171373	0.0274603
chiQ	0.000266296	0.000346633	0.000364955	0.000499079	0.000434907	0.00740222	0.00337461	0.00307013	0.00395064	0.00492824	0.0242933	0.0208223	0.00911886	0.0244132	0.0221446
cho	0.000421408	0.000147071	0.000476871	0.000312089	0.00047948	0.0927912	0.0762147	0.0757951	0.0452674	0.0636066	0.136745	0.154836	0.181245	0.116698	0.143505
chpB	0.00153672	0.0014843	0.00167689	0.00163243	0.00124579	0.0905993	0.087469	0.0885861	0.0900675	0.124194	0.0715973	0.070168	0.0806784	0.0987443	0.0827365
chpS	8.40139e-05	7.32886e-05	4.27709e-05	0.000294839	0.000164538	0.015727	0.0113721	0.00822854	0.0101311	0.0127843	0.0224816	0.014173	0.0207048	0.016428	0.00190645
cirA	0.000256591	0.000245337	0.000293908	0.000209315	0.000227427	0.116936	0.0974032	0.100831	0.0224353	0.053702	1.49639	1.60389	1.63967	0.644435	1.75657
citC	0	0	1.01331e-05	0	0	0	0.00011724	0	0.000203467	0	0	0	0	0.000655019	0.00136007
citD	0	0	0	0	0	0.000588763	0	0.000395157	0	0	0	0.00117666	0	0	0
citE	1.10896e-05	0	0	0	4.6824e-05	0	0.000280749	0.000387071	0.000157256	0.00064529	0	0.000380678	0.0032809	0.00358519	0.000527183
citF	0	0	6.99202e-06	0	0	0.000343024	0.000248763	0.000863923	0	0.000382722	0.00163576	0.0025244	0.00486327	0.000448156	0.00313696
citG	0	0	1.22151e-05	0	0	0.000199896	0	0.000128713	0.00024602	0	0	0	0	0	0.00163919
citT	0.000120347	5.01834e-05	0.00018488	8.17002e-05	2.93572e-05	0.00201935	0.00368469	0.00290931	0.000652064	0.00200225	0.00860307	0.00167614	0.00356491	0.00575752	0.00723851
citX	1.84886e-05	0	0	0	0	0.00220441	0.000469839	0.000648233	0	0.000265766	0	0	0	0.00260273	0
clcA	0.00207942	0.00193433	0.00216325	0.00194624	0.00223692	0.133466	0.111146	0.120998	0.0839951	0.122006	0.132131	0.143013	0.170824	0.248659	0.126383
clcB	0.000107055	5.69246e-05	0.00013384	6.6636e-05	4.93236e-05	0.00535638	0.0069849	0.00749446	0.00214953	0.00509863	0.0302679	0.0252639	0.0368905	0.0162964	0.0261437
clpA	0.0298575	0.0306519	0.0356445	0.0295704	0.0337389	0.447754	0.407076	0.41408	0.37758	0.471254	0.826116	0.822054	0.844397	2.56368	0.794485
clpB	0.00714467	0.00701624	0.00805459	0.00526491	0.00634478	0.264155	0.25598	0.250042	0.369142	0.427632	0.267791	0.244251	0.247782	0.274167	0.201553
clpP	0.00796242	0.00542004	0.00847876	0.00814152	0.00874749	0.581215	0.523217	0.572564	0.565326	0.639028	0.794836	0.939319	0.900128	1.78154	0.766601
clpS	0.00217612	0.00168627	0.00166379	0.00198346	0.0020228	0.0432846	0.0346682	0.0452468	0.0330296	0.0332872	0.155375	0.105307	0.127675	0.26288	0.110133
clpX	0.0801849	0.082819	0.0915074	0.0778766	0.0823591	1.00753	0.947601	1.00257	1.11289	1.29596	1.36191	1.38735	1.42783	2.76055	1.25067
cls	0.00270659	0.00262352	0.00344688	0.00249412	0.00280895	0.118984	0.111128	0.107472	0.0929573	0.129559	0.187252	0.168373	0.206548	0.317385	0.172851
clsB	0.000736522	0.000769411	0.000884646	0.00078191	0.000965306	0.089893	0.0672063	0.0736449	0.0597904	0.0947069	0.0381121	0.0479572	0.0558042	0.266998	0.0412517
clsC	0.0012621	0.00140506	0.00149249	0.00108434	0.000957457	0.023907	0.0235417	0.0213822	0.0233367	0.0232141	0.141504	0.138413	0.150838	0.224683	0.146478
cmk	0.00868131	0.0085956	0.0106571	0.00767917	0.00854244	0.262452	0.247788	0.254337	0.144428	0.220861	1.19844	1.11918	1.11083	0.673444	1.31339
cmoA	0.000278269	0.000536633	0.000320681	0.000354904	0.000755845	0.0951157	0.0716107	0.0816739	0.0416594	0.0662791	0.22984	0.243611	0.249362	0.221535	0.283677
cmoB	0.000274564	0.000114751	0.000480354	0.000263689	0.000459313	0.0562302	0.0537021	0.0452509	0.0281611	0.0459227	0.216802	0.237648	0.213871	0.229328	0.275021
cmoM	0.000745341	0.000753559	0.00121915	0.000915438	0.000966028	0.0429942	0.0331793	0.0269086	0.0105398	0.0258882	0.263611	0.298673	0.366832	0.29732	0.279622
cmtA	1.46117e-05	3.95322e-05	3.10084e-05	2.35437e-05	1.56746e-05	0.00709637	0.00627793	0.00628921	0.00188814	0.00590603	0.0104418	0.00381297	0.00966039	0.00852748	0.00797767
cmtB	0	0	2.42333e-05	0	0	0	0	0.00137665	0	0	0.00410986	0.00800402	0.00335848	0.00159803	0
cnoX	0.00178618	0.00171887	0.00255294	0.00181919	0.00283369	0.093769	0.0807245	0.0794962	0.0912338	0.119937	0.217348	0.223378	0.252718	0.417596	0.244507
coaA	0.000487798	0.000539823	0.000513903	0.000420954	0.000573493	0.012515	0.0117648	0.0093041	0.00678152	0.0107797	0.291935	0.294646	0.324344	0.127554	0.302067
coaBC	0.000456081	0.000497724	0.000649782	0.00030438	0.0003837	0.0176316	0.0129618	0.0104846	0.00640684	0.0139117	0.193846	0.210246	0.216634	0.199653	0.221225
coaD	0.00141666	0.00177339	0.00225011	0.00174167	0.0016064	0.182154	0.179326	0.209481	0.153259	0.148403	0.151279	0.204889	0.184727	0.145848	0.185833
coaE	0.00312515	0.00218739	0.00318314	0.00215308	0.00283174	0.05903	0.0530285	0.0518618	0.0306631	0.0417153	0.162677	0.151492	0.18358	0.198177	0.160767
cobB	0.000675902	0.000543301	0.000711811	0.000534752	0.000364137	0.0371912	0.0355325	0.0381192	0.0220599	0.0304955	0.231888	0.247186	0.242153	0.261935	0.244253
cobC	0.000239493	2.97845e-05	0.000105963	0.000186534	0.000202379	0.014926	0.0139009	0.012006	0.00600783	0.0117251	0.133056	0.135114	0.142455	0.142249	0.131403
cobO	0.000707148	0.000743418	0.000865068	0.000634763	0.00104636	0.0215453	0.0126495	0.0173001	0.0086131	0.0235324	0.252309	0.202264	0.225671	0.28618	0.233061
cobS	0.000566168	0.000381407	0.0005109	0.000327265	0.0004903	0.0804719	0.0544109	0.0539002	0.0191559	0.0371814	0.0855303	0.112923	0.102163	0.136093	0.080664
cobT	0.000256778	0.000208355	0.000462427	0.000236998	0.000469537	0.0657907	0.0544852	0.0545045	0.0181074	0.0376752	0.146737	0.176818	0.155237	0.201638	0.166495
cobU	0.000392402	0.000381124	0.000497224	0.000422543	0.000446274	0.043042	0.0353501	0.0286803	0.0174666	0.0260069	0.0463261	0.0676403	0.0955377	0.0700801	0.0673438
codA	0.000362991	0.000353209	0.000405706	0.000444197	0.000442869	0.00619896	0.00477861	0.00424741	0.00162946	0.00433602	0.356752	0.376136	0.424731	0.188009	0.527395
codB	6.68409e-05	7.32886e-05	9.43237e-05	7.37363e-05	5.05888e-05	0.00234473	0.00094681	0.00176046	0.000879177	0.000698271	0.221951	0.30368	0.256638	0.0659013	0.379509
cof	0.00278501	0.00311999	0.00329403	0.0027664	0.00325888	0.0322967	0.0327332	0.0246008	0.0237127	0.0325276	0.0635768	0.081031	0.0509584	0.0798794	0.0643844
comR	0.000966808	0.000938698	0.00106612	0.00084353	0.00128652	0.0344506	0.034693	0.0376544	0.0184189	0.0268261	0.158263	0.144528	0.145968	0.183939	0.109402
copA	0.00195375	0.00172148	0.00225598	0.00146129	0.0020957	0.0540433	0.04392	0.0454054	0.0198004	0.0321966	0.0533937	0.0644378	0.0523618	0.124304	0.0670184
copD	0.000526013	0.000610935	0.000472614	0.000577471	0.000212592	0.128273	0.0874829	0.112207	0.0465253	0.0817867	0.103513	0.144037	0.0998707	0.109	0.126514
corA	0.00195159	0.00218329	0.00194934	0.00105394	0.00176369	0.0927561	0.100166	0.0900348	0.0864307	0.102761	0.212779	0.173514	0.201359	0.131833	0.164613
corC	0.00843332	0.00860312	0.00968676	0.00807138	0.00947271	0.203107	0.166128	0.168249	0.175621	0.271996	1.03757	0.990575	0.965268	1.22114	1.0254
cpdA	0.00219248	0.00244128	0.00337721	0.00262547	0.00313193	0.1387	0.119599	0.114282	0.0548029	0.0920578	0.884736	0.892747	0.93566	0.858736	0.943892
cpdB	0.000101193	0.000134182	0.000234077	0.000137639	0.000128632	0.0127758	0.0111221	0.0124331	0.00462654	0.0070828	0.135378	0.152882	0.151021	0.220201	0.151058
cpoB	0.00357039	0.00277834	0.00409861	0.00351196	0.0040406	0.118801	0.126624	0.117072	0.0613596	0.0871929	1.54359	1.42782	1.5584	1.11635	1.59637
cpsB	1.77374e-05	1.25258e-05	6.75993e-05	2.27473e-05	1.51616e-05	0.00698019	0.0036568	0.00496792	0.00155865	0.00254955	0.0108784	0.00941094	0.00778168	0.0122172	0.0080466
cpsG	3.01292e-05	6.72709e-05	2.35418e-05	4.32693e-05	6.17341e-05	0.0056816	0.00363028	0.00349295	0.000751891	0.00267223	0.00453433	0.00282547	0.00108784	0.00533585	0.00421161
cpxA	0.00132586	0.00101959	0.00145108	0.00128227	0.00101689	0.114977	0.0976064	0.0994585	0.0377572	0.0799714	0.344476	0.423089	0.38065	0.537105	0.359289
cpxP	0.0215617	0.0240252	0.0287931	0.0191234	0.0199587	0.54099	0.474149	0.498416	0.282631	0.293323	0.54428	0.495662	0.636425	0.319086	0.488614
cpxR	0.002608	0.00196803	0.00257629	0.00172959	0.00205424	0.192092	0.178081	0.16312	0.0985841	0.123263	0.345433	0.348916	0.381576	0.628308	0.363198
cra	0.0021705	0.00249561	0.00247574	0.00193438	0.00205506	0.0481095	0.037138	0.0392185	0.0227484	0.0320423	0.644238	0.645243	0.66343	0.533774	0.627134
crcB	0.00181105	0.00130404	0.00181708	0.00125421	0.00184813	0.0206167	0.0150577	0.0295594	0.0496288	0.0312575	0.0176173	0.0205286	0.0174701	0.0359912	0.0264097
creA	0.000358504	0.000643459	0.000481063	0.000299307	0.000217424	0.0481085	0.0470922	0.0528801	0.0208495	0.0318074	0.15577	0.185726	0.132053	0.165857	0.176918
creB	0.00039823	0.000495391	0.00053522	0.000165191	0.000585251	0.0546355	0.0401834	0.0495952	0.0211488	0.0413619	0.18098	0.171406	0.192217	0.182033	0.146068
creC	0.000127566	0.000104217	0.000220449	0.00018375	0.000273514	0.0171642	0.013757	0.0116833	0.00514522	0.00935284	0.0666473	0.0804132	0.09413	0.0836703	0.0662036
creD	0.000216122	0.000193829	0.000151945	0.000148464	0.000332206	0.00766597	0.00741925	0.0084361	0.00421764	0.0047644	0.647371	0.732013	0.762572	0.430282	0.495771
crfC	0.000161629	6.61869e-05	0.00021381	0.000165443	0.000212779	0.0287572	0.0251073	0.0248973	0.00953376	0.0165536	0.154138	0.160561	0.20391	0.262642	0.150657
crp	0.00621595	0.00594113	0.00731662	0.00787775	0.0103653	0.364512	0.34953	0.373862	0.304461	0.336547	2.40169	2.20071	2.16037	3.36678	2.17866
crr	0.158782	0.163445	0.178594	0.163424	0.176054	1.74579	1.77934	1.81062	2.10665	1.82595	4.05128	3.88222	3.79831	10.2392	3.57201
csdA	0.000424441	0.000440137	0.000359823	0.000616242	0.000831023	0.0800005	0.0624101	0.0690008	0.0311955	0.0635788	0.145365	0.180784	0.219328	0.202542	0.1692
csdE	0.00281584	0.00262937	0.00300032	0.00272308	0.00255781	0.0835896	0.0799304	0.0870146	0.0508476	0.0744769	0.170136	0.137857	0.11916	0.220906	0.148426
csgA	0.000496766	0.00033121	0.00038072	0.000507117	0.000269988	0.0230115	0.0185053	0.0147745	0.0131283	0.0109194	0.0282921	0.0323456	0.0473969	0.0483487	0.026476
csgB	4.57522e-05	8.11231e-05	9.47764e-05	5.80356e-05	4.66731e-05	0.00304531	0.00395192	0.0053237	0.00264613	0.00449809	0.0097735	0.0109406	0.00980866	0.0015549	0.0148096
csgC	0.000144947	0	3.23395e-05	7.97952e-05	6.35042e-05	0.00623522	0.00246089	0.00577053	0.00179851	0	0.0993427	0.157737	0.167822	0.131039	0.135305
csgD	0.000173761	5.65253e-05	0.000199615	0.000258961	0.000344948	0.0253561	0.0231823	0.0230601	0.0175326	0.0200157	0.397783	0.369182	0.347916	0.0738695	0.322794
csgE	0.00012328	0.000143464	0.000417445	0.00013721	0.000314673	0.0141452	0.0159673	0.0244482	0.00669164	0.0116404	0.442237	0.459771	0.387798	0.102084	0.412089
csgF	0.000102019	4.3961e-05	0.000181732	7.96498e-05	0	0.0173477	0.0109838	0.00807559	0.00737644	0.00948291	0.237468	0.257398	0.273372	0.0644697	0.318876
csgG	0.000254217	0.000270845	0.000468665	0.000307929	0.000723108	0.0251536	0.0215601	0.0223155	0.0122899	0.024399	0.421368	0.396821	0.384129	0.105003	0.429688
csiE	0.0329326	0.0286065	0.0354794	0.0276779	0.0296596	0.0409856	0.034752	0.0357713	0.0488491	0.0414737	0.0570833	0.0507493	0.057014	0.162215	0.0570114
csiR	0.00274432	0.0023736	0.00357577	0.00301176	0.0027137	0.0277388	0.024347	0.0259783	0.0219064	0.0251714	0.115403	0.20013	0.177571	1.01848	0.143973
cspA	0.0296039	0.0253981	0.0290625	0.0371671	0.0401895	3.29146	3.32479	3.55502	3.29262	2.99262	44.9852	36.874	40.7653	19.3734	32.1428
cspB	0.00149736	0.00242937	0.00262763	0.00532098	0.00535594	0.292123	0.27865	0.317751	0.243517	0.228163	4.77528	4.9304	5.70262	2.0236	4.16404
cspD	0.104417	0.10549	0.111337	0.0977806	0.112994	0.248116	0.314449	0.299931	0.862454	0.42495	6.91575	5.83611	6.0603	6.96699	4.91607
cspE	0.22687	0.223344	0.243868	0.377643	0.386022	0.560028	0.553307	0.591853	0.764553	0.535655	29.6622	25.3993	25.0274	23.0557	25.8361
cspF	0	0	0.000152397	3.08117e-05	0	0.0250264	0.0156272	0.0174605	0.0123968	0.00893902	0.3658	0.383141	0.440714	0.0546468	0.389759
cspG	0.000151227	0.000175637	0.000101472	0.000317411	0.000382549	0.109073	0.10382	0.11884	0.0578188	0.0577095	1.72259	1.9643	2.32888	0.777402	1.77402
cspH	0	0	0	0	0	0.000819737	0.0019084	0.00416545	0.000690253	0.00206426	0.0321488	0.0184877	0.0349911	0.00869311	0.0181244
cspI	0.000679536	0	0.00056102	0.000737935	0	0.0426851	0.0333986	0.0357481	0.0228708	0.0171852	0.339016	0.541834	0.538634	0.162925	0.387475
csqR	0.000759893	0.000827613	0.000899669	0.000607107	0.000866304	0.0262472	0.0202326	0.0221395	0.0126522	0.0178827	0.107116	0.115239	0.117559	0.113134	0.115227
csrA	0.184358	0.216293	0.218708	0.327437	0.332272	1.38569	1.52225	1.48539	3.88683	1.87256	3.78324	3.28667	3.47563	9.34144	2.87727
csrD	0.000407947	0.000489089	0.000632671	0.000366403	0.000347037	0.0781814	0.0722798	0.0723284	0.0288685	0.0489328	0.168822	0.179105	0.181577	0.25333	0.138536
cstA	0.00829785	0.00807648	0.00955306	0.00826565	0.00902039	0.123954	0.107904	0.119407	0.137308	0.152242	2.56455	3.2821	3.13158	2.54615	3.02727
cueO	0.000284686	0.000266947	0.000272559	0.000322635	0.000251729	0.0974134	0.0810534	0.0857893	0.0319141	0.0553838	0.0870914	0.106169	0.0951312	0.183405	0.101774
cueR	0.00065434	0.000749206	0.000398973	0.000533786	0.000642105	0.0391176	0.0349208	0.0311871	0.0168487	0.0330057	0.0904488	0.113213	0.105933	0.237888	0.0782869
curA	0.00356709	0.00355846	0.00392699	0.00336281	0.00399941	0.129912	0.127611	0.12528	0.123656	0.130214	0.121986	0.118834	0.136396	0.467308	0.122729
cusA	8.59039e-05	0.000160426	0.000151425	8.88635e-05	0.000106466	0.0136556	0.0119124	0.0114161	0.00280967	0.00563796	0.0135558	0.0122532	0.0156478	0.0112636	0.0130379
cusB	0.00013113	9.08162e-05	9.71065e-05	4.85368e-05	6.89885e-05	0.00790788	0.00572889	0.00392746	0.00133803	0.00275367	0.00175861	0.00258739	0.00243667	0.00661013	0.00156941
cusC	7.26196e-06	0	2.34903e-05	4.66294e-06	0	0.00164686	0.00156815	0.0021672	0.000370102	0.000213563	0.000251043	0	0.000542791	0.000501443	0.000697924
cusF	0.000112038	0.000168414	0.000129909	1.95951e-05	0	0.00260815	0.00246089	0.00418762	0.000437705	0.000440446	0.00106652	0.00210966	0.00447777	0.00214671	0
cusR	0.000303309	0.000275265	0.00038072	0.000326296	0.000445315	0.0321429	0.0289034	0.0294317	0.0150427	0.0233293	0.0775633	0.0864693	0.108944	0.0878382	0.0920092
cusS	9.56668e-05	7.68461e-05	5.9816e-05	6.42726e-05	7.30605e-05	0.00420419	0.00443497	0.00449071	0.00224018	0.00416292	0.0397145	0.0571248	0.0578435	0.0562366	0.0600018
cutA	0.000858772	0.000221458	0.000576866	0.000339328	0.000769883	0.00815669	0.00837288	0.00411103	0.00518246	0.0108001	0.078847	0.0899414	0.116502	0.116674	0.120019
cutC	0.0213586	0.0137685	0.0156463	0.0171985	0.0165643	0.0858488	0.084564	0.0776651	0.0844299	0.0583769	0.308643	0.256968	0.317172	0.23886	0.224628
cvpA	0.000416266	0.000504988	0.000756016	0.000585231	0.000618645	0.0724461	0.0617959	0.0678622	0.0371363	0.0436967	2.04303	2.19223	2.25885	0.627145	2.52209
cvrA	0.000234266	0.000117769	0.000161991	0.000209067	0.000190387	0.0340079	0.0344176	0.0304469	0.0113372	0.0177856	0.0983416	0.11497	0.118832	0.136247	0.101468
cyaA	0.00969058	0.00809156	0.0106258	0.00903622	0.00981514	0.136085	0.122986	0.126054	0.139168	0.160449	0.461978	0.473265	0.494914	0.548136	0.468695
cyaY	0.000271398	0.000234065	0.000507479	0.000508529	0.000318514	0.0267763	0.0213995	0.0165214	0.0128312	0.0123174	0.18665	0.12703	0.190341	0.20883	0.116179
cybB	0.000456892	0.00108521	0.00131274	0.000668391	0.00045862	0.0936812	0.0868523	0.0801885	0.0624409	0.0788054	0.210591	0.199624	0.220302	0.200108	0.193563
cycA	0.0139215	0.014842	0.0163824	0.0135467	0.0154307	0.111457	0.100538	0.11445	0.0728182	0.0910127	1.59224	1.8099	1.66737	3.43903	1.50686
cydA	0.0190352	0.0187718	0.0237558	0.014417	0.0165529	0.122857	0.0950681	0.10679	0.0591495	0.0919406	0.828215	0.996551	0.954779	0.915255	0.927385
cydB	0.0235785	0.0228988	0.0286926	0.0173998	0.020574	0.150978	0.143988	0.146504	0.0884695	0.122801	0.808101	1.04586	1.037	0.967505	1.03771
cydC	0.000382597	0.000362265	0.00030224	0.000226743	0.000563268	0.00722981	0.00612083	0.00511291	0.00249349	0.006295	0.142749	0.174915	0.1839	0.12659	0.176214
cydD	0.000347181	0.000287885	0.000343769	0.00032145	0.000403056	0.00967522	0.0104325	0.00958233	0.00417599	0.00961463	0.147645	0.176049	0.169098	0.11593	0.160175
cydH	0.0024892	0.000850673	0.00120988	0.00106807	0.00388221	0.0627917	0.0431605	0.0567493	0.0704605	0.0569084	0.541463	0.433428	0.480115	0.440898	0.318138
cydX	0.0163469	0.0168343	0.0176233	0.0132472	0.0181382	0.097451	0.0898463	0.0922686	0.082634	0.0949672	0.461305	0.654433	0.509737	0.474556	0.447282
cynR	0.000365617	0.000229513	0.000349537	0.000216794	0.000429023	0.0202717	0.0204319	0.0140683	0.00743472	0.0126913	0.0325559	0.0396425	0.0405771	0.0459251	0.0230667
cynS	0.000113187	0	0.000160836	8.46878e-05	0	0.00734187	0.00596259	0.00486865	0.00158564	0.0034221	0.0126829	0.00982636	0.0174083	0.00703853	0.014337
cynT	8.01028e-05	8.41174e-05	1.62826e-05	2.98189e-05	0	0.00681353	0.00661699	0.00562417	0.00297756	0.0066583	0.0101364	0.0211791	0.00903597	0.00898513	0.00876129
cynX	4.86102e-05	0.000174054	5.47533e-05	1.09594e-05	0.000123513	0.00804204	0.00508282	0.00574328	0.00268037	0.00557721	0.0148939	0.0178639	0.0195488	0.0191792	0.0142824
cyoA	0.00343815	0.00325296	0.00376906	0.00283809	0.00300544	0.0890985	0.0682673	0.0776748	0.056752	0.0915168	3.47255	4.25288	4.30825	1.5517	4.32019
cyoB	0.00270158	0.00264732	0.00318535	0.00204007	0.00238227	0.0346515	0.030415	0.0302083	0.0258968	0.0459182	2.58233	3.65673	3.56273	1.25084	3.74999
cyoC	0.00196897	0.00188916	0.00348152	0.00180961	0.00223494	0.0168061	0.016014	0.0157119	0.00878185	0.0216627	1.89124	2.54206	2.51662	0.829343	2.4918
cyoD	0.00254272	0.00301301	0.00340945	0.00275882	0.00468728	0.0307155	0.0244613	0.0214772	0.0158415	0.026616	2.47922	3.17505	3.15745	1.00505	3.07549
cyoE	0.00445252	0.00594453	0.00570979	0.00425884	0.00566315	0.0402497	0.0330915	0.0355503	0.0296886	0.034498	3.89327	4.70396	4.76099	1.66873	4.12482
cysA	0.00035436	0.000291758	0.000583805	0.000251709	0.000480091	0.411859	0.335009	0.345953	0.101217	0.234009	0.162529	0.743533	1.14585	0.0260081	0.323541
cysB	0.00150159	0.00170545	0.00167689	0.00166431	0.00178064	0.16213	0.143353	0.143905	0.071146	0.116729	1.33389	1.63007	1.66925	0.487954	1.38574
cysC	0.000150588	0.00015404	0.00012491	7.6695e-05	3.53247e-05	0.180009	0.160825	0.14783	0.0474605	0.100187	0.0760133	0.326508	0.452417	0.0276897	0.112684
cysD	0.000226632	0.00010208	0.000190585	0.000184663	0.000114892	0.53089	0.474662	0.497537	0.136735	0.2746	0.972421	1.80285	2.01328	0.0311386	1.36208
cysE	0.00306214	0.00306028	0.00341526	0.00333924	0.00368779	0.0913055	0.0600516	0.0771798	0.0280192	0.049138	0.794458	0.899775	0.917118	0.809637	0.89448
cysG	0.000955934	0.000807338	0.00124433	0.00106942	0.00168195	0.0275213	0.0271121	0.0267616	0.0226992	0.0271678	0.168043	0.174037	0.196852	0.179265	0.174627
cysH	0.000251409	0.000386147	0.000354225	0.000294064	0.000278981	0.0582678	0.0393189	0.0393416	0.0144114	0.0133485	0.025764	0.0993498	0.189573	0.0306928	0.0381356
cysI	7.39271e-05	0.000108432	7.56361e-05	0.000124804	8.58734e-05	0.0792941	0.0621042	0.0614845	0.0150159	0.0270896	0.184739	0.761233	0.984968	0.0182848	0.400486
cysJ	5.82928e-05	8.22208e-05	6.59544e-05	5.88194e-05	1.21597e-05	0.181047	0.15588	0.159434	0.0405998	0.0805529	1.1474	2.15421	2.40825	0.0216877	1.715
cysK	0.00276692	0.00233808	0.00347278	0.00198649	0.00338462	1.68161	1.59971	1.66438	0.515647	0.882155	7.63127	9.69952	10.7008	1.67835	8.52779
cysM	0.000129008	0.000122416	0.000344923	0.000154253	0.000181487	0.100436	0.0822427	0.0734185	0.0210748	0.045895	0.146229	0.165655	0.235291	0.168534	0.145044
cysN	0.00037664	0.000303689	0.000425656	0.000317208	0.000287016	0.730666	0.65532	0.701866	0.183353	0.395712	0.464476	1.28182	1.5419	0.0638294	0.879574
cysP	0.000256641	0.000202743	0.000223688	0.000218335	0.000321643	0.634789	0.59851	0.590347	0.245961	0.454251	2.08056	2.50786	2.78587	0.0117415	2.35271
cysQ	0.0257968	0.0271116	0.0306016	0.0251	0.0322105	0.206433	0.18638	0.207766	0.267899	0.280811	0.136916	0.154542	0.149833	0.560432	0.13272
cysS	0.000291205	0.000175444	0.000375761	0.000302245	0.000281051	0.0425775	0.0393379	0.0400772	0.0233657	0.0354832	0.230197	0.263837	0.259111	0.192484	0.286706
cysT	0.000474079	0.000608325	0.000418368	0.000562527	0.000248999	0.333215	0.287404	0.322783	0.10112	0.22661	1.27072	1.97507	2.06717	0.0678864	1.49464
cysW	0.000311827	0.000366919	0.000433698	0.000246173	0.000326633	0.350161	0.301617	0.324627	0.101123	0.21169	0.646889	1.63499	1.83492	0.016323	0.969393
cysZ	0.001841	0.00211262	0.00273619	0.00192467	0.0040219	0.0113233	0.0114738	0.00710924	0.00788151	0.00864949	0.147764	0.158937	0.157437	0.137606	0.14307
cytR	0.000336067	0.00033121	0.000412548	0.0002896	0.00027978	0.0189621	0.0168243	0.0153405	0.00650514	0.00984936	0.383974	0.337856	0.334763	0.195284	0.33065
cyuA	0.000126396	8.47035e-05	0.000140272	9.1365e-05	0.00012719	0.0151179	0.0143113	0.014293	0.00441463	0.00770908	0.0405241	0.0420808	0.0477521	0.492848	0.0346444
cyuP	0.00011614	0.000282817	0.000554568	0.000155929	0.000109871	0.00416432	0.00438521	0.00389281	0.00122753	0.00352015	0.0117543	0.0147527	0.0212643	0.274003	0.0173882
dacA	0.000651574	0.000581076	0.000645627	0.000618851	0.000664612	0.0449989	0.0350249	0.0306982	0.024141	0.0376779	0.580334	0.627207	0.601762	0.477551	0.608196
dacB	0.000130568	0.000129869	0.000143337	0.000102236	0.00013074	0.0144251	0.0139792	0.0142623	0.0093735	0.0136834	0.146898	0.145909	0.169394	0.119502	0.141911
dacC	0.00455942	0.0039537	0.00484494	0.00452289	0.00458277	0.503491	0.480678	0.464704	0.420895	0.487297	0.275423	0.298507	0.361062	1.01235	0.266961
dacD	0.000332906	0.000339852	0.000343911	0.000184105	0.000452267	0.018003	0.0121818	0.0145967	0.00697748	0.00903619	0.026961	0.0277063	0.0312946	0.0365293	0.0264842
dadA	0.0240755	0.0212163	0.0261041	0.02307	0.0267705	0.199222	0.182785	0.177128	0.116797	0.166642	2.38377	2.7638	2.59967	4.34338	2.65724
dadX	0.0108257	0.00902642	0.0111063	0.00968609	0.0106832	0.099094	0.0862461	0.0936761	0.0631257	0.0934365	1.43119	1.9827	1.87221	2.7458	1.81463
dam	0.000346828	0.000224278	0.000375929	0.000347736	0.000389263	0.0395694	0.0452258	0.0434892	0.0196567	0.0368974	0.374928	0.430412	0.423692	0.385779	0.442678
damX	0.00392607	0.00344541	0.00411032	0.00355929	0.00501082	0.263233	0.241611	0.237483	0.173404	0.271325	1.1171	1.21995	1.19751	1.33208	1.26058
dapA	0.0050046	0.00502779	0.00527615	0.00529361	0.00674562	0.178017	0.174921	0.186278	0.0847698	0.128806	2.41782	2.35955	2.34801	2.48222	2.32349
dapB	0.0011313	0.00114592	0.0014181	0.00142524	0.00189364	0.0687223	0.0581567	0.0579765	0.0324272	0.0388162	0.215945	0.24276	0.232954	0.397077	0.20173
dapD	0.00488315	0.00548284	0.00704636	0.00661875	0.00585534	0.0895307	0.10656	0.0970592	0.0788839	0.0962919	1.05741	0.910968	0.865031	1.43254	0.855787
dapE	0.000873899	0.00122826	0.00110016	0.00111453	0.00135442	0.0759957	0.0667315	0.0590617	0.0374771	0.0577296	0.283332	0.283103	0.324969	0.424633	0.298539
dapF	0.00119713	0.00111805	0.00124077	0.00123402	0.00167606	0.077973	0.0517228	0.0532646	0.035437	0.0555196	0.660704	0.691547	0.732316	0.874362	0.709357
dauA	0.000255672	0.000382882	0.000283926	0.000228426	0.000304578	0.0486782	0.0438645	0.0449293	0.0255906	0.0485209	0.103404	0.1141	0.112663	0.0516586	0.119649
dbpA	0.000843071	0.000680364	0.00080735	0.000650514	0.00083152	0.0695154	0.0562456	0.0608183	0.0328201	0.0685823	0.167751	0.182617	0.221794	0.2802	0.153774
dcd	0.00109336	0.000855122	0.00170435	0.00172108	0.00182947	0.148608	0.143951	0.14882	0.0920479	0.128435	0.739538	0.845906	1.00603	0.723147	0.798599
dcm	0.000410832	0.000400234	0.000428364	0.000396579	0.000232094	0.0915651	0.0702365	0.0778446	0.0300564	0.0544517	0.187238	0.203269	0.201111	0.158142	0.193723
dcp	0.00107574	0.000946313	0.00117074	0.000982232	0.00123399	0.0436785	0.0399179	0.0389875	0.022497	0.0327659	0.238136	0.243205	0.267659	0.387006	0.261997
dcrB	0.00712757	0.00793754	0.00842139	0.00709691	0.00653814	0.149493	0.121696	0.123052	0.0535214	0.0642478	0.488333	0.393392	0.491329	0.765754	0.478723
dctA	0.0175698	0.0172002	0.0183594	0.0132937	0.0164935	0.0398663	0.0386383	0.0340711	0.0204698	0.0307087	4.77999	4.60255	4.53444	1.46338	4.36448
dctR	1.92382e-05	0	0.00012218	0	0	0.00359322	0.00125935	0.00138147	0.00183347	0.00193215	0.0176963	0.00533514	0.00701975	0.044336	0.012714
dcuA	0.00350089	0.00372501	0.00466919	0.00327382	0.00339375	0.125745	0.106838	0.120393	0.086212	0.107753	0.496526	0.5409	0.536144	0.339588	0.503268
dcuB	6.6726e-05	0.000209774	6.43803e-05	5.92193e-05	6.30867e-05	0.00349281	0.00244385	0.00357376	0.00116266	0.0013118	0.0113902	0.0106267	0.00889449	0.00997641	0.00862382
dcuC	4.1569e-05	4.66349e-05	6.66227e-05	8.20407e-05	8.39748e-05	0.0048432	0.00387332	0.0039512	0.0026285	0.00324562	0.00464971	0.00592024	0.0110977	0.00490365	0.00699575
dcuR	0.000256778	0.000155603	0.000150274	0.000148798	0.000395816	0.00337367	0.00424516	0.00313959	0.00272483	0.00101813	0.122684	0.0978747	0.123159	0.0693954	0.117723
dcuS	6.11495e-05	5.63672e-05	9.26794e-05	6.49565e-05	0.000165131	0.00488233	0.00320664	0.00283779	0.000813327	0.00224505	0.0469793	0.0464375	0.047493	0.0290104	0.0569002
dcyD	0.00439584	0.00386579	0.00500832	0.00313851	0.00366245	0.231834	0.213244	0.221221	0.12707	0.194114	0.320167	0.439271	0.486857	0.659485	0.477318
ddlA	0.00064485	0.000397601	0.000694918	0.00087565	0.000698129	0.0401168	0.0254997	0.0342232	0.0189472	0.0286082	0.350364	0.359349	0.355851	0.535752	0.404826
ddlB	0.00167412	0.00197765	0.00182302	0.00144439	0.00156788	0.0632175	0.055424	0.0544835	0.0336018	0.0498939	0.492759	0.553388	0.595338	0.532893	0.49891
ddpA	0.000582888	0.00046483	0.000546277	0.000442125	0.000839839	0.0074684	0.00522946	0.00595293	0.00337048	0.00387318	0.351888	0.460307	0.485142	0.840499	0.387197
ddpB	9.33675e-05	9.05459e-05	0.000137457	0.000110855	0.000122347	0.00288526	0.00477072	0.00498514	0.00190475	0.000859956	0.200262	0.278793	0.287684	0.347393	0.184812
ddpC	0.00013122	0.000187863	0.000193142	0.000255557	0.000251989	0.00943441	0.0069201	0.00571068	0.00234875	0.00473653	0.223159	0.296041	0.277429	0.307292	0.26663
ddpD	0.000146754	3.7054e-05	0.000120503	8.0778e-05	0.000188509	0.00508851	0.00480452	0.00331403	0.00166626	0.00311775	0.267927	0.32843	0.304214	0.343486	0.22947
ddpF	0.000168385	1.95432e-05	0.000128328	0.000107905	9.05766e-05	0.0037416	0.00327038	0.00424113	0.000795145	0.00331945	0.237574	0.262444	0.251576	0.270676	0.191937
ddpX	0.000688926	0.000423203	0.000840992	0.000870751	0.000487549	0.00683505	0.0103086	0.00846981	0.0162292	0.0158499	0.295306	0.360468	0.394277	0.529622	0.316021
deaD	0.0104655	0.0106113	0.0121787	0.0126914	0.0129899	0.867304	0.814955	0.815122	0.396952	0.702671	2.07117	2.1547	2.04338	0.668919	2.01552
decR	0.00130607	0.00130071	0.0019243	0.00121365	0.00163619	0.0236079	0.0272719	0.019457	0.0222417	0.0204139	0.061297	0.0694332	0.0714379	0.0890049	0.0621796
dedA	0.00182266	0.00152083	0.00251336	0.00206676	0.00185179	0.15351	0.137556	0.143806	0.0447342	0.0702786	0.763781	0.801078	0.782197	0.876044	0.718802
dedD	0.00422992	0.00404591	0.00438594	0.00449326	0.00515169	0.138473	0.117422	0.126307	0.0752811	0.112971	0.608272	0.682093	0.670808	0.573945	0.612717
def	0.0369669	0.0318483	0.0422831	0.0417421	0.0454531	0.237328	0.223616	0.22333	0.294025	0.269808	0.722009	0.6817	0.701141	0.996568	0.624099
degP	0.00255738	0.00277398	0.00288846	0.00227193	0.00298583	0.722257	0.619885	0.624826	0.0982982	0.141962	0.440757	0.494079	0.463736	0.451259	0.278844
degQ	0.00159946	0.00163856	0.00160128	0.00146648	0.00192926	0.0512463	0.0443786	0.046828	0.0400553	0.0523107	0.157358	0.16135	0.150336	0.861368	0.177524
degS	0.000592257	0.000497902	0.000600255	0.000374278	0.000456096	0.0109889	0.01321	0.010773	0.00500315	0.00699479	0.17471	0.186757	0.202323	0.209746	0.172007
deoA	0.0119826	0.0109617	0.0143717	0.00872085	0.0102799	0.136859	0.113248	0.124278	0.112266	0.150029	0.214828	0.273719	0.276515	0.648536	0.260335
deoB	0.0318326	0.0299756	0.037272	0.0252418	0.0321423	0.504275	0.462256	0.503217	0.346922	0.421397	0.798559	0.971952	0.841711	2.33163	0.858477
deoC	0.0134468	0.0132812	0.0148836	0.0115144	0.0126743	0.0724059	0.0597935	0.0498724	0.0802643	0.0875962	0.12635	0.15005	0.149984	0.27465	0.142252
deoD	0.0296281	0.0294759	0.0344238	0.025721	0.0284509	0.238796	0.220565	0.226256	0.218022	0.207793	1.51339	1.69555	1.60146	3.51536	1.46094
deoR	0.000629615	0.000525872	0.000701805	0.000556231	0.00110266	0.0379904	0.036418	0.0313959	0.0156215	0.0223746	0.234786	0.219785	0.214008	0.268788	0.251162
der	0.00660396	0.00655932	0.00723963	0.00509749	0.00677354	0.451276	0.387316	0.403041	0.173519	0.291753	0.887568	1.03771	0.914349	0.825343	0.919468
dgcE	0.00214598	0.00187905	0.00211378	0.00172393	0.00211511	0.0188364	0.0157497	0.0163786	0.0109756	0.0130195	0.259393	0.285329	0.263179	0.315904	0.233876
dgcI	2.71273e-05	8.35394e-05	5.68197e-05	8.50428e-05	4.80145e-05	0.00689716	0.00515363	0.00449358	0.00318904	0.00319748	0.00693818	0.0104531	0.00897479	0.0041009	0.0047078
dgcJ	0.000382965	0.000277851	0.000466038	0.000441696	0.000727954	0.0252561	0.0202561	0.0236629	0.0110178	0.0138477	0.0449543	0.0540472	0.0404888	0.0263109	0.0658682
dgcM	0.000709593	0.000712223	0.000961932	0.000742758	0.00105151	0.0227419	0.0192575	0.0200182	0.024047	0.0282557	0.299187	0.262688	0.303946	0.636264	0.202912
dgcN	0.000316234	0.000198536	0.000300449	0.000180529	0.000135714	0.00929052	0.00713536	0.00769357	0.00427988	0.0041793	0.0692755	0.0669795	0.0625591	0.0482274	0.0733531
dgcP	0.000628211	0.0005562	0.000678031	0.00060459	0.00114498	0.0253061	0.0179932	0.018013	0.00856876	0.0127027	0.368464	0.340745	0.397929	0.157315	0.329228
dgcQ	0.00190237	0.00152608	0.0020268	0.00167859	0.00164388	0.178898	0.160451	0.160849	0.116179	0.160417	0.152394	0.144504	0.150347	0.305341	0.126319
dgcT	1.11273e-05	1.32556e-05	3.96459e-05	1.92008e-05	3.15774e-05	0.00775891	0.00792296	0.00820037	0.00357186	0.00377355	0.00928199	0.00784361	0.0159063	0.00732563	0.00957527
dgcZ	0.00192863	0.00208941	0.00213014	0.00231135	0.00289337	0.0945812	0.077536	0.0727848	0.0528643	0.0853874	0.0738123	0.0641767	0.112905	0.0553202	0.0656997
dgkA	0.00185484	0.00204901	0.00200975	0.00208309	0.00165985	0.0723526	0.0766761	0.0786444	0.0503637	0.0642414	0.241606	0.259128	0.207983	0.268211	0.211571
dgoA	0.000210151	0.000151005	0.000351063	0.000107905	6.83323e-05	0.0178347	0.0127995	0.00796027	0.00393454	0.00758439	0.0083875	0.0138676	0.0180919	0.00715541	0.0132662
dgoD	8.76123e-05	0.000129663	0.000150668	0.000163367	0.000215311	0.0132075	0.0122498	0.0102236	0.00477915	0.00548244	0.0223498	0.0249911	0.0240018	0.014698	0.0155347
dgoK	0.0001841	0.000127081	0.000382675	0.000222041	0.00032554	0.0258191	0.0217942	0.0175309	0.0106601	0.016824	0.0254141	0.0327449	0.0220472	0.0118906	0.0214176
dgoR	0.000529289	0.000439582	0.000677384	0.00050265	0.000728241	0.0578491	0.0482361	0.0582666	0.0280065	0.0339411	0.0517705	0.0502448	0.0496847	0.0361696	0.0434354
dgoT	9.52272e-05	4.10617e-05	0.000194228	8.94978e-05	6.32253e-05	0.00890872	0.00903746	0.00793308	0.00409197	0.005365	0.00801751	0.0136088	0.0133708	0.0105697	0.0108088
dgt	0.000272635	0.000197495	0.000299994	0.000149989	0.000243826	0.0205215	0.0167194	0.0182254	0.0132156	0.0159155	0.0606687	0.0629297	0.0731479	0.128776	0.0589471
dhaK	0.00039503	0.00044255	0.00101617	0.000386033	0.000658229	0.00903221	0.00793743	0.00598789	0.00469842	0.00916234	0.134175	0.132627	0.142629	0.310435	0.157922
dhaL	0.000551266	0.000540688	0.000342718	0.000439729	0.000322949	0.0138908	0.016489	0.0113806	0.00629822	0.00717346	0.143708	0.208535	0.173038	0.397038	0.174592
dhaM	0.000422751	0.000617582	0.000336323	0.00042563	0.000302938	0.00840238	0.00737159	0.00755955	0.0037449	0.00701943	0.0797323	0.0853979	0.106604	0.176324	0.0972419
dhaR	0.000249041	0.000185249	0.000214373	0.00021017	8.75254e-05	0.162442	0.145165	0.143624	0.0788086	0.124949	0.0497739	0.0350625	0.0430869	0.0980356	0.0390157
diaA	0.000380839	0.000286896	0.000772773	0.000343536	0.000209421	0.0426688	0.0315407	0.0418576	0.0208358	0.0198183	0.551503	0.507563	0.43869	0.484295	0.468408
dicA	0.000335344	0.000323797	0.000185753	0.000398856	0.000642105	0.00973459	0.0167063	0.00597241	0.00889001	0.0104096	0.0962827	0.0979346	0.0913234	0.0796882	0.1318
dicB	0	0	0	0	0	0.000923339	0.000694567	0	0.000779709	0	0	0	0	0	0
dicC	0.000115447	0	0.000187481	0.00020372	0	0.00897382	0.00358973	0.00668697	0.0144998	0.0133123	0	0.00305102	0.0064546	0.00153418	0
digH	0.000192265	8.41174e-05	0.000213344	0.000126555	0.000110849	0.013455	0.0120718	0.0102856	0.00309434	0.00466158	0.0873404	0.0633265	0.0812959	0.0495517	0.0946267
dinB	0.00167013	0.00142441	0.00193101	0.00165422	0.00190298	0.127225	0.115261	0.121549	0.149674	0.185035	0.0796191	0.0883244	0.104439	0.139591	0.0875529
dinD	5.7207e-05	0.000135526	0.000104803	4.80005e-05	0.000273514	0.0125445	0.00825347	0.00832909	0.00698358	0.0102961	0.0769688	0.0600639	0.0794896	0.0545517	0.0709664
dinF	0.00130072	0.00120414	0.00144608	0.00118214	0.00134686	0.0815263	0.071543	0.0764214	0.0747868	0.11231	0.215245	0.253024	0.22027	0.246852	0.230423
dinG	0.000572173	0.000620015	0.00068221	0.000598874	0.000865887	0.028125	0.022878	0.0178589	0.0101062	0.0237527	0.130259	0.140439	0.145842	0.105836	0.130401
dinI	0.00119286	0.00133135	0.00168373	0.00174131	0.00254727	0.0772001	0.0798699	0.0976711	0.142872	0.106449	0.551936	0.474594	0.569339	0.255863	0.562865
dinJ	0.00455582	0.00450821	0.00490216	0.00395901	0.00503008	0.080614	0.0763386	0.0774721	0.12626	0.1149	0.167267	0.159337	0.28832	0.124468	0.204352
dinQ	0.0178577	0.0185896	0.0162021	0.016248	0.0168103	1.34933	1.46381	1.74417	4.47985	3.16119	2.61829	2.02486	1.80006	2.4569	1.5822
djlA	0.000598521	0.000323797	0.000746177	0.000491568	0.000325624	0.026545	0.0152406	0.0207906	0.0117904	0.0188397	0.141712	0.136615	0.126933	0.146749	0.135964
djlB	1.42029e-05	1.26059e-05	1.50475e-05	4.48438e-06	0	0.00255469	0.00248758	0.00190338	0.000407729	0.00153973	0.00124747	0.00196662	0.00365477	0.0014879	0.0037056
djlC	2.8408e-05	0.000141258	9.67406e-05	0.000105602	0.000115078	0.0103439	0.010026	0.00941313	0.00259598	0.00736413	0.0128601	0.0137713	0.0184806	0.0142032	0.0166143
dkgA	0.013344	0.0141117	0.0140049	0.0104406	0.0112807	0.0325668	0.0423784	0.0398825	0.106704	0.0872892	0.0934212	0.0996009	0.0828012	0.6701	0.0935508
dkgB	9.91434e-05	0.000257347	0.000161524	0.000149923	0.000305469	0.00194698	0.00485896	0.00184201	0.00110709	0.00200524	0.0341088	0.0259014	0.01298	0.0294547	0.0330502
dksA	0.0872499	0.0898434	0.0866351	0.0817776	0.0883871	0.860764	0.898278	0.846144	1.66055	1.37242	1.75087	1.61889	1.58121	3.2201	1.45813
dld	0.000707925	0.000802399	0.000747672	0.000664181	0.000955055	0.0700227	0.0590854	0.0591237	0.025511	0.0350569	0.774926	0.820569	0.862149	1.14896	0.797826
dmlA	0.000224589	0.000347928	0.000479921	0.000285991	0.000208948	0.00985797	0.00836333	0.00724946	0.00306401	0.00296854	0.0304427	0.0217876	0.0226491	0.0466138	0.0373785
dmlR	0.00127857	0.00148267	0.00171057	0.00166652	0.00116324	0.0805314	0.0702681	0.0683892	0.066914	0.0818645	0.130877	0.140792	0.134676	0.0923391	0.115841
dmpG	0.000384472	0.000297426	0.000395974	0.000293072	0.000263205	0.00835038	0.00624051	0.00804614	0.00450785	0.00548998	0.00691052	0.0144437	0.0169074	0.0340261	0.0199916
dmsA	7.11514e-05	6.02573e-05	0.00014602	8.70388e-05	0.000119503	0.00974648	0.00698365	0.00794167	0.00296753	0.00407489	0.00941055	0.0116663	0.010671	0.00569419	0.00946148
dmsB	0.000174337	0.000197069	0.000236682	4.80595e-05	0.000118224	0.010892	0.00790859	0.00861079	0.00175569	0.00414888	0.00961212	0.0106651	0.00904694	0.0164428	0.0117026
dmsC	0.000669866	0.000796745	0.00107085	0.000703529	0.000789619	0.0223021	0.0209622	0.022636	0.00984431	0.0111869	0.0316931	0.0387842	0.0396801	0.0300777	0.02851
dmsD	0.000347352	0.00030663	0.000140716	0.000252104	0.000461907	0.0148536	0.0135889	0.0154894	0.00865399	0.0138099	0.122657	0.141621	0.180525	0.12763	0.134707
dnaA	0.00104572	0.000872811	0.00109321	0.0011553	0.00130123	0.119434	0.101429	0.112194	0.0406228	0.0758677	0.677154	0.669086	0.755035	0.614698	0.687161
dnaB	0.000198448	0.000198503	0.000260232	0.000334445	0.00031772	0.0614432	0.0507977	0.0507002	0.0166007	0.0316321	0.347568	0.367997	0.354631	0.268456	0.382961
dnaC	0.000764035	0.000724488	0.000840078	0.000544227	0.000628333	0.0436955	0.0329199	0.0323199	0.0168297	0.0327258	0.157558	0.13425	0.167603	0.219471	0.144443
dnaE	0.000558357	0.000529374	0.000548903	0.000537396	0.000710171	0.0553446	0.0490087	0.0480904	0.0230586	0.0397942	0.399941	0.433833	0.459884	0.333063	0.485141
dnaG	0.00140834	0.0012009	0.00156034	0.00121319	0.00151913	0.103246	0.091369	0.0889753	0.0386806	0.0505415	0.941654	0.907094	0.929669	0.413324	1.03414
dnaJ	0.00378644	0.00341938	0.00420402	0.00317015	0.00350858	0.243359	0.213746	0.208209	0.293379	0.464688	0.28687	0.328487	0.3959	0.253221	0.35149
dnaK	0.0201652	0.0217719	0.0252202	0.0173839	0.0207977	0.652586	0.621469	0.625539	0.931869	1.0853	0.595055	0.618331	0.629556	0.531962	0.550697
dnaN	0.0009063	0.00102851	0.000998307	0.000946462	0.00121026	0.121738	0.104491	0.108068	0.0401046	0.069772	0.53727	0.625032	0.61574	0.597973	0.605955
dnaQ	0.00360259	0.00330708	0.00344728	0.00439327	0.00428702	0.104105	0.096708	0.105056	0.0879897	0.0841477	0.171485	0.187651	0.169995	0.202744	0.122419
dnaT	0.000956306	0.000814715	0.00114921	0.000926527	0.000853268	0.0406715	0.0343368	0.0313396	0.0195852	0.0374043	0.170498	0.158068	0.178001	0.236381	0.203825
dnaX	0.000559246	0.000581274	0.000601776	0.000646218	0.000911239	0.0239468	0.0179042	0.0153347	0.00655272	0.0150822	0.422508	0.407788	0.387555	0.288016	0.385216
dolP	0.000332481	0.000360988	0.000414537	0.0003288	0.000388891	0.0908266	0.0806757	0.089263	0.033527	0.0386234	0.638394	0.545436	0.613055	0.579264	0.580345
dosC	0.0092784	0.00803646	0.00956345	0.00743499	0.0090735	0.0854454	0.0842813	0.0886156	0.134261	0.120264	0.237428	0.265216	0.27691	0.567396	0.228287
dosP	0.00435966	0.0035585	0.00471085	0.00373539	0.0042305	0.0143653	0.0122683	0.0118587	0.00930088	0.0106787	0.173343	0.222722	0.251775	0.522984	0.193726
dpaA	0.00066837	0.000826213	0.000895566	0.000681782	0.000652485	0.125105	0.106611	0.102166	0.038117	0.06635	1.07124	0.945057	1.05555	0.671249	0.989172
dpaL	3.01969e-05	6.15601e-05	0	6.64408e-05	0.000104898	0.00275651	0.0026298	0.00132603	0.000550345	0.000857443	0.0061476	0.00562354	0.00560544	0.00834457	0.00401948
dpiA	0.000165921	0.00016465	0.000158907	0.000137516	0.000241605	0.0197164	0.013977	0.0111479	0.00561688	0.00774302	0.0216127	0.0247704	0.0142297	0.0251385	0.0219752
dpiB	5.36525e-05	0.000180472	0.00014346	0.000104467	0.000247809	0.0139256	0.0152545	0.0130045	0.00398577	0.00732821	0.0257973	0.0327471	0.0372876	0.0285261	0.0241563
dppA	0.000558193	0.000567996	0.000581064	0.000528995	0.000981358	0.0712077	0.0632836	0.0645697	0.029009	0.042596	3.80853	3.83016	3.88824	7.83358	3.32641
dppB	4.6028e-05	1.77363e-05	1.05217e-05	2.56771e-05	0.000122699	0.0207532	0.0134147	0.0169109	0.00236082	0.00703672	0.84177	1.06436	1.01441	1.1367	0.8662
dppC	5.21488e-05	0.000102768	0.000155783	2.17065e-05	0	0.0198251	0.0178644	0.0153808	0.00335576	0.00567804	0.826788	0.964846	1.05097	0.933602	0.781725
dppD	1.02243e-05	3.71687e-05	4.38173e-05	3.33821e-05	0.000106307	0.0147141	0.0116585	0.0111745	0.00182646	0.00282955	0.950041	1.15577	1.21425	1.18419	1.00245
dppF	4.67321e-05	3.63807e-05	0.000107549	6.59386e-05	0.000104131	0.0145787	0.0124389	0.0118764	0.00163584	0.00306194	0.904156	1.04278	1.06882	1.1387	0.858792
dprA	0.000855884	0.000919772	0.000928437	0.000845838	0.000609702	0.0253715	0.0241246	0.0180848	0.0132716	0.0147079	0.0837763	0.0757079	0.0768404	0.0825974	0.043398
dps	0.0294099	0.0287415	0.0282711	0.0271585	0.0329682	0.686456	0.718021	0.699877	0.708259	0.54528	0.994201	0.774246	0.76269	7.39467	0.560061
drpB	0.00319696	0.0025518	0.00305911	0.00248578	0.00304405	0.479615	0.432208	0.480258	0.379141	0.439625	0.0227745	0.0177664	0.0211452	0.0848692	0.0205396
dsbA	0.00210784	0.00260639	0.0025413	0.00288348	0.00380941	0.112236	0.101826	0.100257	0.0879387	0.104063	0.730888	0.741241	0.708129	0.941121	0.651851
dsbB	0.00171537	0.00160067	0.00193036	0.00153286	0.0014551	0.0436092	0.0413028	0.0316252	0.0388621	0.0440989	0.263116	0.299812	0.27642	0.210186	0.253043
dsbC	0.000906718	0.000861601	0.000703321	0.00084732	0.000928185	0.0710141	0.0572388	0.0538816	0.0243409	0.0378775	0.322884	0.342454	0.370946	0.316071	0.303708
dsbD	0.000681997	0.000582935	0.000890545	0.000451957	0.000512729	0.0115846	0.00621016	0.00714139	0.00348242	0.0108672	0.116818	0.113096	0.118051	0.138739	0.125809
dsbE	0.000283273	9.97409e-05	0.000135689	0.000156093	0.000257659	0.0169785	0.00813134	0.00597591	0.0016065	0.00446356	0.0369185	0.0825513	0.0681127	0.0336549	0.0658927
dsbG	0.000465227	0.000431297	0.000450521	0.000335106	0.000620917	0.0399702	0.034764	0.0291095	0.0229312	0.0264557	0.0894226	0.0903839	0.122698	0.233883	0.0835855
dsdA	0.000141149	0.000140288	5.68197e-05	0.000130781	0.000156165	0.0189142	0.0131038	0.0108233	0.00900275	0.00815552	0.0300147	0.0313917	0.0342093	0.995163	0.0316245
dsdC	0.000219935	0.000240918	0.000347677	0.000222911	0.000412852	0.00904302	0.00771298	0.00917085	0.00655791	0.00485217	0.0172588	0.0179715	0.0366282	0.022702	0.0201109
dsdX	5.88287e-05	0	0.000105009	1.45753e-05	6.32253e-05	0.00569231	0.00447224	0.00358204	0.0103543	0.00624048	0.00576731	0.00904016	0.00612903	0.279252	0.0108088
dsrB	0.00583264	0.00657291	0.00225119	0.00123751	0.00208093	0.0345234	0.0566032	0.0501934	0.0948211	0.0418163	0.0363205	0.117425	0.019719	0.0936492	0.0511693
dtd	0.00171567	0.00208078	0.00221669	0.00176704	0.00294189	0.0528234	0.0528641	0.0392338	0.0229635	0.0287418	0.332327	0.278706	0.347007	0.599596	0.27359
dtpA	0.00632868	0.0067327	0.00818358	0.00572183	0.00645335	0.0632341	0.0459133	0.0544816	0.03494	0.0495607	2.20502	2.36329	2.34646	0.842209	2.47489
dtpB	0.0104784	0.0102474	0.0120623	0.0102689	0.0116794	0.0516531	0.0451904	0.045881	0.0576072	0.0598271	0.0477388	0.0501155	0.0370117	0.126725	0.0252937
dtpC	2.82883e-05	1.23427e-05	6.66227e-05	4.98184e-05	4.3849e-05	0.00226505	0.00517776	0.00507477	0.00184945	0.00221144	0.00941788	0.00730648	0.00766962	0.00449616	0.00726835
dtpD	0.00161878	0.00159006	0.00166214	0.00160203	0.00178377	0.0252932	0.0162296	0.0178482	0.0116193	0.0181782	0.021386	0.0183573	0.0196152	0.0188579	0.0214978
dusA	0.000571463	0.000493938	0.000418252	0.000378624	0.000526364	0.0368784	0.0300265	0.0353552	0.0278852	0.0437088	0.277138	0.251938	0.221806	0.165697	0.247668
dusB	0.000816174	0.000751567	0.000900963	0.000521195	0.000626172	0.259479	0.215848	0.239498	0.0680951	0.141428	1.63233	1.51324	1.50594	0.377958	1.58448
dusC	0.000334822	0.000399378	0.000240021	0.000169802	0.000302312	0.0147273	0.0152545	0.0157802	0.00573178	0.00880634	0.0742807	0.0610549	0.0793953	0.0256974	0.0919194
dut	0.000260724	0.000370785	0.000710538	0.000639042	0.000355586	0.0198759	0.0279346	0.0188569	0.0123507	0.0172256	0.53242	0.512267	0.52588	0.426548	0.464496
dxs	0.000221024	0.000150265	0.000337681	0.000191098	0.000414806	0.0342875	0.0311974	0.0291447	0.0163008	0.0322134	0.471024	0.53292	0.56224	0.366742	0.573486
eamA	0.000896701	0.000807527	0.00111281	0.00103717	0.00121527	0.041747	0.0366646	0.0369013	0.0226953	0.023586	0.19194	0.201457	0.206146	0.378059	0.207423
eamB	0.00140678	0.00170997	0.00166831	0.00164381	0.00187686	0.0266049	0.0306683	0.0237294	0.027216	0.0306199	0.0383074	0.0225659	0.0380256	0.0365775	0.027927
ebgA	0.000129696	0.000138617	0.000160948	9.03478e-05	0.000134618	0.00498379	0.00380499	0.00291634	0.00531215	0.00487872	0.024464	0.033977	0.0248209	0.0300231	0.0356194
ebgC	0.000130771	0.000166135	0.000120137	1.44441e-05	0.000228778	0.00116221	0.00242703	0.00306749	0.00561001	0.00227976	0.0303998	0.0376231	0.0397491	0.0219038	0.030056
ebgR	0.000197685	0.000151753	0.00022017	0.000198059	0.000494204	0.0119226	0.00836497	0.0102133	0.00750484	0.0105671	0.135724	0.119444	0.127223	0.127712	0.126519
ecnA	0.00111792	0.000299223	0.000690176	0.00048554	0.000482675	0.0503375	0.0760378	0.0558435	0.037774	0.0452993	0.670936	0.544329	0.679929	0.424916	0.512738
ecnB	0.0015056	0.00104476	0.00148241	0.000979807	0.000684536	0.0524656	0.0616657	0.0370417	0.0955675	0.0696771	0.0736857	0.0789254	0.167274	0.317373	0.0658218
eco	0.000631998	0.000521687	0.000276311	0.000439282	0.000516027	0.0333369	0.0247584	0.0236739	0.0170049	0.0146429	0.124183	0.12635	0.112507	0.393506	0.118714
ecpA	7.17377e-05	3.10185e-05	0.000110301	2.22301e-05	3.63837e-05	0.0158243	0.0162646	0.0190283	0.0141684	0.0169328	0.0310332	0.0336614	0.0202823	0.0359075	0.0328659
ecpB	7.46225e-06	0	6.45251e-05	0	3.20628e-05	0.010579	0.00266051	0.00416821	0.00270662	0.00591218	0.00548716	0.0122635	0.00557193	0.0145823	0.0108088
ecpC	2.85809e-05	7.31119e-05	6.83688e-05	4.17312e-05	2.55949e-05	0.00746036	0.00537467	0.00599171	0.00280961	0.00475592	0.00955242	0.00716818	0.00885356	0.0151663	0.00801069
ecpD	5.7421e-05	3.33173e-05	0.000105187	0.000105432	7.68721e-05	0.00358728	0.00300972	0.00234561	0.00196132	0.00276327	0.0101741	0.00821622	0.0158693	0.0146075	0.0129066
ecpE	0.000104777	0.00010444	0.00013692	0.000131641	8.86106e-05	0.00681133	0.00409899	0.00595185	0.00373684	0.00494524	0.0136735	0.0105215	0.022015	0.0229548	0.0183255
ecpR	1.88027e-05	0	0	0	0	0.00351416	0.00568054	0.00761834	0.00306401	0.003508	0.00266503	0.00521621	0	0.00129985	0.00709644
edd	0.000282742	0.000270086	0.000257182	0.000166528	0.000282826	0.0106692	0.00983995	0.0112729	0.00488448	0.00759851	0.0740904	0.0863063	0.0785521	0.0614211	0.0761146
efeB	4.92939e-05	5.78784e-05	0.000101952	7.30318e-05	1.70857e-05	0.00855763	0.00618919	0.00878084	0.00248718	0.00529789	0.269739	0.299335	0.275301	0.189183	0.338451
efeO	3.6797e-05	3.23584e-05	0.00011501	4.67938e-05	0.000111179	0.0137566	0.0149915	0.0116196	0.00383789	0.0103867	0.408263	0.479021	0.479499	0.326805	0.489583
efp	0.00334683	0.00390007	0.00412519	0.00467674	0.00433777	0.134548	0.112127	0.128523	0.09337	0.10398	2.01086	1.85503	1.76033	1.21552	1.86465
elaA	0.000613008	0.000618555	0.000375761	0.000292371	0.000696726	0.0253082	0.0169589	0.0208192	0.0184622	0.0231321	0.0762503	0.0966982	0.116131	0.246033	0.0838131
elaB	0.0743777	0.086237	0.0797636	0.0760986	0.0729828	1.65565	1.73032	1.84175	2.84449	1.87444	2.45605	2.33846	2.10306	9.82024	1.68981
elaD	3.41859e-05	6.07871e-05	2.66403e-05	6.56079e-05	0.000187646	0.000433421	0.00076033	0.000487499	0.00029847	0.000725912	0.00855705	0.0093961	0.010456	0.00980754	0.00795015
elbB	0.000943799	0.00114635	0.00153288	0.000890327	0.000917567	0.0205267	0.0212249	0.0204135	0.00908994	0.0167912	0.175165	0.203472	0.207353	0.3087	0.237316
elfA	1.89097e-05	6.8333e-05	1.99132e-05	0.000136245	3.95491e-05	0.00129074	0.00253149	0.00350086	0.00236918	0.00271378	0.00474464	0.00458436	0	0.00681573	0.00177911
elfC	2.97687e-05	4.22635e-05	4.14349e-05	6.10877e-05	0	0.00545817	0.0049375	0.00505098	0.00102515	0.00281702	0.00608139	0.00723507	0.00487281	0.00693674	0.00536746
elfD	1.44518e-05	0	0	0	0	0.00247498	0.00193085	0.00211934	0.000414835	0.00125296	0.00522403	0.000994171	0.0148657	0.00361139	0.000682982
elfG	0.000114519	0.000139251	0.000232667	0.00013108	0.000155051	0.00887163	0.00711938	0.00810347	0.00317977	0.00656509	0.0143279	0.0173719	0.0271412	0.028142	0.0130581
elyC	0.000116266	0.000314411	0.000222209	0.000102526	0.000288963	0.0143653	0.0106323	0.00968844	0.0042935	0.0105145	0.0202952	0.0416006	0.0391759	0.0268705	0.0340692
emrA	0.000231197	0.000143091	0.000267969	0.0002296	0.000159177	0.0180575	0.0146523	0.0145195	0.00868047	0.0151045	0.198167	0.167702	0.224862	0.127751	0.155753
emrB	0.00059863	0.000681819	0.000777234	0.000593375	0.000641633	0.0218012	0.0229368	0.0185045	0.0132378	0.0188366	0.151499	0.176034	0.168005	0.113515	0.170069
emrD	0.000365617	0.000415594	0.000485659	0.000423754	0.000395115	0.0900321	0.0786227	0.0764585	0.0158018	0.0295232	0.0714493	0.0625949	0.0654048	0.0452953	0.0628666
emrE	0.000719859	0.000513512	0.00114429	0.00151188	0.00154494	0.0217019	0.0138549	0.0200333	0.0185665	0.0197849	0.0719923	0.0542608	0.0492371	0.0440337	0.0246502
emrK	0.000194901	0.000291399	0.000326107	0.000172905	0.000195223	0.0152498	0.012724	0.0131136	0.0181455	0.0139639	0.00153686	0.00180817	0.00192177	0.00502003	0.00330547
emrR	0.000574277	0.000682672	0.000963132	0.000837899	0.000756443	0.0236459	0.0172228	0.0193247	0.0163196	0.0206787	0.584148	0.49261	0.565405	0.462807	0.431633
emrY	6.14388e-05	9.63876e-05	9.82976e-05	7.76686e-05	0.000108702	0.00797365	0.00858273	0.00695102	0.0073955	0.00761395	0.00282419	0.00390096	0.001938	0.00114282	0.00187294
emtA	0.00141666	0.00122623	0.00176347	0.00151003	0.00180473	0.094129	0.0617177	0.0777076	0.0585544	0.0860633	0.246781	0.230832	0.236188	0.211258	0.226637
endA	9.75365e-05	0.00015828	0.000168161	0.000132206	0.00014676	0.0109698	0.00862755	0.00975576	0.00561882	0.00786145	0.0180576	0.0202415	0.032634	0.007825	0.0238684
eno	0.0526982	0.0538433	0.0635416	0.0527955	0.0620343	0.569152	0.544262	0.524396	0.497821	0.467724	3.72668	3.47735	3.74563	5.99709	3.64242
entA	0.000314548	0.000302882	0.000596361	0.000344282	0.000355061	0.0177523	0.0185027	0.0168731	0.00605088	0.0101949	0.604649	0.734963	0.837686	0.283771	0.807056
entB	0.000568517	0.000486799	0.000518989	0.000459182	0.000542118	0.0162649	0.011011	0.0117674	0.00398626	0.00836466	0.510087	0.703382	0.721516	0.290128	0.726863
entC	0.000681723	0.000615567	0.00073963	0.000397826	0.000516424	0.0629077	0.0446389	0.052209	0.014776	0.0327349	0.526065	0.602558	0.559375	0.210297	0.605322
entD	5.05144e-05	0.000119816	0.000121884	4.2446e-05	0.000296792	0.018025	0.0144123	0.0177626	0.00316829	0.00707625	0.209964	0.231619	0.263956	0.0505067	0.174844
entE	0.000599456	0.000590901	0.000681474	0.000391334	0.00025504	0.0152972	0.0116608	0.0108786	0.00257331	0.00663764	0.431509	0.57871	0.531809	0.218775	0.624997
entF	0.00170828	0.00157203	0.00220314	0.00163249	0.00216132	0.0142547	0.0111399	0.0108474	0.00387449	0.00682973	0.252437	0.350097	0.346613	0.406019	0.305629
entH	0.000142437	0	0.000156828	0.000211198	5.13069e-05	0.00917881	0.00716377	0.00556316	0.00292004	0.00460049	0.338227	0.463388	0.415701	0.170741	0.416355
entS	0.000172196	0.000134042	0.000303361	0.000122805	0.000294701	0.0639228	0.0513946	0.0513625	0.0231179	0.0588376	0.236498	0.304996	0.316842	0.155741	0.292059
envC	0.000410283	0.000405747	0.000404818	0.000365528	0.000466908	0.0164077	0.0136091	0.0139168	0.00969316	0.0180113	0.288135	0.319839	0.333498	0.273612	0.31042
envY	4.09593e-05	2.3844e-05	0	8.4722e-06	2.82245e-05	0.000687956	0.00122763	0.00245224	0.000773451	0	0.00627978	0.00277243	0.00293543	0.00380742	0.00315553
envZ	0.00272745	0.00271932	0.00341511	0.00237366	0.00271729	0.0510552	0.0462569	0.0428635	0.0393114	0.0514849	0.227865	0.263772	0.273138	0.438344	0.274311
epd	0.00347445	0.00391408	0.00386754	0.00319466	0.00337816	0.114864	0.0908562	0.099377	0.0783037	0.0932317	0.527228	0.591861	0.522228	0.766674	0.532462
epmA	0.000255733	0.000191502	0.000221525	0.000157585	0.000436214	0.0342377	0.0264778	0.0277134	0.0155517	0.0148224	0.0618832	0.0498463	0.0617227	0.0413626	0.0588531
epmB	0.000324168	0.000181874	0.000411342	0.000322004	0.000356855	0.0350403	0.0291125	0.0265652	0.0162344	0.0236168	0.263461	0.236929	0.254877	0.212699	0.208753
epmC	6.71217e-05	6.71963e-05	0.000197245	8.47659e-05	3.89138e-05	0.0256808	0.0150067	0.0166685	0.00500554	0.0117368	0.318618	0.356671	0.352843	0.232406	0.353658
eptA	0.000203931	0.000113052	0.000190999	0.000142474	0.000225505	0.0119634	0.00721776	0.00819749	0.00667626	0.0074841	0.00787234	0.004951	0.0117891	0.0132042	0.00585753
eptB	0.000372926	0.000323464	0.000249779	0.000408886	0.000195346	0.0166973	0.0125729	0.0142714	0.00262939	0.00285806	0.1828	0.21029	0.199929	0.0529277	0.167289
eptC	0.000151718	0.000183503	0.000187319	0.000154536	0.000306849	0.0168881	0.0144019	0.0140714	0.00578276	0.0102196	0.312622	0.327942	0.301204	0.111644	0.292416
era	0.0107793	0.00971869	0.0115573	0.00972017	0.0118275	0.198578	0.168654	0.17041	0.121756	0.180158	1.36597	1.23634	1.28917	0.942235	1.30847
erpA	0.032001	0.0353789	0.0365809	0.0388564	0.0445458	0.243237	0.233771	0.236433	0.229629	0.206866	0.619211	0.671373	0.747115	0.531348	0.509681
espL4	6.83353e-06	0	1.47369e-05	0	1.00478e-05	0.000240827	0.000292087	5.01641e-05	6.42586e-05	0	0.00247769	0.00224983	0.00102294	0.00212405	0.00131708
essD	3.60117e-05	0	0.000125158	9.24362e-05	0	0.00640764	0.00820786	0.00410566	0.00458657	0.00576475	0.0138525	0.00574174	0.0207048	0.00334698	0.00557224
etk	0.000421373	0.000575925	0.000717793	0.000495689	0.000664791	0.0220097	0.0187528	0.018866	0.00870094	0.0116162	0.0276498	0.0266761	0.0382731	0.0263708	0.0232434
etp	7.07511e-05	0	0.000193792	0.000104385	4.75935e-05	0.00965824	0.00759669	0.00751595	0.00477734	0.00393338	0.00491648	0.0119675	0.0116735	0.0032318	0.00538489
ettA	0.00390626	0.00337173	0.00464095	0.00282575	0.00422845	0.340431	0.286452	0.288974	0.161382	0.262392	1.39996	1.45851	1.46251	1.70299	1.3974
eutA	0.00012172	0.000105799	0.000154139	0.000176848	0.000104349	0.00996147	0.00766094	0.00965007	0.00395114	0.00719866	0.00495759	0.00631486	0.0132732	0.0221476	0.0072047
eutB	0.000308787	0.000234458	0.000302519	0.000177381	0.000167378	0.0177027	0.0135399	0.0132402	0.00510203	0.00860294	0.0275665	0.0482401	0.0437759	0.0584992	0.0422325
eutC	0.000370681	0.000513512	0.000415559	0.000312089	0.000613322	0.0178422	0.016994	0.0165748	0.00762548	0.0154999	0.0550009	0.0730347	0.0688165	0.0948179	0.0752034
eutE	1.44518e-05	2.59133e-05	2.29868e-05	3.27464e-05	0	0.00259817	0.0034407	0.00230217	0.000204649	0.000313444	0.00469143	0.0058054	0.00743366	0.00547452	0.00857997
eutG	2.59847e-05	1.51938e-05	8.18155e-05	1.09034e-05	7.10357e-05	0.00785676	0.00457151	0.00438156	0.00195663	0.00431644	0.00399126	0.0107973	0.0056479	0.00904916	0.00851745
eutH	0.000311671	0.000369865	0.000265	0.000213813	0.000543868	0.0164277	0.013502	0.0175393	0.0085474	0.0124122	0.00783474	0.0154389	0.00850582	0.0194053	0.00627944
eutJ	3.08625e-05	0	5.15384e-05	5.52973e-05	0.000100107	0.00537836	0.00295405	0.00176698	0.00206253	0.00367621	0.00215185	0.00379643	0.0044537	0.00885299	0.00575235
eutK	0.000849045	0.000531198	0.000781394	0.000722758	0.000564645	0.0243719	0.017091	0.0221774	0.0163627	0.0198717	0.0859765	0.084723	0.0818097	0.112798	0.084052
eutL	0.000255371	0.000169967	0.000444094	0.00020372	0.000521329	0.0198216	0.0117351	0.0152267	0.0088865	0.0166386	0.0529845	0.0619438	0.0677485	0.0807451	0.0454137
eutM	0.000145958	0	0.000110301	4.48597e-05	0.000415024	0.00647273	0.00376633	0.00521142	0.00178214	0.00348873	0.0804063	0.120061	0.053233	0.0963955	0.0559306
eutN	0	6.40011e-05	3.74092e-05	0	0	0.00481189	0.000919671	0.00127005	0	0.000509231	0.00123686	0.00244242	0.0103535	0.0012235	0.00501397
eutP	2.13355e-05	3.81118e-05	0.000135203	1.35301e-05	0	0.00217306	0.00139771	0.00422699	0.00171404	0.00122165	0.0108553	0.0103889	0.0170819	0.0164663	0.0080298
eutQ	4.45504e-05	2.59133e-05	4.60714e-05	2.80126e-05	3.05856e-05	0.00345979	0.00354223	0.00285338	0.00137937	0.00271378	0.0100578	0.00963411	0.0212356	0.0127851	0.0116759
eutR	0.000132125	0.000105799	0.000123227	0.000146222	9.94785e-05	0.00787904	0.00476712	0.0105467	0.00286917	0.00431328	0.0251648	0.0290117	0.0311436	0.0316147	0.0348737
eutS	4.65896e-05	0	0.000128746	3.91847e-05	0	0.00309945	0.0020199	0.00108296	0.000433721	0.00348873	0.0397989	0.0267221	0.0177474	0.0065661	0.00716786
eutT	7.88779e-05	2.25805e-05	0.000161524	6.59386e-05	5.28067e-05	0.00538374	0.00220066	0.00312344	0.000639093	0.00182302	0.013009	0.0142157	0.0213227	0.009226	0.00899059
evgA	3.36734e-05	0	0	3.20299e-05	0	0.0223794	0.0342469	0.0246827	0.0404242	0.0418842	0.0601392	0.0428063	0.0593776	0.0979637	0.04008
evgS	2.72301e-05	3.5595e-05	6.60649e-05	4.77435e-05	4.736e-05	0.00889241	0.00739494	0.00544319	0.00315813	0.00529904	0.0303437	0.0310185	0.0277894	0.0469966	0.0262014
exbB	0.00756235	0.00627354	0.00709009	0.00697492	0.00821615	0.150622	0.148756	0.152661	0.108012	0.143288	1.73053	1.57225	1.51103	1.06722	1.38993
exbD	0.0057375	0.00690183	0.00516056	0.00508036	0.00662406	0.159728	0.158162	0.140175	0.128267	0.177158	1.39437	1.38143	1.18555	0.951781	1.08371
exoX	0.000930672	0.00115999	0.00131423	0.00114013	0.000846196	0.0668798	0.0453644	0.0549064	0.0229933	0.037088	0.176981	0.188453	0.206786	0.231269	0.18206
exuR	0.003244	0.00375055	0.00414975	0.00381708	0.00428802	0.213934	0.189519	0.207778	0.108006	0.116352	0.428179	0.451046	0.42285	0.46607	0.443739
exuT	0.00391181	0.00480524	0.00515289	0.00347707	0.00465944	0.101294	0.0804531	0.0924243	0.0927431	0.107776	0.154778	0.152998	0.166923	0.220314	0.17426
fabA	0.0162363	0.016207	0.0207403	0.0153149	0.016974	0.251189	0.252837	0.223352	0.184298	0.239221	6.0311	5.00123	4.91469	2.2879	4.98558
fabB	0.0198352	0.019492	0.02134	0.0165084	0.0170644	0.553639	0.538993	0.540938	0.291718	0.42327	9.63192	9.30814	9.00613	5.68889	8.71408
fabD	0.00527713	0.00474812	0.00617769	0.00493867	0.00534917	0.235227	0.20878	0.212304	0.114734	0.171738	1.37052	1.63251	1.64911	1.27287	1.63334
fabF	0.00630998	0.00610593	0.00614119	0.00611614	0.00637297	1.03662	0.970592	0.989475	0.538099	0.814791	2.76027	2.74442	2.73575	2.56551	2.83252
fabG	0.00873261	0.00801798	0.00951165	0.00859559	0.0105024	0.484376	0.447273	0.448475	0.295734	0.333211	4.97918	4.78849	4.69137	4.5431	4.66165
fabH	0.00611653	0.00542085	0.00711509	0.00522922	0.00638355	0.19272	0.172042	0.162019	0.0987412	0.136923	1.24326	1.45298	1.38514	1.0233	1.34269
fabI	0.00856623	0.00796981	0.0105723	0.00788242	0.00953762	0.361796	0.317265	0.314727	0.266816	0.296153	2.2484	1.96423	1.78614	1.85676	1.95926
fabR	0.00211827	0.00205491	0.00234645	0.00221428	0.00282151	0.0434758	0.0353501	0.043948	0.0231793	0.036423	0.617185	0.644403	0.648846	0.791482	0.61431
fabY	0.00151846	0.00130857	0.00179386	0.00135992	0.00221004	0.0554779	0.0518419	0.0479462	0.022854	0.0299907	0.388587	0.403695	0.377263	0.750478	0.341609
fabZ	0.00150586	0.0011809	0.00152937	0.00138994	0.0020702	0.113118	0.105808	0.0922686	0.0477021	0.071235	0.987857	1.01961	1.00303	0.789359	0.975936
fadA	0.00764641	0.00876094	0.00949858	0.00781086	0.00918897	0.0462595	0.0357263	0.0376785	0.0725888	0.0766773	0.867321	1.06557	0.956117	1.67519	1.34337
fadB	0.00760991	0.00702999	0.00891456	0.00801954	0.00823709	0.0518105	0.0360201	0.0418117	0.0738871	0.0917902	0.898289	1.16701	1.11124	1.78894	1.4135
fadD	0.0223971	0.0224682	0.0269406	0.0242699	0.0244865	0.103373	0.0923845	0.0985348	0.123724	0.0964919	0.661726	0.727511	0.692825	1.09854	0.580104
fadE	0.0494838	0.0489199	0.0577912	0.0411526	0.0450156	0.309814	0.283239	0.264182	0.5192	0.597794	0.509849	0.672971	0.612131	0.773211	0.809121
fadH	0.00202703	0.00190886	0.00235082	0.00206106	0.00226538	0.0218166	0.0154782	0.0143817	0.0351153	0.0302328	0.23578	0.285852	0.296696	0.363947	0.292234
fadI	0.0041431	0.00362339	0.00448647	0.00375732	0.00435737	0.137329	0.120753	0.121993	0.16522	0.218083	0.508386	0.61011	0.60178	0.678568	0.608971
fadJ	0.00292228	0.00276874	0.00356015	0.00303631	0.00310925	0.0694269	0.0548061	0.0582246	0.0804364	0.113007	0.562582	0.660202	0.645295	0.705214	0.665902
fadK	0.000136566	0.000135777	7.2101e-05	9.70424e-05	0.000101715	0.00190108	0.00223218	0.00202961	0.00108038	0.00124612	0.00443865	0.00624385	0.00678963	0.00624316	0.00350457
fadL	0.00553751	0.00591684	0.00743031	0.00548952	0.00638924	0.194148	0.16955	0.168087	0.238999	0.214624	3.21218	3.33368	3.374	4.81605	3.16528
fadM	0.000598102	0.000235405	0.000517176	0.000459665	0.000257387	0.197703	0.222311	0.169599	0.218928	0.18511	0.0707183	0.0379207	0.0803113	0.127162	0.0521138
fadR	0.00187801	0.00218303	0.00218171	0.00275083	0.00375011	0.0431228	0.035046	0.0329608	0.0274871	0.0394361	0.635244	0.59247	0.715989	0.349634	0.593868
fau	0.00209658	0.0023844	0.00244306	0.00287124	0.00307305	0.0686996	0.0735658	0.0688817	0.0348069	0.0553317	0.591474	0.536221	0.609079	0.440272	0.476822
fbaA	0.0266922	0.0234351	0.0289538	0.0241524	0.0284002	0.35089	0.306246	0.325581	0.269452	0.26687	3.54162	3.75962	3.58732	7.33635	3.86539
fbaB	0.0249501	0.0257694	0.0311127	0.025997	0.0272766	0.798815	0.760923	0.75081	0.688452	0.714714	1.33243	1.33908	1.33344	4.83053	1.07409
fbp	0.0030273	0.00282712	0.00315931	0.00289576	0.00365747	0.0751935	0.0621723	0.0661008	0.0348045	0.0411678	0.62507	0.616714	0.635353	0.807096	0.623598
fbpC	1.95207e-05	1.72722e-05	4.11729e-05	1.23919e-05	4.07698e-05	0.0189109	0.0113586	0.0122907	0.00436305	0.0111898	0.00311975	0.0105476	0.00640837	0.00703623	0.00736131
fcl	5.12118e-06	0	0	6.86357e-05	0.000171543	0.00519863	0.00580972	0.00352335	0.00107439	0.00379195	0.00960832	0.0114402	0.0246907	0.0139679	0.0114792
fdhD	0.00339336	0.00379981	0.00393101	0.0033075	0.00450139	0.0540396	0.0535654	0.0550619	0.04485	0.058253	0.144827	0.131879	0.137594	0.134214	0.119056
fdhE	0.00141978	0.00111576	0.00158195	0.00113042	0.00153217	0.0427938	0.0356091	0.034765	0.0291986	0.0431196	1.19917	1.29199	1.31757	0.721546	1.31921
fdhF	0.000681668	0.000747083	0.000789786	0.000628657	0.00063805	0.0313496	0.0269338	0.028008	0.019548	0.0300528	0.0503997	0.0450144	0.0499622	0.0364727	0.042306
fdnG	0.00663021	0.00643185	0.00762702	0.00442612	0.00565875	0.125765	0.105399	0.103833	0.11766	0.144114	1.58906	1.78142	1.85803	1.32004	1.89676
fdnH	0.000120663	0.000126207	0.000109926	6.74104e-05	0.000186909	0.0206137	0.0179005	0.0169428	0.00491475	0.0142294	0.0130861	0.0169767	0.0202135	0.00836069	0.013624
fdnI	0.000215256	0.000523074	0.000215308	0.000164018	0.000373952	0.0184302	0.0175452	0.0120386	0.00824833	0.00962945	0.0260656	0.030236	0.0341887	0.0178775	0.0184472
fdoH	0.00843862	0.00728256	0.00908774	0.00548129	0.00652828	0.103881	0.0904212	0.104	0.113201	0.117612	2.38321	2.71753	2.59735	1.92674	2.77635
fdoI	0.00587388	0.00534765	0.00571118	0.00378511	0.0045031	0.0600572	0.0493008	0.0564202	0.0641275	0.0701699	2.03242	2.30157	2.26376	1.62621	2.3019
fdrA	4.20821e-05	6.88505e-05	9.06973e-05	2.23562e-05	2.67794e-05	0.00543734	0.00418868	0.00462706	0.00153168	0.00369041	0.00155793	0.00251598	0.0025503	0.00663314	0.00299037
fdx	0.000798383	0.000739025	0.000906611	0.000752735	0.00170433	0.123477	0.0910331	0.091383	0.0269768	0.0544415	0.950463	1.06081	0.946679	0.594992	0.936472
feaB	0.00095801	0.00117953	0.00130698	0.00104335	0.00158218	0.0409499	0.0324782	0.0389043	0.0219303	0.031032	0.107059	0.129634	0.138101	0.223842	0.114946
feaR	0.00104939	0.000973709	0.00116568	0.00159971	0.00201982	0.0140811	0.00765405	0.00889131	0.0128671	0.00921439	0.450407	0.446515	0.428427	0.442535	0.409974
fecA	0.000145331	0.000168855	0.000176927	0.000126456	0.000264868	0.0115775	0.00987864	0.00871194	0.00289172	0.00491495	0.0603207	0.0622471	0.075003	0.0444909	0.0553308
fecB	0.0001364	6.1197e-05	3.57887e-05	0.000110811	0.00011564	0.00803865	0.00526657	0.00788259	0.0024178	0.00275883	0.0363205	0.0487785	0.0371414	0.0291794	0.0406791
fecC	2.57448e-05	3.66024e-05	4.31574e-05	1.29952e-05	2.16478e-05	0.00330019	0.00488909	0.00418762	0.000736768	0.00161399	0.0199902	0.0208057	0.0171612	0.0146497	0.0217448
fecD	2.69033e-05	0	9.03065e-05	1.3573e-05	0	0.00488697	0.00376024	0.00287881	0.000926963	0.00153169	0.017273	0.0175737	0.0171355	0.0161158	0.0328143
fecE	4.75845e-05	2.3655e-05	4.21006e-05	3.42276e-05	0.000162019	0.00361354	0.00359938	0.00310578	0.00106156	0.000191049	0.036755	0.0413091	0.0242628	0.0313832	0.0459527
fecI	0.00279184	0.00208027	0.00250879	0.00328241	0.00244056	0.0799615	0.0619462	0.0697524	0.0356728	0.0361711	0.334666	0.314246	0.392497	0.29	0.273245
fecR	0.00136494	0.000761162	0.00159932	0.00129874	0.00212226	0.0442281	0.0422554	0.0437587	0.00955866	0.0228651	0.259547	0.247593	0.267102	0.195322	0.228764
feoA	0.00203073	0.00247262	0.00282506	0.00154307	0.00240765	0.0608474	0.0657323	0.0537894	0.024148	0.0327415	0.149742	0.11487	0.114391	0.0684587	0.108323
feoB	0.00240253	0.00280136	0.00290586	0.00204839	0.00237325	0.0639371	0.0547093	0.0541333	0.0209101	0.0442463	0.168042	0.224706	0.223015	0.112489	0.217614
feoC	0.00182838	0.00212799	0.00234794	0.00251891	0.00304577	0.082274	0.0519941	0.0613111	0.0265985	0.0247077	0.343493	0.281538	0.308083	0.168449	0.362529
fepA	0.000279615	0.000311421	0.000416511	0.000270973	0.000523782	0.118036	0.102049	0.0959365	0.0232529	0.0548524	0.901699	0.868707	0.947364	0.281364	0.919456
fepB	0.000716418	0.000900757	0.00103492	0.000511758	0.000878665	0.0604934	0.0547337	0.0623597	0.0281069	0.0419036	0.240535	0.192052	0.239798	0.197271	0.181341
fepC	1.87673e-05	2.22436e-05	0	1.59512e-05	0	0.00889171	0.00870675	0.0053237	0.00183559	0.00682141	0.241824	0.248182	0.294008	0.197974	0.223461
fepD	0.000171458	0.000110929	0.000193937	0.000207416	0.000345315	0.0309398	0.0295271	0.0279146	0.00890785	0.0157351	0.128458	0.147636	0.163113	0.129831	0.140775
fepG	7.98548e-05	0.000112289	9.79359e-05	3.97843e-05	4.29404e-05	0.016309	0.0131923	0.0180782	0.00320132	0.0087023	0.188188	0.196907	0.2131	0.134311	0.158126
fes	0.00185863	0.00211204	0.00243098	0.00154254	0.00230005	0.0268641	0.0280586	0.0223731	0.0133169	0.0227569	0.183425	0.165013	0.205632	0.216756	0.149844
fetA	6.99492e-05	0	1.5849e-05	3.88335e-05	0.000242652	0.00663343	0.00536708	0.00488598	0.00221715	0.00367389	0.0434687	0.0355797	0.0384742	0.0420673	0.0213592
fetB	0.000236556	0.000143464	0.000138681	0.000163299	0.000133476	0.00996147	0.00538347	0.00676896	0.00529026	0.00563438	0.0257337	0.035077	0.0353544	0.0582942	0.0384143
ffh	0.00436493	0.00449209	0.00488967	0.00430541	0.00454564	0.119605	0.102448	0.113735	0.0680862	0.0925938	0.71516	0.763833	0.825345	0.740737	0.808886
fghA	0.000194286	0.000179484	9.0673e-05	0.000185174	0.000270622	0.0528122	0.0439127	0.0538658	0.0312753	0.0414153	0.0515784	0.043681	0.0402137	0.17292	0.0394059
fhuA	0.00442031	0.00415491	0.00506871	0.00439907	0.00501622	0.0823201	0.0686336	0.0787787	0.0475773	0.0547139	0.40612	0.42401	0.470445	0.513889	0.420431
fhuB	0.000173851	9.34658e-05	0.00014731	0.00015199	0.000187671	0.0284263	0.0196256	0.0191473	0.00301182	0.00746039	0.146779	0.194791	0.194638	0.13904	0.16057
fhuC	0.000741021	0.000912365	0.000886099	0.000814587	0.000951796	0.0344282	0.0261719	0.0317391	0.012756	0.0210983	0.225611	0.295997	0.32771	0.29794	0.243736
fhuD	0.000187763	0.000125344	0.000231027	0.00014271	0.000117166	0.0145097	0.0115856	0.0143683	0.00253719	0.00493276	0.147051	0.174968	0.178963	0.108105	0.166999
fhuE	0.00041445	0.000467857	0.000371566	0.000321111	0.000426902	0.0455756	0.034131	0.0354417	0.0132803	0.0259357	0.149256	0.146813	0.145967	0.179671	0.119874
fhuF	0.00857392	0.00896255	0.00961092	0.00821707	0.00998682	0.502759	0.504754	0.50684	0.303773	0.379506	2.94307	2.62021	2.69697	2.73525	2.29083
fic	0.00914216	0.00923461	0.0105431	0.00787248	0.00929361	0.266086	0.22841	0.216681	0.270963	0.307233	0.176293	0.152393	0.169291	0.56247	0.0995671
fieF	0.00266992	0.00251948	0.00246532	0.00237359	0.00187686	0.0882406	0.0916451	0.0824795	0.0549428	0.070487	0.211815	0.23879	0.226086	0.3444	0.195435
fimA	0.000803628	0.00100145	0.000866641	0.000694115	0.000573436	0.0313049	0.0241838	0.0262556	0.0230278	0.0214509	0.440738	0.365437	0.349324	0.464	0.40505
fimB	2.55873e-05	6.1094e-05	5.36604e-05	2.16701e-05	3.54969e-05	0.0120164	0.0106719	0.00816506	0.00442022	0.00825855	0.0678911	0.0605876	0.0679732	0.106674	0.0448952
fimC	7.02605e-06	0	0	1.37329e-05	1.53499e-05	0.00852361	0.00747445	0.00774793	0.00227881	0.00309799	0.0196427	0.0255528	0.0194355	0.014271	0.0214316
fimD	7.40385e-05	2.76194e-05	9.42356e-05	8.82832e-05	0.00013422	0.0184792	0.0147359	0.013279	0.00409487	0.00694348	0.0170925	0.0196956	0.0169601	0.0120358	0.019767
fimE	5.25964e-05	3.0544e-05	0.000108633	0.000157132	0.000105156	0.00608705	0.00418711	0.00735382	0.00265291	0.00564382	0.0131424	0.00653642	0.00998936	0.0131643	0.00483726
fimF	2.91484e-05	0.000104889	4.05896e-05	0.000113094	0	0.0159001	0.0121688	0.0172529	0.0040082	0.00744787	0.0126554	0.0188805	0.0224591	0.0155715	0.0336659
fimG	6.25634e-05	0	0.000171812	0.000105824	8.34406e-05	0.015727	0.0152057	0.0108996	0.00391962	0.00813716	0.0171418	0.0156034	0.0310552	0.0187303	0.0201109
fimH	0.000233623	0.000382189	0.00029396	0.000167562	0.000272659	0.014753	0.0114282	0.0114212	0.00685871	0.013857	0.0100759	0.0161581	0.0158512	0.0135389	0.0110206
fimI	7.82792e-05	0.000103116	0.000200542	3.65398e-05	7.79875e-05	0.00449248	0.00895454	0.00890284	0.0040836	0.00623926	0.0957855	0.113153	0.124194	0.0656896	0.0914418
fimZ	7.89744e-06	0	1.69793e-05	3.11076e-05	9.92938e-05	0.00301657	0.00126798	0.00175184	0.0014127	0.001158	0.00344704	0.00334289	0.00824384	0.00168356	0.00532352
fis	0.00106102	0.00156041	0.00154099	0.00134481	0.00166303	0.258977	0.308703	0.300358	0.101237	0.183682	1.91975	1.92316	1.91353	0.419572	2.19955
fiu	0.000181877	0.00023867	0.0002611	0.000134745	0.00026964	0.0171267	0.0159859	0.0137984	0.0071021	0.0148801	0.705875	0.7996	0.84642	0.581398	1.00731
fixA	2.67102e-05	2.35616e-05	2.79228e-05	8.37203e-06	0	0.00270312	0.00175273	0.000617836	0.000959452	0.00228102	0.0032988	0.00366233	0.00966874	0.00619065	0.0024938
fixB	3.85994e-05	0	0	0	2.29302e-05	0.00184683	0.0036704	0.00183392	0.0003859	0.00280016	0.00151888	0.00412587	0.00633129	0.00385097	0.00306289
fixC	3.81667e-06	0	3.34738e-05	3.05935e-05	0	0.00377285	0.00343147	0.00362748	0.00127129	0.00136681	0.00367817	0.00439496	0.00984676	0.0083357	0.00523648
fixX	0	0	0	0	0	0.00421291	0.000919671	0.00304947	0.000767292	0.00101813	0.00379552	0.0136369	0	0.00377691	0.0066891
fklB	0.000589634	0.000458174	0.000928578	0.000625954	0.00162335	0.0441918	0.0415719	0.0477432	0.0278123	0.0297003	1.07514	0.998083	1.01002	1.17436	0.962529
fkpA	0.00682718	0.00763244	0.00765052	0.00835769	0.00962908	0.18948	0.175507	0.196629	0.101308	0.0863807	1.99935	1.69444	1.76365	1.99555	1.48666
fkpB	0.000973352	0.000937059	0.00111281	0.00112992	0.00110694	0.0900465	0.0749915	0.0653315	0.0246545	0.0439061	0.547858	0.660752	0.728404	0.627388	0.82006
fldA	0.0034901	0.00293614	0.00339425	0.00272183	0.00373175	0.0786122	0.0732308	0.0788299	0.0642864	0.0614533	0.59578	0.562646	0.565405	0.711969	0.595702
fldB	0.00226167	0.00177903	0.00313813	0.00249982	0.00375831	0.0306082	0.0244613	0.0297768	0.0251831	0.0263611	0.276289	0.287306	0.284039	0.307516	0.276039
flgA	0.000188074	0.000112634	0.00011466	0.000100953	0.00012634	0.00811747	0.00377517	0.00522367	0.00321121	0.00310831	1.98323	1.87903	1.92644	2.05856	1.95996
flgB	0	0	0	0	0	0.000419968	0.000953842	0.00177356	0	0	4.05053	3.69845	3.70956	5.15365	3.92503
flgC	1.24806e-05	0	0	0	0	0.00683286	0.00305576	0.00342047	0.000912383	0.00253294	5.53403	5.9314	5.93565	8.3547	6.62637
flgD	0	0	4.64698e-05	0	9.0481e-05	0.00596763	0.00480955	0.00400117	0.000956501	0.00147428	5.99655	6.83074	6.86599	9.24531	7.97628
flgE	2.11728e-05	3.01595e-05	0	3.25935e-05	3.54106e-05	0.00472868	0.00366025	0.00397784	0.00154354	0.00133376	6.425	8.44629	8.1077	11.7605	9.84614
flgF	4.12924e-05	2.4036e-05	2.84785e-05	1.72341e-05	0	0.005724	0.00498697	0.00384608	0.00107874	0.00155113	5.04557	6.90864	6.81557	9.04546	8.09803
flgG	6.72346e-05	0	8.27589e-05	6.77302e-05	0	0.0066276	0.00536218	0.0030443	0.00152497	0.00224608	4.99431	6.36927	6.25822	8.33091	7.65076
flgH	1.45154e-05	2.60262e-05	4.62698e-05	0	0	0.00298025	0.00644399	0.0024965	0.00106029	0.00251586	2.82665	3.77668	3.74941	3.68585	4.11342
flgI	2.81695e-05	1.64584e-05	2.94151e-05	3.59332e-05	0	0.00410485	0.00210428	0.00214628	0.000737384	0.00213567	1.70654	2.25438	2.41218	2.19833	2.60431
flgJ	2.17534e-05	5.86267e-05	8.02474e-05	1.3792e-05	0	0.00514748	0.00382206	0.00514853	0.00134356	0.00233367	1.63239	1.8876	1.86291	1.63549	2.0906
flgK	0.000500844	0.00044986	0.000608076	0.000425162	0.000396221	0.587946	0.574058	0.546646	0.127652	0.225856	1.54279	1.63163	1.70267	1.37322	1.719
flgL	0.000916934	0.00080183	0.00117554	0.000883121	0.000881372	0.621338	0.551421	0.507321	0.121578	0.20864	1.60042	1.58518	1.65525	1.50491	1.69854
flgM	0.00113101	0.000912365	0.00099942	0.00138245	0.00305235	0.453227	0.402752	0.397269	0.106216	0.164671	1.55324	1.5582	1.65187	1.53818	1.65936
flgN	0.000997095	0.000593575	0.00107021	0.000853776	0.00142591	0.461567	0.432466	0.484651	0.0903219	0.158542	1.20933	1.13111	1.18077	1.25002	1.22054
flhA	0.000366698	0.000299223	0.00044907	0.000257848	0.00028588	0.0832548	0.0645882	0.0711707	0.00606197	0.00838362	0.715444	0.825435	0.876438	0.697131	0.858121
flhB	4.07401e-05	4.79238e-05	7.51739e-05	2.85312e-05	9.13294e-05	0.150096	0.13447	0.123475	0.00396858	0.00955991	1.10811	0.985844	1.08657	0.831423	1.03254
flhC	0.00128893	0.00116227	0.00126019	0.0011995	0.00177201	0.0190305	0.0178197	0.0169597	0.0167274	0.0182069	1.6432	1.43873	1.48975	0.46336	1.30445
flhD	0.000779741	0.00109462	0.00139663	0.000799074	0.00119029	0.0161983	0.0199428	0.0197573	0.021236	0.0221061	1.51951	1.49654	1.36032	0.417835	1.34356
flhe	0	9.43346e-05	0	0	0	0.0961179	0.0734427	0.0711227	0.00288312	0.00745419	1.14548	1.28376	1.26803	0.94557	1.43544
fliA	0.000498835	0.000796745	0.0008763	0.000673111	0.00034034	0.485741	0.465201	0.446684	0.0932539	0.152972	4.50998	4.11182	4.35472	4.35335	4.49282
fliC	0.00254544	0.00294226	0.0030198	0.00284695	0.00376277	1.57749	1.49899	1.52188	0.23694	0.352099	10.6497	9.43698	9.52588	14.5091	9.2916
fliD	0.000207626	0.000159307	0.000115256	0.000224852	0.000262655	0.109271	0.0973798	0.095397	0.00776864	0.014154	1.97743	1.99384	2.08152	1.92188	2.45983
fliE	3.2852e-05	0	0.000137356	8.44154e-05	6.7057e-05	0.00385334	0.0026062	0.00737938	0.00117879	0.0018612	1.69561	1.32485	1.39281	0.516336	1.35344
fliF	1.53094e-05	4.4203e-05	1.94436e-05	3.85251e-06	0	0.00261754	0.0020463	0.00201444	0.00039458	0.00229683	3.12648	3.17066	3.18835	2.23644	3.14828
fliG	2.58243e-05	1.817e-05	3.24372e-05	3.29748e-05	0	0.00313662	0.00204503	0.00237389	0.000889977	0.00206012	3.84715	4.09519	4.07523	2.96478	4.17341
fliH	1.47752e-05	8.07636e-05	7.85904e-05	2.86322e-05	0	0.00453991	0.00341455	0.00367485	0.000750217	0.00341259	3.47601	3.89061	3.8615	2.72256	3.99691
fliI	3.56922e-06	0	1.56407e-05	9.40969e-06	0	0.00215102	0.00331093	0.00254159	0.00080488	0.00202672	2.29724	2.70334	2.68542	1.88046	2.79906
fliJ	2.311e-05	0	0	1.46418e-05	9.44717e-05	0.00156845	0.000588251	0	0.000161048	0.00132066	1.44521	1.49813	1.75981	1.32447	1.80855
fliK	3.6797e-05	1.60143e-05	0	1.7327e-05	1.92197e-05	0.00154354	0.00192237	0.000964082	0.000452543	0.000390098	1.72996	1.88565	1.94069	1.61922	2.06667
fliL	2.20411e-05	0	2.31356e-05	0	0	0.0258819	0.0139558	0.0248502	0.0020991	0.00126104	4.31994	4.21578	4.50051	3.64001	4.82657
fliM	3.08437e-05	0.000110929	1.06793e-05	4.5945e-05	0	0.0283867	0.0228799	0.0225222	0.00118238	0.00306194	4.86976	5.27716	5.19385	4.18354	5.52424
fliN	5.05144e-05	0	0.000156828	0	0	0.0463913	0.0373616	0.0419286	0.00254843	0.00460049	3.48986	3.98873	3.97926	3.28127	4.32538
fliO	1.38452e-05	5.01834e-05	5.89554e-05	3.59332e-05	0.000114154	0.0463845	0.0302769	0.0387379	0.0012182	0.00120164	3.76011	3.9435	3.66688	3.10512	4.17531
fliP	6.74814e-06	0	0	1.76599e-05	0	0.0114571	0.0106569	0.0126445	0.000294018	0.000794732	1.51495	1.56123	1.65929	1.02092	1.67772
fliQ	5.82928e-05	0	0	0	0	0.00895728	0.0105903	0.00965007	0.000542035	0	1.44076	1.50328	1.50354	1.08825	1.60479
fliR	2.6188e-05	4.66866e-05	1.36651e-05	3.34337e-05	2.738e-05	0.00528718	0.00297151	0.0035285	0.00094079	0.00074622	0.72678	0.673996	0.727898	0.465942	0.740287
fliS	0.000103546	0.000136028	2.61852e-05	3.1951e-05	0	0.0558626	0.0462661	0.0405268	0.0025674	0.00499034	1.11156	1.12045	1.10196	1.13781	1.47094
fliT	4.26804e-05	0	0	0.000146327	5.78899e-05	0.0678216	0.0623528	0.0546192	0.00458068	0.00680376	1.32206	1.51157	1.27202	1.36528	1.6895
fliZ	0.00032698	0.000272837	0.000274921	0.000268885	0.000113546	0.2835	0.252589	0.241744	0.0511662	0.0842867	3.37264	3.32887	3.58759	4.02893	3.7812
flk	0.000189689	7.41847e-05	0.000119411	0.000107115	0.000227427	0.0148821	0.0141969	0.0134883	0.00631235	0.0108807	0.166225	0.141598	0.192263	0.14208	0.162037
flxA	0.000112038	5.52336e-05	0.000227731	5.96246e-05	0.000427229	0.0903634	0.108523	0.0735791	0.0356937	0.0395569	0.0319846	0.0237024	0.0537125	0.0286558	0.0202924
fmt	0.0226574	0.019248	0.0246922	0.0239633	0.0267885	0.319752	0.271447	0.272513	0.252545	0.304011	0.879475	0.870571	0.844738	1.20446	0.839095
focA	0.0273836	0.0241242	0.0275862	0.0176994	0.0193415	0.121591	0.110838	0.108115	0.0897587	0.136047	0.210931	0.261334	0.282223	0.349322	0.201742
focB	0.000119462	0.000176267	0.000101832	7.59342e-06	5.00634e-05	0.00814234	0.00493241	0.00510993	0.00230344	0.00379677	0.0141023	0.01388	0.00614675	0.00783068	0.00965061
folA	0.00180496	0.0013244	0.0016804	0.00217971	0.00188835	0.0645675	0.0597436	0.0551645	0.0461173	0.0402489	0.316224	0.237952	0.302681	0.198781	0.325567
folB	5.68363e-05	0	5.84746e-05	7.1915e-05	0	0.0112243	0.0112575	0.00916384	0.00370234	0.00158895	0.0456855	0.0528725	0.0464536	0.0289713	0.0734366
folC	0.00109615	0.000936446	0.00120988	0.000803274	0.00109925	0.0486371	0.0401739	0.0396722	0.0132356	0.0344875	0.324792	0.347322	0.348744	0.282408	0.400962
folD	0.000832372	0.000704504	0.000790208	0.000820868	0.000809609	0.0147116	0.011234	0.0107047	0.00727108	0.00945983	0.629957	0.596756	0.610075	0.472668	0.607533
folE	0.00123251	0.00132458	0.00195604	0.0013068	0.00156712	0.0741787	0.0588558	0.0535456	0.0366174	0.0590583	1.15658	1.20943	1.20476	1.85688	1.11771
folK	1.04863e-05	0	4.49162e-05	2.73033e-05	0	0.0140077	0.0101123	0.0137276	0.00379671	0.0112886	0.171334	0.177244	0.192487	0.150952	0.252643
folM	0.000764453	0.000579159	0.000827381	0.000450865	0.000394207	0.0512085	0.0408443	0.0404071	0.0260375	0.0473659	0.230507	0.179304	0.191689	0.356804	0.207905
folP	0.000374887	0.000176267	0.000498846	0.000383157	0.000265938	0.0418295	0.0489369	0.0324071	0.0282474	0.0470592	0.109312	0.121742	0.131653	0.104529	0.15297
folX	0.00546744	0.00624229	0.00699675	0.0057003	0.00841902	0.191522	0.169696	0.17803	0.151224	0.162381	0.358697	0.410388	0.348918	0.696593	0.361053
fpr	0.00146526	0.00126276	0.00144389	0.00128993	0.00244012	0.0450001	0.0473373	0.0428459	0.0303506	0.0356612	0.167434	0.15132	0.187526	0.476275	0.13945
frc	5.87226e-05	2.91322e-05	2.58073e-05	5.28228e-05	0.000149449	0.0100751	0.0100402	0.00807559	0.00469268	0.00585497	0.00707881	0.00338333	0.00417178	0.00317416	0.0119482
frdA	0.00278931	0.00254797	0.00380547	0.0020204	0.00246965	0.110479	0.0926232	0.0908158	0.0465341	0.0895298	0.498532	0.639518	0.64449	0.726912	0.621859
frdB	0.00199791	0.00211104	0.00267315	0.00152019	0.00169281	0.0983587	0.0772129	0.0715303	0.0489143	0.071468	0.355323	0.546859	0.493628	0.555359	0.504902
frdC	0.00185808	0.0016099	0.00165141	0.00119813	0.00271611	0.0704531	0.0610228	0.0647669	0.054052	0.0665114	0.383793	0.414307	0.400734	0.481432	0.345645
frdD	0.00342501	0.00347313	0.00434225	0.00311285	0.00372368	0.147378	0.145276	0.137755	0.114319	0.166171	0.654722	0.735312	0.765645	0.807736	0.772429
fre	0.00300021	0.00223984	0.00301761	0.00236138	0.00262056	0.150656	0.126795	0.150842	0.0907702	0.12232	0.847535	1.02041	0.945485	0.931822	0.922751
frlA	3.48537e-05	1.34668e-05	2.41243e-05	1.45753e-05	0	0.000262325	0.000585528	0.000715456	0.000770799	0.000657583	0.000791527	0.00236508	0.00278626	0.00519045	0.00251481
frlB	0.000157592	0.000238768	0.000169285	0.000190413	0.000221546	0.00625798	0.00590032	0.0037027	0.00507538	0.00615736	0.0202634	0.01996	0.0276861	0.0352575	0.0141445
frlC	3.10909e-05	0	0.000117092	7.76005e-06	0.000149977	0.00417181	0.00246548	0.00443222	0.000349294	0.00299775	0.0190248	0.0206986	0.0242173	0.0204945	0.00986007
frlD	0.000136261	0.000142353	0.000303494	0.000170677	0.000464621	0.0138194	0.0105485	0.00961199	0.0031773	0.00745419	0.0324341	0.0320357	0.0256035	0.0436843	0.028882
frlR	0.00070018	0.000677592	0.000906611	0.000690273	0.00079484	0.025369	0.0236338	0.0177935	0.010362	0.0176019	0.107572	0.102264	0.105873	0.10177	0.0674166
frmA	0.00228259	0.0021675	0.00320755	0.00190687	0.00231564	0.222444	0.185549	0.20209	0.156612	0.231481	0.158568	0.189921	0.186615	0.657851	0.179925
frmR	0.00186001	0.00354018	0.00249101	0.00142321	0.00108336	0.268773	0.194054	0.20336	0.149882	0.18335	0.162354	0.158601	0.153887	0.611251	0.163309
frr	0.0166078	0.0163292	0.0199379	0.0207791	0.0269625	0.699518	0.741383	0.737606	0.806446	0.760392	2.82904	2.58848	2.54011	2.91084	2.78887
frsA	0.00100664	0.000767529	0.00106662	0.000997346	0.00102588	0.0295352	0.0264718	0.0257145	0.0180309	0.023635	0.0965383	0.0777443	0.116713	0.0996737	0.114759
fruA	0.015699	0.0163207	0.0184688	0.0130377	0.0152968	0.314619	0.280615	0.283671	0.216396	0.287179	0.446462	0.540874	0.541573	0.740301	0.435659
fruB	0.00371285	0.00366486	0.00439792	0.00326993	0.00483491	0.0232695	0.0211863	0.0206654	0.0637552	0.0508515	0.17579	0.218318	0.1983	0.214877	0.214805
fruK	0.006563	0.00648768	0.00853935	0.00613103	0.00588177	0.182054	0.161853	0.152593	0.113965	0.153745	0.321278	0.356816	0.355462	0.451167	0.312666
frvA	7.07511e-05	0	0	1.45423e-05	0	0.00387908	0.00181591	0.00279895	0.00032422	0.00196733	0	0.000778995	0.00166815	0.00158703	0
frvB	8.01028e-05	2.50443e-05	0.000163979	7.31191e-05	8.68168e-05	0.00631538	0.00460452	0.00293417	0.000760828	0.00111064	0.00198138	0.00487383	0.00410776	0.00503068	0.00264868
frvR	1.45026e-05	2.07343e-05	3.69587e-05	4.14321e-05	3.66894e-05	0.00228561	0.00185773	0.00368104	0.000586614	0.000670736	0.00524232	0.00383584	0.0106554	0.00267146	0.00440222
frvX	5.87949e-05	5.14675e-05	0.000111024	3.68509e-05	0.000116973	0.00436898	0.00401435	0.00208253	0.00110815	0.0010951	0.00513444	0.00528991	0.00626479	0.0097089	0.00674542
frwB	3.22229e-05	0.000174804	0	0	6.58289e-05	0	0.00168175	0.00113532	0.00115634	0.00182643	0.0116102	0.00218923	0.0162548	0.00453927	0.0150275
frwC	2.37681e-05	0	4.9923e-05	1.20085e-05	0	0.00145132	0.00123769	0.00135767	0.000199435	0.00135733	0.0110312	0.00656973	0.0165644	0.00334698	0.0107125
frwD	7.72239e-05	0.000108625	0.0003489	5.80356e-05	6.18667e-05	0.00506399	0.00574134	0.00716757	0.00242153	0.00770908	0.00536437	0.0177888	0.0174361	0.0187708	0.00704187
fryB	1.55397e-05	0	0	0	0	0.00318437	0.00250752	0.00547524	0.000674118	0.000896757	0.00561563	0.00106781	0	0.00218713	0
fryC	2.0495e-05	1.44528e-05	0	2.62399e-05	3.43262e-05	0.00375189	0.0021805	0.00353567	0.000647148	0.000822419	0.0017241	0.00510553	0	0.00557484	0.00153917
fsa	0.000212263	0.000255306	0.000384608	0.000243917	0.000459128	0.007432	0.00418929	0.00639784	0.00331281	0.00574481	0.00752245	0.0169961	0.00843298	0.0187964	0.0123641
fsr	0.000456081	0.000782841	0.000587292	0.000338037	0.000708253	0.0104623	0.007291	0.010153	0.00481024	0.00851684	0.0583379	0.0777883	0.068969	0.0769278	0.0606125
ftnA	0.000808242	0.000418427	0.0012245	0.000574519	0.000805513	0.025893	0.0187038	0.0220376	0.0120006	0.0158772	0.397012	0.405455	0.463762	0.232777	0.368463
ftnB	0.00102636	0.0010282	0.00125323	0.00109016	0.00172352	0.175202	0.15871	0.160664	0.0718571	0.0841858	0.325868	0.303533	0.258708	0.414935	0.258911
ftsA	0.00428092	0.00406193	0.00442307	0.00321423	0.00435438	0.183252	0.165193	0.156823	0.0934189	0.13018	0.470603	0.521822	0.537952	0.730274	0.435228
ftsB	0.00162173	0.0011085	0.00188719	0.00208638	0.00139815	0.0915085	0.116072	0.119685	0.104199	0.103157	0.410771	0.371039	0.365355	0.479593	0.434232
ftsE	0.00291325	0.00294232	0.00313418	0.00233235	0.00357498	0.171756	0.141145	0.128202	0.0831732	0.130318	0.295563	0.360271	0.335216	0.413921	0.328629
ftsH	0.0475369	0.0466718	0.0530679	0.0426054	0.0465806	1.92704	1.83776	1.94762	1.52915	2.25378	3.18325	3.36556	3.21932	3.44619	3.03988
ftsI	0.00119118	0.000811847	0.00139948	0.000997782	0.0013256	0.0383661	0.0363294	0.0332402	0.0236263	0.0355359	0.215445	0.206923	0.225594	0.215294	0.179414
ftsK	0.00229317	0.00211457	0.00248344	0.00209145	0.00301745	0.104955	0.0885413	0.0903797	0.0918796	0.112448	0.419859	0.478358	0.465491	0.515385	0.447404
ftsL	0.00209435	0.00142259	0.00157809	0.00141202	0.00172603	0.0706153	0.0610744	0.0608609	0.0350615	0.0543773	0.197309	0.236035	0.278892	0.284067	0.213309
ftsN	0.00052441	0.000274567	0.000441001	0.000309776	0.00077369	0.0311366	0.0255668	0.0326201	0.0135326	0.0247038	0.344202	0.310748	0.269313	0.253371	0.277453
ftsP	0.000734177	0.000606563	0.000646085	0.000764505	0.000767297	0.0789391	0.0672216	0.0616136	0.0284779	0.0536476	0.504923	0.562534	0.511956	0.549065	0.548047
ftsQ	0.00416439	0.00383762	0.00464456	0.00309044	0.00346527	0.209071	0.180894	0.182229	0.141144	0.18304	0.47614	0.489421	0.511907	0.683446	0.468132
ftsW	0.000698	0.000549944	0.00058469	0.000580062	0.000488371	0.0203221	0.0161752	0.0162859	0.00577918	0.0103517	0.339357	0.409479	0.40393	0.307354	0.329009
ftsX	0.00334899	0.00333713	0.00419049	0.00342855	0.00494241	0.140664	0.120033	0.109746	0.0697214	0.104851	0.305638	0.392686	0.34614	0.403538	0.351094
ftsY	0.00157817	0.00153775	0.00168534	0.00123395	0.0017956	0.0880139	0.0839315	0.0901447	0.0453419	0.0742361	0.350317	0.408932	0.435342	0.362928	0.392882
ftsZ	0.013521	0.0137376	0.0155182	0.0122974	0.0134798	0.460427	0.427375	0.42579	0.22823	0.334187	2.14411	2.32663	2.30495	3.85986	2.22393
fucA	8.16232e-05	0.000114751	0.000133529	5.09654e-05	0	0.00481189	0.00318728	0.00230217	0.00137937	0.000905056	0.0245229	0.0210168	0.0276051	0.0282638	0.0216036
fucI	0.000120246	0.0001791	0.00018899	0.000105099	0.000197689	0.0114649	0.0100459	0.00817107	0.00189882	0.00247551	0.0658501	0.0870407	0.0734315	0.0534948	0.0915875
fucK	0.000155214	0.000144592	0.000175456	5.12055e-05	8.87941e-05	0.00609742	0.007166	0.00587145	0.00211685	0.00309799	0.0475592	0.0380824	0.0598719	0.035705	0.0463354
fucO	0.00062372	0.000529389	0.000681138	0.000545081	0.000545554	0.0154479	0.0109616	0.0131721	0.00770298	0.00905028	0.121414	0.131858	0.119979	0.132261	0.127324
fucP	6.38781e-05	4.17262e-05	3.2709e-05	6.54061e-05	9.55256e-05	0.00171781	0.000191465	0.00158526	0.000555884	0.000556767	0.0188606	0.0127341	0.027165	0.0107427	0.0146503
fucR	0.000146571	0.000153015	0.000296235	0.000267262	0.000443885	0.0209239	0.0152106	0.00997733	0.00724626	0.0114036	0.210522	0.212839	0.248361	0.266503	0.216627
fucU	0.000860332	0.000585032	0.00136484	0.000645127	0.00136017	0.0554946	0.0581097	0.068289	0.0495762	0.0556981	0.105005	0.120442	0.128597	0.211688	0.128264
fumB	0.00353139	0.00384898	0.00370843	0.00291784	0.00377943	0.021522	0.0182786	0.0182942	0.0157019	0.0176464	0.861824	0.898576	0.930597	0.471735	0.846995
fumC	0.00877298	0.00923076	0.0107667	0.00867423	0.0114362	0.0751967	0.0790588	0.0761376	0.0443171	0.0513868	0.603422	0.61204	0.614448	0.963826	0.650742
fumD	0.000798383	0.000178183	0.00030982	0.000420025	0.00076491	0.0449184	0.0360802	0.0483897	0.0470355	0.0348498	0.0605503	0.0308223	0.0283937	0.0859706	0.036818
fumE	0.00037664	0.000597391	0.000596533	0.000533786	0.000241953	0.0350129	0.0295271	0.0409733	0.0156005	0.0226774	0.209952	0.204301	0.168019	0.232016	0.197739
fur	0.00946296	0.00904104	0.0109871	0.013437	0.0156498	0.21451	0.229998	0.246559	0.219467	0.200235	1.21902	1.05121	1.08487	1.28543	1.12102
fusA	0.0557086	0.0513865	0.0656827	0.044882	0.0513319	2.77757	2.75069	2.69558	1.21388	2.23735	16.3461	21.2307	20.4358	9.16667	22.8236
fxsA	0.00265346	0.00261035	0.00286101	0.00328547	0.00258552	0.087113	0.0676601	0.0974965	0.257342	0.233309	0.0572896	0.0339527	0.0578078	0.0149552	0.041546
gabD	0.0134783	0.0114554	0.0140904	0.0126361	0.0132155	0.149866	0.130548	0.144987	0.101925	0.118624	0.240061	0.287222	0.32702	1.90622	0.287637
gabP	0.0023754	0.00237131	0.0027974	0.00224619	0.00242063	0.00936914	0.00653349	0.00947922	0.0133789	0.0137967	0.0804956	0.0956538	0.0824466	0.853046	0.0746071
gabT	0.0125096	0.0120668	0.0129374	0.0114635	0.0122355	0.0873011	0.0807607	0.0885629	0.0802825	0.0845187	0.340113	0.423363	0.447823	4.86021	0.382389
gadA	0.00144879	0.00141767	0.00157905	0.00124232	0.00191229	0.0327317	0.027875	0.0300113	0.0243121	0.032806	0.0669688	0.08337	0.0707462	0.240675	0.0929537
gadB	0.00149442	0.00141767	0.00165708	0.00125724	0.00170544	0.0433427	0.0371488	0.0349118	0.0292434	0.0365654	0.0963348	0.113712	0.112228	0.342348	0.128282
gadC	0.00144691	0.00149509	0.00178148	0.00130867	0.00167194	0.0389933	0.0276239	0.0307424	0.021094	0.0274473	0.092347	0.0933745	0.105762	0.265287	0.116986
gadE	6.98587e-05	3.45983e-05	0.000184543	0.000320151	0.000536345	0.00164829	0.00312748	0.000446324	0.00315276	0.00111064	0.0368471	0.0237827	0.0127062	0.0938675	0.0457807
gadW	0.000546949	0.000336743	0.000446742	0.000240274	0.000717083	0.0075885	0.00557416	0.00872786	0.00491981	0.00743426	0.139217	0.104198	0.10222	0.832008	0.104285
gadX	0.000785494	0.00102356	0.00102899	0.000804386	0.000802357	0.013377	0.0181533	0.0212259	0.0216927	0.018989	0.0053365	0.017785	0.01807	0.0192364	0.0029141
galE	0.000841853	0.000618185	0.000791284	0.0008141	0.000808539	0.0142387	0.0105419	0.0102687	0.0103499	0.0148299	0.173381	0.228494	0.200747	0.375367	0.245624
galF	0.0127668	0.0121512	0.0151467	0.0136138	0.0134978	0.496308	0.474328	0.520063	0.364443	0.506747	1.89902	1.63245	1.71551	1.93543	1.63049
galK	0.000902499	0.000697621	0.00101348	0.000731486	0.000854311	0.14241	0.128077	0.127936	0.0300387	0.0425438	0.213621	0.32523	0.365711	0.420685	0.307459
galM	0.00118703	0.00114489	0.00130782	0.00145011	0.00166998	0.568497	0.530657	0.551607	0.231496	0.366715	0.485232	0.542287	0.561783	0.944694	0.521699
galP	0.00396017	0.00394256	0.00488373	0.00368521	0.00419546	0.454106	0.396175	0.423082	0.305012	0.36547	0.304488	0.364551	0.328463	0.839068	0.294263
galR	0.00118083	0.000872007	0.00108643	0.00136147	0.00159044	0.0680111	0.0577064	0.0554684	0.047321	0.0571446	0.136253	0.139108	0.153071	0.208073	0.126266
galS	8.12858e-05	0.000143324	0.000281165	0.000108913	0.000314377	0.00615025	0.00385881	0.00251509	0.00114071	0.00140815	0.14504	0.141426	0.14817	0.0666781	0.155019
galT	0.00056643	0.000581761	0.000685217	0.000480374	0.000804609	0.0107159	0.00784587	0.00625662	0.00517982	0.00811385	0.158732	0.184552	0.21563	0.290734	0.190774
galU	0.0263586	0.0275551	0.02846	0.0243281	0.0293587	0.244552	0.23538	0.236759	0.15499	0.172165	0.685115	0.627514	0.625321	1.60572	0.578872
gapA	0.0347336	0.0343965	0.0411877	0.0276282	0.0302508	0.78577	0.749295	0.767176	0.774701	0.751636	8.24421	7.44239	7.20692	15.4138	6.14187
garD	0.00169803	0.00172219	0.00228335	0.00207025	0.00271205	0.0158933	0.0118653	0.0108996	0.01235	0.0153691	0.048561	0.0454465	0.0649476	0.0981994	0.055377
garK	0.00130782	0.0011576	0.00159764	0.000987601	0.00157069	0.0283434	0.0212949	0.0191828	0.0146852	0.0229944	0.0308466	0.0332832	0.0266658	0.0880695	0.0185285
garL	0.000282766	0.000492566	0.000351748	0.000235867	0.000396032	0.00471868	0.00619985	0.00461863	0.00294031	0.00551021	0.0150638	0.0101617	0.0116022	0.0507308	0.0131354
garP	0.000310994	0.000125487	0.000333101	0.000160658	0.000351574	0.0029908	0.00277262	0.00261839	0.00254009	0.00197617	0.00382164	0.00237045	0.00446771	0.016638	0.00179914
garR	0.000925331	0.000859393	0.00114859	0.000790699	0.000964351	0.0245123	0.0179445	0.0206864	0.0103366	0.0154478	0.0241979	0.036783	0.0468412	0.107196	0.0287307
gatA	0.0341357	0.0262499	0.0318539	0.0379915	0.0381217	0.0284532	0.0249631	0.0218574	0.0149689	0.0219763	18.8966	23.7972	23.1569	28.0286	24.8566
gatB	0.0061387	0.00636232	0.00679837	0.00840946	0.0128871	0.00909137	0.0146978	0.0133991	0.00810927	0.00514036	12.2826	14.2959	13.8786	16.481	15.1832
gatD	0.00217812	0.00197298	0.0021691	0.00264224	0.00263174	0.0344739	0.0328709	0.0324195	0.0186459	0.0247504	7.35712	9.14672	8.81156	12.3546	9.0409
gatY	0.230393	0.193923	0.249159	0.276261	0.267799	0.176244	0.168873	0.154818	0.20826	0.184573	17.3399	20.5567	19.1204	22.3365	20.7449
gatZ	0.136246	0.115626	0.14434	0.142718	0.141532	0.116287	0.110119	0.105393	0.119079	0.121151	21.6152	27.5692	27.2726	32.0345	29.696
gcd	0.0206963	0.0200671	0.0242303	0.0159977	0.0178293	0.0892449	0.0799477	0.0787788	0.0768736	0.0769822	0.201268	0.225884	0.18885	0.749293	0.168455
gcl	0.000246932	0.000339133	0.000334761	0.000299502	0.00029875	0.0217253	0.0183656	0.0220825	0.00967294	0.0152014	0.00937065	0.01221	0.0117128	0.0247546	0.0113631
gcvA	0.00104161	0.00147118	0.0011385	0.00114538	0.00136152	0.0658371	0.0542567	0.0635396	0.02556	0.0347588	0.130445	0.159351	0.176946	0.0758597	0.115542
gcvH	0.000553956	0.00103355	0.000892621	0.000594134	0.000671122	0.0365339	0.0232967	0.0244482	0.0237909	0.0255245	4.49636	5.54319	5.84316	12.2386	6.08531
gcvP	0.000360533	0.000321739	0.000513927	0.000405885	0.000424358	0.010571	0.00753019	0.0104999	0.00790366	0.00825601	3.5924	4.38061	4.40734	7.82421	4.92506
gcvR	0.00549764	0.00378934	0.00523027	0.00663538	0.00594315	0.0719827	0.0885347	0.0736176	0.0613375	0.0584825	0.334103	0.302829	0.345867	0.70662	0.307417
gcvT	0.000381022	0.000661799	0.000505806	0.000415094	0.000984992	0.0338742	0.0278584	0.0275802	0.020771	0.0346208	4.64462	5.21767	5.05535	12.1808	5.41673
gdhA	0.000213476	0.000422908	0.000403738	0.00021017	0.000482675	0.109941	0.091738	0.0972124	0.0323068	0.0507412	0.734167	0.755277	0.828638	1.32229	0.852365
gfcA	0.000104326	0	3.52021e-05	0	0	0.0799423	0.0811737	0.0751177	0.0168487	0.047348	0.0668723	0.0352961	0.0828012	0.019771	0.0236674
gfcB	2.38813e-05	0	5.01559e-05	5.12055e-05	0.000129218	0.0152299	0.0110991	0.010952	0.0017399	0.00386176	0.00569561	0.00493786	0.00231202	0.00509791	0.00746852
gfcC	0	0	0	8.64454e-06	8.44252e-05	0.0103995	0.00679494	0.00940978	0.00129472	0.00058895	0.00691201	0.00473562	0.0109771	0.00740613	0.00580096
gfcD	1.20417e-05	3.48495e-05	2.56591e-05	3.03864e-06	3.07142e-05	0.00700984	0.00554521	0.00662764	0.00102428	0.00139809	0.00453394	0.00813572	0.0110199	0.00505135	0.00735076
gfcE	4.32177e-06	6.46848e-05	3.78042e-05	3.45925e-05	9.20357e-05	0.00833698	0.00527625	0.00631136	0.00130541	0.00308495	0.00547389	0.00810602	0.0104625	0.00877292	0.00972396
ggt	0.00117482	0.00150591	0.00181394	0.00125128	0.00154394	0.0524097	0.0465684	0.0472336	0.0275503	0.0443341	0.429847	0.445172	0.441111	1.75267	0.446056
ghoS	0.00096435	0.000747267	0.000461603	0.000743904	0.000851784	0.0915865	0.0870083	0.081971	0.109162	0.0806209	0.126371	0.128804	0.111523	0.289091	0.0649974
ghoT	0.000249841	0	0.000624537	0.000153996	0.000236503	0.0148584	0.0209863	0.0144132	0.0161491	0.012624	0.00206858	0	0	0.00205183	0
ghrA	0.000272564	0.000444214	0.000566904	0.000294926	0.000369074	0.0874106	0.0689429	0.078291	0.0458721	0.0501841	0.129595	0.161635	0.155535	0.248167	0.193618
ghrB	0.000325324	0.000270281	0.000400697	0.000255862	0.000211524	0.0246926	0.0166577	0.0161708	0.0113718	0.0207219	0.28377	0.223657	0.244541	0.591363	0.305088
ghxP	0.000106465	4.06914e-05	8.80168e-05	7.37363e-05	6.26747e-05	0.0121398	0.0101532	0.00736525	0.0046873	0.00987219	0.854177	1.0289	0.983851	0.377595	0.953599
ghxQ	0.000238057	0.000219487	0.000245552	0.000216395	1.59103e-05	0.0118552	0.0101231	0.0131802	0.00604813	0.00835119	0.0322607	0.0336723	0.0463075	0.0769588	0.0402768
glaH	0.0306544	0.0289045	0.0366995	0.0307471	0.0363913	0.188011	0.166534	0.169692	0.295204	0.235657	0.0510421	0.0546907	0.0434369	1.11118	0.0291389
glcA	0.000678056	0.000519395	0.000840157	0.000566567	0.000552529	0.0276762	0.0288391	0.0242509	0.0152888	0.0176604	0.221148	0.238182	0.233754	5.55468	0.280207
glcB	0.0013285	0.00115064	0.00179694	0.00113897	0.00125353	0.103841	0.0869757	0.0835416	0.0379123	0.0703313	0.280693	0.309656	0.338221	17.1385	0.445148
glcC	0.00195591	0.00249061	0.00232476	0.00259618	0.00348407	0.068028	0.0579495	0.0583356	0.0448378	0.0474436	0.8457	0.816038	0.932866	0.214759	0.884829
glcD	0.000316992	0.000212584	0.000426937	0.000352028	0.00036699	0.00369987	0.00330844	0.00379077	0.00189848	0.00283313	0.138705	0.100522	0.132638	6.61581	0.132418
glcE	0.00033789	0.000159653	0.000288278	0.00032758	0.000138317	0.00460715	0.00166568	0.00199774	0.00112746	0.00208778	0.0798506	0.105281	0.098368	5.75296	0.11176
glcF	0.000841189	0.000860194	0.000986862	0.000720016	0.00110694	0.048465	0.0416996	0.03646	0.015029	0.0232035	0.142529	0.12281	0.150976	6.39643	0.171468
glcG	0.00170048	0.00118724	0.000967243	0.00113679	0.000986315	0.0634231	0.0607778	0.0572779	0.0189445	0.034695	0.175953	0.265093	0.21893	10.0751	0.234718
gldA	0.000271256	0.000203759	0.00029462	0.000133245	0.000405447	0.0104764	0.00888658	0.00967718	0.00448495	0.00716466	0.0271295	0.033903	0.0344302	0.0566334	0.0297521
glf	0.000639464	0.000463986	0.000867075	0.000567592	0.00088841	0.0198019	0.0164112	0.0121265	0.0103761	0.012336	0.447344	0.451164	0.473728	0.235973	0.397554
glgA	0.00499022	0.00487403	0.00623497	0.00402732	0.00490331	0.277477	0.237839	0.247569	0.15762	0.246887	0.611222	0.858664	0.903894	2.70929	0.755287
glgB	0.00176878	0.00140169	0.00195961	0.00162874	0.00146729	0.0779153	0.0661169	0.0660973	0.0576991	0.0680435	0.346011	0.438555	0.46329	1.37697	0.446539
glgC	0.00509596	0.00447856	0.00572365	0.00364325	0.00455305	0.175856	0.160729	0.17184	0.121601	0.171991	0.590857	0.838804	0.742082	2.57706	0.714101
glgP	0.00313598	0.00289726	0.00347626	0.00287163	0.00367547	0.0887754	0.0887675	0.0808311	0.0476497	0.0676629	0.487085	0.641393	0.636028	1.7277	0.546142
glgS	0.0105044	0.00856799	0.00418724	0.00308158	0.00452445	0.0571076	0.0686295	0.0705495	0.130926	0.0640639	0.0711611	0.0702767	0.140874	0.189245	0.0746329
glgX	0.00257153	0.00181367	0.00258203	0.00186363	0.00292783	0.0550337	0.0452508	0.0494976	0.0386345	0.0577481	0.24393	0.339689	0.371009	1.05533	0.351625
glk	0.00469788	0.00432144	0.00532197	0.00417307	0.00513425	0.126534	0.107913	0.103317	0.0745343	0.0960189	0.493539	0.490056	0.453486	0.756451	0.400072
glmM	0.00235818	0.0028832	0.00341257	0.0022064	0.00316162	0.133554	0.119904	0.123823	0.056821	0.1254	0.782068	0.922511	0.894701	0.825048	0.942865
glmS	0.0112474	0.0112509	0.0142387	0.00904902	0.0100762	0.281187	0.236008	0.250036	0.162581	0.237497	1.02799	1.17413	1.11492	1.45504	1.05609
glmU	0.00512919	0.00529048	0.00552966	0.00444721	0.00505497	0.144356	0.119945	0.129394	0.0943781	0.129528	0.675116	0.759863	0.810692	1.00201	0.737482
glnA	0.000837282	0.000635297	0.000848571	0.000898906	0.00136476	0.0150346	0.0100209	0.0118118	0.00875465	0.00758339	0.795644	0.767237	0.843738	0.909558	0.891516
glnB	0.000605924	0.000732389	0.000673329	0.00121728	0.00100128	0.029399	0.0422812	0.0332107	0.0224748	0.0241831	0.56358	0.484633	0.545009	0.509908	0.386667
glnD	0.000955445	0.00088847	0.00112817	0.00077515	0.00101558	0.0184238	0.0135841	0.0125348	0.00721803	0.0132028	0.0906876	0.115817	0.135482	0.162652	0.125587
glnE	0.000804719	0.000691837	0.0010113	0.000767729	0.000908454	0.0253591	0.019333	0.0229248	0.00996359	0.0177286	0.170766	0.22747	0.243641	0.349124	0.253552
glnG	0.00191897	0.00189528	0.00221276	0.00158077	0.00200977	0.111934	0.100871	0.102607	0.0732665	0.0971178	0.0721259	0.108817	0.0967165	0.125913	0.0999283
glnH	0.00328234	0.00361118	0.00441968	0.00339544	0.00382111	0.1282	0.115083	0.122215	0.0657861	0.0875488	2.37239	2.3136	2.35511	3.63141	2.49832
glnK	7.79243e-05	0.000447478	0.000223688	0.000118164	0	0.00561708	0.00707964	0.00488598	0.00199137	0.00475387	0	0.00311913	0.0109948	0.00429216	0.0142281
glnL	0.00132548	0.00146996	0.00173376	0.00141758	0.00130488	0.110301	0.0919354	0.0997637	0.0697852	0.100875	0.0706788	0.105584	0.112131	0.11639	0.106073
glnP	0.00112708	0.000782047	0.00130367	0.000777093	0.0015587	0.0413329	0.0346204	0.0401179	0.0238283	0.0476739	0.664831	0.889342	0.879251	0.665787	0.868631
glnQ	0.000859545	0.00100848	0.00105381	0.000775569	0.00129112	0.0641829	0.0631543	0.0572954	0.0387489	0.0647644	1.00742	1.11834	1.22913	0.917072	1.15071
glnS	0.00133214	0.00130715	0.00151831	0.00129392	0.00168451	0.0399875	0.0343905	0.0372901	0.0379752	0.0526477	0.697033	0.78203	0.814294	0.61142	0.813828
gloA	0.00144513	0.00170604	0.00152232	0.00169279	0.00202545	0.117197	0.10039	0.103155	0.111742	0.0910812	0.444399	0.353847	0.416336	0.993838	0.305664
gloB	0.000258989	0.000173162	0.000229285	0.000231584	0.000430076	0.0177687	0.0147124	0.0192104	0.0153692	0.00929903	0.116724	0.0728452	0.137991	0.217928	0.0768155
gloC	0.00139874	0.0012475	0.00185083	0.00146818	0.0019747	0.193792	0.171653	0.183269	0.074276	0.136569	1.50885	1.50826	1.60583	0.950107	1.07427
glpA	1.55983e-05	3.36286e-05	4.63267e-05	1.19413e-05	0	0.00362017	0.00191323	0.00236794	0.000630695	0.000900058	0.00403108	0.0025922	0.0022886	0.00470017	0.00531931
glpB	1.2024e-05	5.84378e-05	5.13538e-05	4.18318e-05	6.7057e-05	0.00330513	0.00204771	0.0023702	0.00147988	0.00244252	0.0055365	0.00647505	0.00769153	0.0109382	0.00649761
glpC	1.27384e-05	1.5155e-05	8.16088e-05	1.63989e-05	0	0.00335071	0.00252491	0.00305515	0.00150344	0.00110785	0.0077596	0.0104681	0.0125177	0.00648127	0.00890134
glpD	0.00674785	0.00578969	0.00767851	0.00446196	0.00537685	0.127296	0.112975	0.120432	0.144542	0.155203	0.0813336	0.0668301	0.0583928	0.347212	0.0639234
glpE	0.000437962	0.000405327	0.000898268	0.000794908	0.00103726	0.0623225	0.0505055	0.0482904	0.0279798	0.0344664	0.349139	0.376544	0.355433	0.316334	0.372621
glpF	0.00161948	0.00152882	0.0017266	0.00145855	0.00136017	0.0318769	0.0199975	0.028394	0.0293955	0.0359863	0.102186	0.135203	0.125075	0.190289	0.0881165
glpG	0.000295457	0.000410207	0.000509685	0.000235037	0.000416003	0.0482788	0.043705	0.0405826	0.0171137	0.0327623	0.297835	0.315313	0.342488	0.245419	0.340511
glpK	0.00145419	0.00145736	0.00168302	0.00123538	0.00154725	0.0271112	0.0247123	0.0230956	0.0197837	0.0268716	0.16414	0.202037	0.225651	0.344845	0.187297
glpQ	0.00352846	0.00339092	0.00419149	0.00344917	0.00433367	0.0550487	0.048306	0.047663	0.0502084	0.0580175	0.164646	0.16945	0.159128	0.187708	0.130895
glpT	0.000243767	8.16683e-05	0.000343212	0.000263038	0.00016774	0.00839195	0.00610056	0.00672639	0.00368568	0.00840647	0.0485506	0.0730502	0.0526455	0.0472175	0.0608649
glpX	0.000612317	0.000577618	0.000505368	0.000484794	0.000682094	0.020805	0.0164229	0.0194861	0.00798594	0.0184405	0.0729725	0.087742	0.0697358	0.0780249	0.083485
glrR	0.000202492	0.000182247	0.000341251	0.000206502	0.000291565	0.0426617	0.0326144	0.041132	0.0171505	0.0319065	0.139726	0.158757	0.16019	0.20589	0.158275
glsA	0.000298313	0.000385307	0.000313817	0.000194434	0.000177484	0.00612045	0.00617746	0.00905725	0.00250309	0.00408297	0.0468375	0.0487577	0.0495249	0.390784	0.0487131
glsB	8.5686e-05	1.95432e-05	0.000116627	7.88144e-05	4.59332e-05	0.0219017	0.0193309	0.0171852	0.00535943	0.0140587	0.161968	0.176854	0.188087	0.104236	0.178838
gltA	0.0376777	0.0342782	0.0415086	0.0327557	0.0374928	0.477129	0.460011	0.472494	0.433259	0.372579	2.69692	2.79726	2.67237	1.80683	3.06755
gltB	0.00049791	0.000411809	0.000433121	0.000533968	0.000481721	0.0140286	0.00971652	0.0106648	0.00251649	0.00564827	0.424668	0.534716	0.547763	1.14146	0.578881
gltD	0.000454574	0.000400234	0.000520466	0.000469254	0.00045767	0.0105834	0.00933302	0.00878665	0.00233284	0.00536847	0.450161	0.45534	0.505067	1.08995	0.577286
gltF	1.32335e-05	0	4.22662e-05	0	5.54426e-05	0.00498095	0.00342756	0.00448428	0.00437933	0.0044049	0.0313126	0.0206099	0.0185128	0.0112059	0.0163976
gltI	0.0014534	0.00168001	0.00205172	0.00180217	0.00241543	0.0261006	0.0198918	0.0259029	0.0151807	0.0235136	1.05806	1.08187	1.04731	1.706	1.03171
gltJ	2.78189e-05	0.000151129	4.36394e-05	0.000117114	0.000140355	0.0162754	0.0114101	0.0125916	0.0072623	0.00928962	0.340843	0.40351	0.430321	0.38964	0.362263
gltK	0.000159267	0.000110095	0.000128172	0.000148798	0.000123589	0.0145559	0.0103717	0.0152819	0.0049753	0.0108481	0.34771	0.394394	0.435973	0.355624	0.368932
gltL	0.000132685	0.000102251	0.000253761	0.000147552	8.68168e-05	0.0140107	0.0118575	0.0128606	0.00936352	0.0056499	0.492781	0.582403	0.553099	0.491574	0.419347
gltP	0.000146983	0.000113156	0.000247403	0.000173598	0.000219564	0.056848	0.0488528	0.0438562	0.0274825	0.0465556	0.0502481	0.0580637	0.0640884	0.0838786	0.0470961
gltS	0.00130842	0.00137446	0.00193497	0.00115116	0.00179908	0.127818	0.115892	0.107525	0.0556604	0.0970477	0.0803327	0.100625	0.0889794	0.0885855	0.0641813
gltX	0.00228736	0.00212324	0.00257437	0.00203381	0.00204227	0.201281	0.185086	0.184282	0.108715	0.153086	1.05245	1.01856	1.03531	0.960586	1.10766
gluQRS	0.000385679	0.000166699	0.000459931	0.000217528	0.000519018	0.041886	0.0345692	0.0379706	0.0229513	0.035409	0.0993587	0.0918744	0.124609	0.0853037	0.107433
glxK	0.00030982	0.000396407	0.00031226	0.000151955	0.000198226	0.0102441	0.00855056	0.00978067	0.00499552	0.00792424	0.0383109	0.0513755	0.0377203	0.107811	0.0413333
glxR	5.36084e-05	2.06266e-05	3.67689e-05	5.26219e-05	9.54192e-05	0.00903988	0.00394228	0.00314328	0.000839431	0.00250084	0.00415281	0.00119287	0.00169661	0.00498488	0.00383117
glyA	0.00109118	0.00104096	0.00124182	0.000912565	0.000862483	0.091887	0.0806744	0.0856863	0.0265158	0.0464491	4.94268	4.82664	4.75589	4.02583	5.33921
glyQ	0.00328459	0.00290576	0.00314931	0.00289752	0.00318443	0.232787	0.203796	0.206673	0.0859651	0.162462	1.42662	1.44478	1.56651	1.40519	1.57472
glyS	0.00397696	0.00379898	0.00461111	0.00352615	0.00438679	0.161221	0.140422	0.138198	0.0648121	0.114628	1.22009	1.45699	1.45773	1.27014	1.45013
gmd	2.28568e-05	1.61012e-05	2.8784e-05	1.15533e-05	5.66766e-05	0.0069363	0.00587949	0.00535314	0.00180157	0.00522279	0.0079104	0.00855688	0.0146159	0.0160921	0.0189256
gmhB	0.000636884	0.00052799	0.000584735	0.000531674	0.000698504	0.0122789	0.0129897	0.0101961	0.00679824	0.0109328	0.223213	0.154491	0.21732	0.231982	0.175882
gmk	0.00403275	0.00344348	0.00503007	0.0045734	0.00437524	0.162326	0.157324	0.14531	0.138912	0.14674	0.54546	0.566901	0.552773	0.7168	0.539519
gmm	2.13355e-05	0	4.49162e-05	2.73033e-05	0	0.00361354	0.00139771	0.00341043	0.00092401	0.00122165	0.00848688	0.00739863	0.00621259	0.010067	0.00300535
gndA	0.0155153	0.0157413	0.020844	0.0157875	0.019111	0.388494	0.352696	0.381083	0.237809	0.308133	2.9487	3.02858	3.05645	4.06509	3.28661
gnsA	0.000122796	0.000435736	0.000249114	0.000232206	0.000351832	0.0580878	0.0429241	0.03757	0.0373757	0.031967	0.00634779	0.0123006	0.0556801	0.0375484	0.0277568
gnsB	0	0	0	0.000115069	0.000236503	0.0197858	0.0464736	0.0367612	0.0207332	0.0185119	0.358077	0.318501	0.351112	0.278868	0.22576
gntK	0.000225868	0.000249255	0.000472969	0.000333126	0.000498788	0.023131	0.0201695	0.0145023	0.0089163	0.0133123	0.0243604	0.016254	0.00282425	0.0259595	0.0283572
gntP	0.000849556	0.0010282	0.0013047	0.000974638	0.00125681	0.0119382	0.0104195	0.0129174	0.0139575	0.020806	0.0496864	0.0413091	0.0526786	0.0199805	0.0579395
gntR	0.000975432	0.000825977	0.00116967	0.0011384	0.00153003	0.0442572	0.0439763	0.0354857	0.0339388	0.0420261	0.18357	0.188906	0.198247	0.308106	0.226904
gntT	0.000836921	0.000563401	0.00108274	0.000705298	0.00101547	0.0383135	0.0337718	0.0397839	0.0211478	0.0291207	0.0950706	0.112113	0.117122	0.0888809	0.0926327
gntU	0.000347188	0.000481274	0.000445238	0.000327842	0.000350033	0.0195126	0.0143141	0.0153879	0.00599756	0.0114666	0.0165141	0.0254318	0.0166755	0.0223448	0.0219593
gntX	0.000238057	0.000275265	0.000285288	0.000426629	0.000474378	0.0301426	0.0257914	0.0277996	0.0164379	0.0248268	0.228563	0.171308	0.253807	0.176473	0.205577
gorA	0.00237484	0.0025442	0.00322077	0.0025451	0.00302842	0.0637871	0.0435177	0.0491483	0.0367412	0.0494308	0.254765	0.278255	0.314983	0.471563	0.309165
gph	0.000893372	0.000678637	0.000946153	0.000774812	0.000559179	0.0476658	0.043716	0.036202	0.0163551	0.0314352	0.475785	0.534317	0.602659	0.713635	0.625514
gpmA	0.0491664	0.0578435	0.0539831	0.049562	0.0547928	0.367783	0.344515	0.341743	0.259982	0.24431	1.71569	1.62759	1.73108	3.06255	1.43112
gpmB	0.000661067	0.00109693	0.00119303	0.000984401	0.00125734	0.087346	0.0787043	0.0825943	0.0532297	0.0776732	0.56926	0.482608	0.527705	0.192246	0.490957
gpmM	0.00335544	0.00318246	0.00430174	0.00318606	0.00415278	0.0836886	0.0612001	0.0714771	0.0575528	0.0770877	0.234261	0.276163	0.294167	0.352262	0.275708
gppA	0.00132581	0.00109967	0.00146003	0.0013918	0.0015587	0.0552698	0.0456553	0.0523826	0.0225874	0.0388327	0.770262	0.90362	0.896429	0.7385	0.838202
gpr	0.00365926	0.00408201	0.00489526	0.00488215	0.00595101	0.0288885	0.0194572	0.0199928	0.021793	0.0284048	0.255694	0.264341	0.311335	0.417542	0.266096
gpsA	0.0129878	0.0123105	0.0168636	0.0110052	0.0137535	0.0861746	0.0869894	0.0880002	0.0688297	0.0767439	1.08188	1.3975	1.37877	1.49669	1.30536
gpt	0.000691617	0.000245713	0.00061553	0.000443776	0.000485765	0.0254729	0.0302579	0.0297401	0.0166753	0.0197763	0.338979	0.316624	0.290559	0.0793598	0.304472
grcA	0.0018567	0.00196781	0.00207344	0.00198244	0.0021995	0.0201705	0.0201338	0.0130186	0.0154349	0.0110599	0.0530402	0.0555354	0.0640441	0.0411289	0.0402768
greA	0.00098928	0.000964793	0.00123278	0.00110891	0.00234406	0.121348	0.116646	0.107867	0.0357166	0.0500088	0.87209	0.812991	0.707479	0.425858	0.681657
greB	0.000498093	0.00027632	0.000272691	0.000426818	0.000633887	0.028104	0.0390281	0.0344498	0.0198782	0.0263929	0.0663621	0.0982396	0.0703047	0.116922	0.0872727
groL	0.00411641	0.00447655	0.00512655	0.00370179	0.00481061	0.436132	0.406176	0.408167	0.499914	0.658158	1.42353	1.62817	1.73257	1.26611	1.32051
groS	0.00276184	0.00284913	0.00259867	0.00150118	0.00233542	0.2835	0.269632	0.288158	0.337834	0.357569	0.957534	1.19467	1.34536	0.838678	0.969415
grpE	0.00773249	0.00903808	0.00739172	0.00863029	0.0101224	0.436435	0.413315	0.414894	0.726975	0.723183	0.814193	0.72376	0.847777	0.796258	0.626655
grxA	8.20123e-05	0	0.000125742	0	0.000239196	0.0013505	0.00265314	0.00142301	0.0017399	0.00227219	0	0.0096579	0.00866828	0.0115664	0.00372915
grxB	0.00612424	0.0062025	0.0080112	0.00645073	0.00715742	0.0891849	0.0811308	0.0848246	0.107136	0.0797044	0.166904	0.121876	0.162135	0.615	0.141318
grxC	0.00538796	0.00427684	0.00725569	0.00641151	0.00811638	0.464052	0.409692	0.41504	0.244626	0.276788	1.71264	1.58779	1.70254	2.40647	1.56672
grxD	0.00747534	0.00801256	0.00821465	0.00891935	0.0115595	0.215334	0.230756	0.237334	0.223524	0.206764	1.17915	0.98415	0.956845	1.01082	1.04415
gshA	0.00469027	0.00404932	0.00543792	0.00463694	0.00601627	0.313403	0.2842	0.282436	0.156027	0.220445	0.779641	0.841806	0.868855	1.29913	0.795925
gshB	0.00160777	0.00179042	0.00234051	0.00151572	0.00162129	0.093293	0.0774415	0.0690996	0.0476723	0.0869226	0.454061	0.43106	0.465338	0.561342	0.4463
gsiA	0.000635363	0.000466222	0.000656063	0.000508666	0.00093984	0.133022	0.120068	0.113597	0.0632031	0.099798	0.202689	0.364503	0.460061	0.279968	0.307696
gsiB	0.000462306	0.000343662	0.000394865	0.000369731	0.000577427	0.0418036	0.0338146	0.0406339	0.0223519	0.0352844	0.102741	0.145663	0.188821	0.40393	0.129372
gsiC	0.000199519	0.000182896	0.000152729	0.000130648	0.000267403	0.0331917	0.0247081	0.0192419	0.00692175	0.0185996	0.0500111	0.0644464	0.0663511	0.214131	0.0740829
gsiD	0.000111013	8.11231e-05	0.000142341	6.53893e-05	0.000159234	0.0162465	0.0127726	0.011939	0.00434062	0.00963534	0.0746753	0.0582847	0.0759929	0.146117	0.058338
gsk	8.93616e-05	0.000113948	0.000132605	0.000133217	8.0621e-05	0.0153185	0.0195436	0.0174027	0.00742571	0.0129044	0.198389	0.181064	0.179286	0.0872492	0.191695
gspA	7.17377e-05	2.47331e-05	5.13538e-05	3.12576e-05	1.48281e-05	0.00682418	0.00523231	0.00783391	0.00230251	0.0051823	0.00245704	0.00700268	0.00608583	0.00420455	0.00261619
gspB	0.000179699	4.36424e-05	0.000283926	6.3077e-05	5.05888e-05	0.00863877	0.00879922	0.0108996	0.00546151	0.00348873	0.0151665	0.0153172	0.0283937	0.0272286	0.0172326
gspC	5.19718e-05	5.06893e-05	4.76017e-05	6.2125e-05	4.69759e-05	0.011333	0.00580724	0.00579818	0.00262157	0.00654811	0.0044379	0.004685	0.0119303	0.00524614	0.00531343
gspD	5.36178e-05	4.69777e-05	8.84976e-05	7.13276e-05	5.43161e-05	0.0098142	0.00978515	0.00754349	0.00294062	0.00532583	0.0128109	0.0129742	0.017175	0.0140107	0.0167994
gspE	3.80203e-05	2.53633e-05	6.01926e-05	3.43726e-05	1.51926e-05	0.0017595	0.00252603	0.0014959	0.000431872	0.00127785	0.016089	0.016334	0.0103968	0.0135816	0.0154749
gspF	2.13903e-05	3.04663e-05	8.96149e-06	1.08203e-05	1.81338e-05	0.00232305	0.000998296	0.000906689	0.000364024	0.000245127	0.00303022	0.00502665	0.0143229	0.00332116	0.00563101
gspG	0	4.18229e-05	0	0	0	0.00039992	0.00122019	0.000823359	0.000500437	0.000334902	0.00247422	0.000795144	0.0102117	0.0050024	0.00329413
gspH	2.00504e-05	7.24137e-05	0	0	4.18267e-05	0.00204578	0.00240861	0.00144032	0.000283444	0.000287642	0.00871854	0.0125926	0.00730875	0.00282288	0.00282823
gspI	0	0	0	0	0	0.000923339	0.000339585	0.00129089	0	0	0.00484348	0.00751711	0.00788871	0.00285736	0
gspJ	1.73295e-05	0	0	0	7.17457e-05	0.00177553	0.00136828	0.00102969	0.000496966	0.000748123	0.00245704	0.00481362	0.00126819	0.00369784	0.0016336
gspK	0	0	1.09079e-05	0	0	0	0.000393151	0.000604697	7.15555e-05	0.000298161	0.00521753	0.00394825	0.00227326	0.00218029	0.00636217
gspL	4.23048e-06	1.55118e-05	9.21634e-06	0	0	0.00119799	0	0.00125652	0.000374548	0.000503983	0.00664848	0.00824546	0.00832578	0.005988	0.002064
gspM	4.51434e-05	3.96191e-05	9.35418e-05	0.000130218	0.000179178	0.00450077	0.00389895	0.00468176	0.00294421	0.00729211	0.0145873	0.00924223	0.00806797	0.0255369	0.00729845
gspO	0.000134222	0.000221458	0.000175625	0.000128143	0.000331486	0.00764909	0.0030418	0.00219694	0.00346591	0.00324185	0.0217103	0.019013	0.0131933	0.0212309	0.0199326
gspS2	0	0	0	0	0	0.00798997	0.00474916	0.00211135	0.000715942	0.00107013	0	0.00256834	0.0036281	0.00809469	0
gss	0.00112708	0.00100053	0.0015937	0.000950999	0.0012711	0.0266181	0.0235657	0.0229856	0.0134659	0.0232976	0.188219	0.208186	0.199897	0.299237	0.19863
gstA	0.00832486	0.00942053	0.0101642	0.00779769	0.00890943	0.230662	0.224026	0.221725	0.226309	0.209234	0.329641	0.337509	0.331953	0.775166	0.293854
gstB	0.00224821	0.00266938	0.00280323	0.0016964	0.00194721	0.0660815	0.0646732	0.0597637	0.0459701	0.0392164	0.477974	0.48469	0.330341	0.939074	0.404216
guaA	0.00191349	0.00179018	0.00241335	0.00159634	0.00259262	0.0900379	0.0711679	0.0725745	0.0543131	0.0826125	1.52245	1.80432	1.73564	0.810617	2.10276
guaB	0.0012043	0.00163329	0.00167173	0.00108135	0.0014717	0.146414	0.123893	0.12534	0.070812	0.134112	0.887594	1.10219	1.10035	0.28036	1.29538
guaC	0.000781147	0.000954947	0.00108436	0.000686689	0.00108824	0.0355214	0.0262047	0.0301784	0.0105305	0.011222	0.580626	0.567799	0.614393	0.730266	0.60646
guaD	0.000167544	0.000127228	0.000164354	0.000173198	0.000219074	0.00761324	0.005971	0.00493555	0.00193538	0.00278174	0.0203199	0.0272748	0.0333892	0.0602479	0.0245642
gudD	0.000222244	0.000238184	0.000477722	9.43216e-05	0.000124402	0.0196404	0.0178823	0.015184	0.00997781	0.0156142	0.0179437	0.0273229	0.024456	0.0645019	0.0298972
gudP	6.61196e-05	5.43638e-05	0.000143924	7.85408e-05	6.25385e-05	0.00499245	0.00315373	0.00344471	0.00160106	0.00346554	0.00820587	0.0134566	0.0121209	0.0195574	0.0106887
gudX	0.000180935	9.67979e-05	0.000242406	0.000119503	0.000139616	0.00773427	0.00586071	0.0047461	0.00190008	0.00262275	0.0262759	0.0227324	0.0177871	0.0281665	0.0197953
gutM	0.000103435	5.10323e-05	0.000331403	0.000129974	0.000116018	0.00768293	0.00705815	0.00495722	0.00574001	0.00366308	0.028462	0.0380269	0.0331252	0.0716213	0.0362416
gutQ	0.000311033	0.000511354	0.000336847	0.000414334	0.000523755	0.0249216	0.0174384	0.0168942	0.00716049	0.0134914	0.107748	0.154411	0.15273	0.144074	0.145967
gyrA	0.00189792	0.0016472	0.00215007	0.00216442	0.00227064	0.0980064	0.0855542	0.0880818	0.025557	0.0453311	1.31732	1.40375	1.36477	1.10332	1.55288
gyrB	0.00235401	0.00221004	0.00266214	0.00240735	0.00276832	0.0244254	0.0226127	0.0191994	0.00842772	0.0126125	0.617334	0.628177	0.684504	0.631982	0.654017
hcaB	0.000118155	0.000114322	0.000280009	0.000148242	0	0.0194805	0.0175071	0.0168067	0.00535881	0.0126085	0.0279976	0.0685932	0.0604998	0.0814734	0.0457875
hcaC	0.000167662	0.000174804	0.000405706	0.000167123	0.000504759	0.0187732	0.0120749	0.0190896	0.00523613	0.00775709	0.0392676	0.0517648	0.0441134	0.065572	0.0542362
hcaD	0.000266934	0.000537344	0.000342633	0.000383076	0.000422458	0.0181792	0.0113135	0.0136922	0.00572542	0.0111996	0.0478164	0.0534637	0.0458443	0.0617937	0.0454101
hcaE	0.000263667	0.00016465	0.000358431	0.000217361	0.000271153	0.0243696	0.0173776	0.0181624	0.00947391	0.0134393	0.0805248	0.0903483	0.0667538	0.0926757	0.0810201
hcaF	7.11004e-05	0.000107351	8.32387e-05	7.67592e-05	8.10775e-05	0.0248499	0.0110329	0.0131865	0.00246694	0.00762	0.052562	0.0599335	0.0416444	0.0745962	0.052177
hcaR	0.000751587	0.000663525	0.000866809	0.000635393	0.00105215	0.0216292	0.0177761	0.018212	0.0154042	0.0100266	0.464125	0.425762	0.438983	0.374939	0.374304
hcaT	9.30878e-05	8.11231e-05	0.000142341	0.000260286	0.000199248	0.0353922	0.0252591	0.0260893	0.00997301	0.0222169	0.159937	0.195549	0.206538	0.0991654	0.181998
hchA	0.0158782	0.0149911	0.02095	0.0132143	0.0163618	0.401863	0.413708	0.421033	0.422278	0.391422	0.257036	0.21291	0.249235	0.817909	0.18435
hcp	1.8523e-05	1.08665e-05	4.56521e-05	1.57459e-05	3.87755e-05	0.00711369	0.00647267	0.00718102	0.00162731	0.00257101	0.00374631	0.00362964	0.00451027	0.00305439	0.00407503
hcr	0.000126888	0.000291704	0.000178749	0.00013108	0.000129022	0.00909137	0.00804527	0.00954199	0.00328217	0.00393135	0.00684962	0.00437781	0.00538565	0.00605908	0.00745694
hcxA	0.000424557	0.000612216	0.000698758	0.000373269	0.000447478	0.0291919	0.0216145	0.0250535	0.0148123	0.0207037	0.0339224	0.0357081	0.0424315	0.0377669	0.028385
hcxB	0.000545595	0.000613932	0.00085135	0.000437568	0.000776293	0.0343111	0.0300605	0.0296156	0.0221252	0.0324827	0.177674	0.188385	0.218178	0.345924	0.206723
hda	0.000343218	0.000377218	0.000448465	0.000366645	0.000147989	0.014243	0.0124875	0.0144802	0.0107011	0.0137672	0.384005	0.41397	0.401169	0.235733	0.394902
hdeA	0.00163939	0.000979127	0.00189919	0.00170083	0.00235603	0.0309536	0.0393679	0.0300445	0.0240909	0.0189059	0.389255	0.35523	0.463115	0.828862	0.409717
hdeB	0.00112002	0.0005821	0.000498139	0.000794908	0.000797549	0.0126591	0.0118463	0.0141183	0.0125912	0.0129868	0.186846	0.149405	0.186849	0.360958	0.210568
hdeD	0.00120172	0.00097056	0.00217026	0.00144347	0.00158759	0.0201261	0.0224807	0.0195434	0.0148238	0.0171204	0.0550356	0.0415273	0.0403213	0.147914	0.0540149
hdfR	0.00069628	0.000382882	0.000724793	0.000756856	0.0010682	0.0518272	0.040287	0.0517734	0.027503	0.0397264	0.0572749	0.0468326	0.0567813	0.147792	0.0402768
hdhA	0.00697798	0.00657291	0.0085723	0.00662509	0.00823595	0.519303	0.500132	0.518777	0.37186	0.381316	0.275197	0.262872	0.249331	0.656431	0.214045
helD	0.00123681	0.00124565	0.00141013	0.000974494	0.00155012	0.0389165	0.035105	0.0365499	0.0230201	0.0390298	0.100976	0.108453	0.113861	0.169029	0.127293
hemA	0.00103346	0.000899108	0.00108246	0.00146988	0.0020347	0.116569	0.104097	0.112176	0.071804	0.106723	0.394119	0.433881	0.410149	0.283523	0.349462
hemB	0.00113893	0.0017457	0.00144146	0.00137054	0.00213673	0.0424039	0.028902	0.0305225	0.0174783	0.0334779	0.238491	0.21533	0.200988	0.269334	0.216352
hemC	0.00297644	0.00283286	0.00364189	0.00247546	0.00306477	0.0659767	0.0500315	0.0517173	0.0392707	0.0518878	0.421555	0.482531	0.476109	0.553845	0.467619
hemD	0.00149311	0.00145788	0.00135239	0.00100928	0.000811902	0.0828645	0.058837	0.059904	0.056197	0.0849024	0.283792	0.306985	0.396142	0.428649	0.318947
hemE	0.00155176	0.00126533	0.0013911	0.000907155	0.00156035	0.0827092	0.0895616	0.0775172	0.0492585	0.0934135	0.273014	0.342419	0.392452	0.54292	0.408944
hemF	0.000228954	0.000356992	0.00018043	0.000239525	0.000161314	0.0764246	0.0769102	0.069158	0.030191	0.058046	0.208503	0.225234	0.249189	0.209643	0.256558
hemG	0.000578922	0.000628213	0.000896618	0.00057391	0.000519018	0.0270751	0.0250165	0.0248552	0.0133901	0.023059	0.169321	0.188016	0.192419	0.347794	0.216708
hemH	0.000896224	0.000854707	0.0011872	0.000867558	0.00121831	0.137337	0.126272	0.140261	0.137524	0.170714	0.102722	0.0760268	0.129996	0.232384	0.0743699
hemL	0.00510568	0.00551202	0.00607362	0.00476384	0.00547633	0.0895602	0.0821117	0.078973	0.0729249	0.107464	0.444032	0.558269	0.542606	1.07096	0.599696
hemN	0.00252605	0.0025191	0.00305181	0.00298725	0.00380192	0.0256529	0.0244613	0.0214095	0.0206028	0.0251444	0.293865	0.287154	0.30041	0.385435	0.322479
hemP	0.000168199	9.65787e-05	0.000282308	6.90703e-05	0	0.0366571	0.0292096	0.0194382	0.00884181	0.0122034	0.199407	0.171106	0.263881	0.170555	0.164078
hemW	0.000228922	0.000298422	0.000219121	0.000153173	0.000288352	0.0278144	0.0209383	0.0282434	0.00840746	0.0252355	0.33	0.362257	0.361053	0.278087	0.344926
hemX	0.000959334	0.000792641	0.00107746	0.000798673	0.00145817	0.174364	0.144262	0.143863	0.144788	0.201433	0.302398	0.369356	0.366846	0.647947	0.368389
hemY	0.00158061	0.00159762	0.00176683	0.00153286	0.00190911	0.156872	0.137984	0.134758	0.116244	0.199887	0.545825	0.576657	0.56512	0.972459	0.52758
hexR	0.00127999	0.000724307	0.00120151	0.00160248	0.00170234	0.0254948	0.0185644	0.0207264	0.013319	0.0220442	0.244169	0.299355	0.296312	0.0852433	0.29392
hflC	0.00357486	0.00336137	0.00447091	0.0043048	0.00427913	0.625881	0.555611	0.580469	0.330499	0.547634	1.51382	1.61163	1.55867	1.88609	1.38456
hflD	0.000323659	0.000323358	0.000422663	0.000209506	0.000349685	0.0483373	0.0435289	0.0401818	0.0236354	0.0453644	0.488931	0.512055	0.597609	0.226811	0.522846
hflK	0.00594553	0.00524101	0.00698551	0.00636633	0.00719385	0.838461	0.775171	0.772285	0.514478	0.83249	1.78813	1.88126	1.86094	2.3359	1.56981
hflX	0.00623062	0.00549644	0.00603077	0.00584434	0.00637389	0.661556	0.609499	0.615633	0.502102	0.690207	1.07915	1.1155	1.10951	1.75007	0.992893
hfq	0.0196987	0.0169518	0.0187985	0.0114049	0.0126868	0.96139	1.15218	0.924416	1.06603	0.973806	1.7987	1.49041	1.58857	3.61962	1.33558
hha	0.00354492	0.00320774	0.00264152	0.00276087	0.00346496	0.329107	0.36393	0.342233	0.269599	0.238388	0.689298	0.559133	0.693939	1.03456	0.516812
hicA	0.000276997	0.000865306	0.000798738	0.000694437	0.000570671	0.0725169	0.0907145	0.102569	0.118629	0.115708	0.0631858	0.0943729	0.0926234	0.0525571	0.051908
hicB	0.000598923	0.000779298	0.000364237	0.000986947	0.00114593	0.094283	0.102711	0.105042	0.0838203	0.0947273	0.0818099	0.0589725	0.0643372	0.0740735	0.0835714
higA	0.000368312	0.000547268	0.000285975	0.000406608	0.00114593	0.030488	0.0308438	0.0301563	0.0128596	0.0217671	0.0421966	0.0136999	0.0357462	0.0491816	0.0440515
higB	6.68409e-05	0	3.41933e-05	4.18318e-05	0.000196713	0.0104127	0.00949882	0.0133763	0.00214614	0.00744	0.0191217	0.0273692	0.0189303	0.0118491	0.0168489
hinT	0.00335911	0.00330798	0.00412906	0.00423143	0.00640327	0.295729	0.297139	0.264927	0.305171	0.29732	0.374209	0.383953	0.471839	1.10853	0.372175
hipA	0.000263202	0.000328162	0.000262147	0.000223852	0.000263789	0.0925191	0.0791845	0.0838002	0.0576626	0.0807315	0.0345562	0.0455462	0.0552043	0.10006	0.0486059
hipB	3.89169e-05	0.000210731	0.000202803	0.000406423	0	0.055191	0.0605096	0.0520703	0.0395487	0.0438513	0.041534	0.0323366	0.0334973	0.053744	0.030757
hisA	0.00233139	0.00151697	0.00261774	0.00189312	0.0023131	0.0335086	0.0187357	0.0211911	0.00952845	0.0245972	0.475714	0.674285	0.605674	0.814667	0.750253
hisB	0.00272204	0.00230938	0.00256499	0.00231135	0.00297893	0.0424058	0.0290135	0.0353811	0.0149605	0.0352217	0.453916	0.608599	0.609655	0.799091	0.775652
hisC	0.00294579	0.00294803	0.00363166	0.00223923	0.00368325	0.0532849	0.0418075	0.049928	0.0231889	0.0517869	0.417848	0.599578	0.616293	0.727255	0.742549
hisD	0.0032382	0.00335163	0.00402825	0.00292586	0.00380934	0.0885726	0.0734528	0.0791297	0.032179	0.082853	0.44354	0.624355	0.544044	0.718867	0.68379
hisF	0.00194002	0.00181824	0.00204935	0.00187802	0.00185201	0.0153038	0.0189252	0.0165528	0.00782743	0.0175247	0.47245	0.651657	0.715239	0.862178	0.816587
hisG	0.00284296	0.00248416	0.00324012	0.00249093	0.00307748	0.11613	0.0972295	0.104844	0.0464556	0.0973702	0.391216	0.56807	0.521498	0.564418	0.616589
hisH	0.00207078	0.00233345	0.00271511	0.00167086	0.00229129	0.0345739	0.0217742	0.0254843	0.0135581	0.0299694	0.394764	0.600102	0.572291	0.721198	0.771577
hisIE	0.00193105	0.00138591	0.00240703	0.00232283	0.00290379	0.0361859	0.0259481	0.0209599	0.0142504	0.0234426	0.552346	0.678533	0.64759	0.828636	0.780866
hisJ	0.00249446	0.00197978	0.0026486	0.00249982	0.00323504	0.092355	0.0729321	0.0796824	0.0392351	0.0687699	1.15529	1.27628	1.19774	2.56713	1.10967
hisL	0.000766315	0	0.000639278	0.00244912	0	0.0168881	0.0141442	0.0128936	0.0373211	0.0373086	0.344302	0.251352	0.394427	0.0846173	0.218697
hisM	0.000343686	0.000369211	0.000515005	0.000358877	0.000508379	0.0096341	0.0083114	0.0100051	0.00241496	0.00551656	0.217832	0.377816	0.328363	0.415881	0.260481
hisP	0.000209734	0.000169076	0.000280112	0.000340974	0.000497331	0.0118143	0.00900513	0.012037	0.00623936	0.0109742	0.404516	0.38472	0.383105	0.636975	0.342389
hisQ	0.00110691	0.000807338	0.00115689	0.000786489	0.000788625	0.0374772	0.0281084	0.0226178	0.012551	0.0245054	0.553053	0.707973	0.737366	1.08938	0.609696
hisS	0.00200335	0.00179071	0.00203584	0.00220121	0.0022331	0.148382	0.140562	0.136483	0.0878157	0.139735	1.53652	1.71506	1.64454	1.31786	1.60105
hiuH	5.05144e-05	4.42843e-05	5.21003e-05	1.5717e-05	5.13069e-05	0.00293545	0.00716377	0.00271722	0.00385281	0.00566159	0.00895502	0.017284	0.0234049	0.0191649	0.0174829
hldE	0.00269711	0.00288036	0.00332859	0.0020813	0.00244641	0.154624	0.134298	0.141733	0.0933074	0.140664	0.405992	0.47618	0.483682	0.597378	0.526088
hlyD	0.00102747	0.000943048	0.00113678	0.000685492	0.000746286	0.107034	0.0934345	0.0968922	0.0834407	0.103405	0.0387226	0.0493033	0.0419038	0.278911	0.0524357
hlyE	6.34071e-05	8.11231e-05	9.47764e-05	1.42516e-05	2.36689e-05	0.00626075	0.00395192	0.00431326	0.00400052	0.00819066	0.00770021	0.00739863	0.0204324	0.0118691	0.00951216
hmpA	0.000894001	0.000868071	0.00109679	0.000815834	0.000709188	0.215496	0.226195	0.222384	0.0609623	0.0987605	0.0970057	0.102827	0.102612	0.102615	0.114675
hmsP	0.000907559	0.000690757	0.00107811	0.00063441	0.000954608	0.0335862	0.0289296	0.0257685	0.0155286	0.0211251	0.108397	0.12611	0.116515	0.149071	0.118592
hns	0.0765665	0.0850859	0.0749525	0.0819078	0.0842581	1.88425	2.15748	2.22836	2.87796	1.72042	11.6031	8.83261	8.91083	11.9166	7.97934
hofC	4.32985e-05	1.50016e-05	6.27901e-05	2.17248e-05	7.0168e-05	0.0037481	0.00249891	0.00367248	0.00129877	0.00353221	0.00768061	0.00648709	0.00991464	0.0111523	0.0140325
hofM	9.52897e-05	7.10008e-05	9.69703e-05	2.5177e-05	2.75863e-05	0.00422212	0.00761932	0.0050699	0.00251133	0.00131558	0.0143965	0.0197467	0.0162459	0.0223693	0.0260026
hofN	0	0	1.99132e-05	0	0	0.00257353	0.00175172	0.00182791	0.000819469	0.00244252	0.00752561	0.00656973	0.00414199	0.00403547	0.0080298
hofO	2.32711e-05	0	0.000147198	0	9.51012e-05	0.00471412	0.000900302	0.000817569	0.000666328	0.00199408	0.0041384	0.015399	0	0.0101157	0.0142184
hofP	0	0	0	0	0	0.00257353	0.00201063	0.002461	0.000542035	0.00072412	0.00636379	0.00524544	0.00368184	0.00266209	0.00952
hofQ	3.34227e-05	5.94431e-05	5.22269e-05	4.25501e-05	0	0.00266348	0.00253782	0.00210078	0.000955189	0.001538	0.0154289	0.00745285	0.00962661	0.0056164	0.013234
hokA	0	0	7.0554e-05	0	0	0	0.000863878	0.000784447	0	0.00191592	0	0	0.00487281	0.0097089	0.00314313
hokD	0.0382325	0.0354954	0.0424796	0.0416437	0.0463221	1.37828	1.43874	1.44792	1.67341	1.35629	0.663628	0.460248	0.568291	0.529538	0.466983
hokE	3.38425e-05	0	7.0554e-05	0.000219912	0.00104312	0.0112791	0.00739175	0.00500029	0.00498886	0	0.00235875	0.00462322	0	0.00234127	0.00314313
holA	0.000585882	0.000478184	0.000515667	0.000534179	0.000586917	0.0324539	0.0202159	0.0175054	0.0122639	0.0194361	0.237583	0.267025	0.282288	0.266122	0.279255
holB	0.000198962	9.21918e-05	0.000204746	0.00020064	0.000225432	0.0564287	0.0517284	0.0527546	0.0186122	0.0468899	0.16271	0.196369	0.194248	0.154586	0.183779
holC	0.00106469	0.00064401	0.000685498	0.000738813	0.000680005	0.106969	0.0948454	0.0892969	0.0609391	0.0985207	0.207292	0.282403	0.352385	0.391311	0.292878
holD	0.000249377	0	2.59949e-05	9.65082e-05	5.13069e-05	0.087563	0.0594143	0.0570251	0.0167922	0.031114	0.166231	0.17194	0.152988	0.130295	0.195571
holE	0.00124723	0.000493215	0.00117836	0.000709664	0.00170956	0.0178924	0.0228233	0.0298429	0.0196716	0.012045	0.147757	0.165876	0.161284	0.0727494	0.151039
hpf	0.00337559	0.00394167	0.00440317	0.00439367	0.00489644	0.0541461	0.0597436	0.0511102	0.049276	0.0538611	0.874021	0.893706	0.967368	1.37273	0.937198
hprR	0.000342219	0.000451533	0.000517176	0.000311814	0.00065938	0.0245672	0.0170603	0.0221096	0.0121297	0.0135103	0.0584443	0.0581133	0.0743005	0.0596	0.0467637
hprS	0.000301251	0.000192961	0.000335206	0.000298256	0.00065225	0.0183724	0.0211796	0.0211453	0.00851092	0.0138997	0.0647325	0.0609563	0.0707392	0.0513076	0.0565855
hpt	0.000972495	0.000891679	0.000830415	0.000905917	0.00140302	0.0691717	0.0633557	0.0552176	0.0427924	0.0550471	0.324371	0.35781	0.302464	0.276284	0.295472
HQ24_RS02850	0.00023888	0.000264284	0.000355514	0.000144142	7.88458e-05	0.0111497	0.00864617	0.00950999	0.0068303	0.00740605	0.544209	0.714664	0.753325	0.356206	0.933034
HQ24_RS14730	0	0	0	0	0	0.00218666	0.00111734	0.000753866	0.000458761	0	0	0	0	0	0.00201458
HQ24_RS14780	5.28686e-05	5.30505e-05	7.79079e-05	5.72722e-05	0	0.00425181	0.00195674	0.00177885	0.00128813	0.00296036	0.00800652	0.00510801	0.00322765	0.00312418	0.00069187
HQ24_RS14810	0.000157636	0.000111492	0.000223881	0.000242558	0.00036699	0.00760645	0.00512432	0.00475238	0.00446864	0.00449296	0.62828	0.66216	0.67494	0.747935	0.577857
HQ24_RS14995	0	0	0.000107549	1.07385e-05	3.54969e-05	0.00488339	0.00462028	0.00749959	0.00442022	0.00534485	0.00423928	0.00351071	0	0.00484074	0.00959119
HQ24_RS15045	0	0	0	0.000100953	0	0.0052473	0.00935028	0.00649503	0.000743597	0.00222057	0.595075	0.737573	0.955613	0.202573	0.588951
HQ24_RS15160	0.00272699	0.0017451	0.0022969	0.00194209	0.00182847	0.492457	0.455951	0.466602	0.410671	0.381088	0.250435	0.200631	0.250228	0.375772	0.205374
HQ24_RS15200	0.000405295	0.00036355	0.000836667	0.000369088	0.000519018	0.0865983	0.0957357	0.0972623	0.0668256	0.115342	0.0858169	0.0860577	0.157625	0.0752207	0.0589103
HQ24_RS15245	0	0	0	0	0	0.000422998	0.00230457	0.00057392	0.000172952	0	0	0.000841658	0	0	0
HQ24_RS15255	1.22026e-05	0	0	0	0	0	0.000960979	0.00057392	0.002363	0.000354307	0	0.0138	0.0126039	0.00711994	0.00348548
HQ24_RS24660	0	0	0	2.99568e-05	0	0.00158984	0.00510455	0.0034513	0.00170751	0	0.00673259	0.0179768	0.013615	0.00329995	0.00219433
HQ24_RS26150	0	0	0	0	0	0	0	0	0	0	0	0	0	0	0
HQ24_RS26650	0	0	0	0	0	0	0.0026452	0	0	0	0.00351503	0	0.00360181	0	0.00232179
HQ24_RS27005	0.000786265	0.00113906	0.000563294	0.000401849	0.000303252	0.0330762	0.0272719	0.0218031	0.020917	0.0206052	0.0745214	0.0185631	0.0552043	0.0340778	0.0393801
HQ24_RS27035	4.12924e-05	0	8.57237e-05	0.000105824	0	0.00549603	0.00328134	0.00716757	0.000581529	0	0.020953	0.0170349	0	0	0.0076467
HQ24_RS27050	0.000555991	0.000407223	0.000427951	0.000536693	0.00149047	0.052216	0.0555946	0.0467043	0.0222361	0.0220388	0.0397116	0.0570161	0.0801306	0.0513737	0.0554698
HQ24_RS27090	0.000490972	0.00027899	0.00032133	4.8901e-05	0	0.00257353	0	0.0037424	0.0022272	0.00108597	0	0	0	0	0
hrpA	0.00116912	0.000982856	0.00127518	0.0010144	0.00111278	0.0458714	0.0416386	0.0407961	0.0247584	0.029891	0.128501	0.170395	0.183845	0.181597	0.158936
hrpB	0.00055162	0.000397276	0.000401938	0.000353834	0.000857306	0.018071	0.016526	0.0134964	0.00624609	0.0112095	0.0893381	0.112097	0.104878	0.0834385	0.103819
hscA	0.000732151	0.000711637	0.000911033	0.000936925	0.00102427	0.115884	0.0991655	0.0958141	0.0331738	0.0792826	0.688937	0.846925	0.818192	0.51179	0.807685
hscB	0.00127055	0.000815551	0.00171112	0.00128038	0.00123289	0.1695	0.160815	0.154231	0.0496041	0.0938485	0.544862	0.703322	0.698764	0.20528	0.633813
hscC	9.53148e-05	4.38809e-05	0.00012295	0.000111791	0.000136997	0.00621293	0.00466996	0.00472214	0.00170064	0.00166665	0.0198402	0.027301	0.0249788	0.015518	0.0260093
hsdM	9.34477e-05	0.000164545	0.00010877	0.000121816	2.70763e-05	0.0207817	0.0146238	0.0154768	0.00631709	0.0134462	0.247327	0.285025	0.272725	0.179049	0.260858
hsdR	0.000110721	0.000170311	0.000172548	0.000108204	0.000159444	0.0111515	0.00807041	0.00773144	0.00842705	0.00967208	0.198857	0.227604	0.248149	0.288111	0.229307
hsdS	1.45473e-05	3.93597e-05	3.86197e-05	5.68979e-05	1.56086e-05	0.00174638	0.00224539	0.000508973	0.000684957	0.000840855	0.10901	0.135529	0.156505	0.0676734	0.137534
hslJ	0.00103707	0.000676467	0.0010808	0.000825121	0.000759596	0.0324833	0.0354536	0.0340178	0.0275892	0.0301064	0.0722192	0.0400465	0.0828012	0.161209	0.0594611
hslO	0.00467115	0.00473313	0.00498909	0.00356154	0.00436186	0.220082	0.19457	0.187966	0.153295	0.219282	0.272941	0.323636	0.365315	0.395422	0.278184
hslR	0.00458247	0.00523109	0.00620675	0.00367848	0.00532462	0.226604	0.206481	0.179705	0.141438	0.228456	0.317147	0.314023	0.315073	0.357308	0.298141
hslU	0.00947827	0.0106596	0.0122919	0.0088596	0.0107013	0.192653	0.180049	0.165932	0.3062	0.402385	0.3018	0.313517	0.336167	0.417407	0.331572
hslV	0.00788651	0.00819602	0.00947185	0.00844343	0.00929728	0.168569	0.172483	0.187599	0.331619	0.415472	0.282202	0.290057	0.284837	0.320973	0.258535
hspQ	0.101427	0.104127	0.104552	0.0929096	0.0933501	0.635842	0.62265	0.664706	1.73006	1.27513	0.908647	0.80047	0.808196	1.25765	0.657155
htpG	0.00222427	0.00249906	0.00261952	0.00188486	0.00241519	0.117763	0.105037	0.104624	0.169381	0.20007	0.206872	0.23288	0.218562	0.15925	0.19082
htpX	0.00997432	0.0108322	0.0119725	0.0106699	0.010857	1.72368	1.56243	1.70844	1.32249	1.76647	1.28572	1.25924	1.27274	1.10763	1.12691
htrE	5.23682e-05	4.94778e-05	7.48039e-05	4.56994e-05	7.3044e-05	0.0106968	0.0084138	0.00771583	0.00505464	0.0076112	0.00123395	0.0029835	0.0028699	0.0026274	0.00129346
hupA	0.00907442	0.0106933	0.0114056	0.00980529	0.010516	0.221437	0.239642	0.242298	0.169525	0.174118	5.85085	5.13103	5.74497	8.46758	4.71081
hupB	0.0035234	0.00417354	0.00390554	0.00286727	0.00399979	0.262547	0.259597	0.314538	0.247485	0.294457	13.7121	12.7786	13.3418	14.0785	10.6145
HXF02_RS00010	0.000314806	0.000291653	0.000242239	0.000437786	0.000436686	0.02381	0.0183858	0.0150009	0.00862134	0.0133466	0.0562397	0.0760419	0.0679233	0.0454931	0.06906
HXF02_RS00020	0.000170935	0	0	7.01809e-05	0.000110603	0.0136842	0.00517776	0.00611173	0.00158051	0.00310127	0.134673	0.218712	0.248361	0.0533419	0.15898
HXF02_RS00030	0.177189	0.233468	0.20167	0.297182	0.297691	6.18519	6.88977	8.53004	13.0483	9.7654	28.5455	27.0624	25.9201	31.3639	22.2927
HXF02_RS00045	0.000185233	0.000205633	0.000310264	0.000240957	0.000388445	0.00725613	0.00513189	0.00417074	0.00258826	0.00349372	0.0685252	0.059328	0.0728523	0.0803407	0.0599725
HXF02_RS00050	0.000449317	0.000203759	0.000531273	0.000182427	0.000260402	0.00814014	0.0100856	0.0079744	0.00596623	0.0095516	0.0190952	0.0168482	0.025655	0.0170612	0.00872949
HXF02_RS00055	0.000806269	0.000858849	0.00108165	0.000726628	0.0018732	0.0484319	0.0390015	0.0378944	0.0215975	0.0337107	0.0593948	0.0659263	0.108223	0.0646169	0.0738152
HXF02_RS00060	0	1.70247e-05	0	0	0	0.00016559	0.000116898	0.000105855	0.000134195	0	0.0020328	0.00131757	0	0.000990066	0.00180932
HXF02_RS00070	3.93702e-05	9.36095e-05	0	1.64409e-05	0	0.000442138	0.000323662	0.000600908	0.000366836	0	0	0	0	0.00179707	0.00364423
HXF02_RS00085	2.72534e-05	0	0	0	0	0	0	0	0	0	0	0	0	0	0
HXF02_RS00095	0.000214928	0.000212355	0.000273396	0.000210109	0.000258992	0.018949	0.015039	0.0145508	0.00647486	0.0102001	0.0772439	0.0943996	0.0966465	0.0533455	0.0780233
HXF02_RS00105	0.000783492	0.00080135	0.000997268	0.000674135	0.00100913	0.0627385	0.0512402	0.0513003	0.0227168	0.0388086	0.142955	0.155578	0.171427	0.174345	0.159211
HXF02_RS00140	0.000773387	0.000743488	0.000833661	0.000676441	0.000790531	0.0264765	0.0207803	0.0251304	0.0152664	0.0213941	0.126822	0.113948	0.119035	0.212587	0.112518
HXF02_RS00160	0.00115671	0.00106247	0.00113128	0.000728462	0.00086489	0.0812559	0.0801727	0.0732607	0.051363	0.0831262	0.0917669	0.107939	0.0814605	0.0923268	0.0947368
HXF02_RS00165	0.000619054	0.000881132	0.000834092	0.000507673	0.00100039	0.0518746	0.0359995	0.0462678	0.0288896	0.0317297	0.280393	0.267913	0.293302	0.337349	0.299179
HXF02_RS00170	3.22229e-05	0.000145278	0.000202422	6.18829e-05	6.58289e-05	0.0107543	0.00726253	0.00806959	0.00402593	0.00479222	0.0490056	0.0483601	0.0383098	0.0328122	0.044426
HXF02_RS00180	0.00120255	0.00118972	0.00104727	0.000918443	0.000759116	0.0676536	0.0537631	0.0628239	0.041509	0.0477768	0.122215	0.192115	0.148516	0.360853	0.12151
HXF02_RS00185	0.00106296	0.000764414	0.00116134	0.000813486	0.000998391	0.0563495	0.0552046	0.0467907	0.0392506	0.0461816	0.144216	0.159295	0.168896	0.321036	0.13943
HXF02_RS00190	0.000384816	0.000347976	0.000394874	0.000365117	0.000500511	0.0192575	0.0129258	0.0174839	0.00816869	0.0107239	0.115571	0.126753	0.128545	0.156822	0.128179
HXF02_RS00210	0.000824753	0.000757686	0.00097085	0.000668149	0.000477401	0.202443	0.176455	0.19943	0.0704234	0.11837	0.248086	0.273418	0.261285	0.576727	0.272934
HXF02_RS00225	0.0051052	0.00451951	0.0056051	0.00500707	0.0057249	0.195624	0.16594	0.155579	0.0761726	0.111373	0.593187	0.653545	0.66526	0.640706	0.63344
HXF02_RS00235	6.88562e-05	0	0.000176881	4.30783e-05	6.89885e-05	0.0414902	0.0229773	0.0323311	0.00524326	0.00718026	0.00235875	0.0140048	0	0.019771	0.00787205
HXF02_RS00240	1.48416e-05	0.000108625	3.14859e-05	9.45149e-06	9.20357e-05	0.0153687	0.0119595	0.013877	0.00197356	0.00621072	0.00536437	0.00884018	0.00762926	0.00262616	0.00704187
HXF02_RS00245	0	0	0	0	0	0.00545906	0.00246089	0.00281851	0	0	0.0016132	0.00317583	0	0	0
HXF02_RS00250	3.74086e-05	3.28909e-05	3.88291e-05	3.55397e-05	0	0.00933597	0.0105607	0.00648778	0.00230392	0.00316829	0.00528744	0.00510244	0.00403006	0.00527076	0.00607327
HXF02_RS00255	1.30241e-05	2.3377e-05	5.55309e-05	3.3826e-05	2.76906e-05	0.0164077	0.0137272	0.0158476	0.00124378	0.00320599	0.00232157	0.00639062	0.00383818	0.00373203	0.00309449
HXF02_RS00260	0.000177106	0.000354891	0.000152397	0.000157292	9.83804e-05	0.00244722	0.00356798	0.00571172	0.000690253	0.00309581	0.0176455	0.0159461	0.0139984	0.0186112	0.0181244
HXF02_RS00265	0.000152326	0.000176901	0.000487745	0.000126373	0.000526229	0.01061	0.00700647	0.00388654	0.0043189	0.00381023	0.00786745	0.0169131	0.0105738	0.00518448	0.0068317
HXF02_RS00270	0.000342219	0.000595023	0.000736153	0.000495788	0	0.00899709	0.00965208	0.00327491	0.00275154	0.00305283	0.0136316	0.00182717	0.0155293	0.0176741	0.0100417
HXF02_RS00280	5.82928e-05	0.000138073	0.000100058	6.13025e-05	0.000191358	0.00417296	0.00571312	0.0037424	0.0012389	0.010577	0.0331314	0.0346632	0.0372652	0.0124573	0.0259337
HXF02_RS00285	0.000113931	0.000159653	0.000417445	8.52377e-05	0.000263205	0.00370578	0.0029345	0.00211934	0.00224903	0.00688582	0.0193094	0.0416006	0.00955719	0.0277063	0.0288978
HXF02_RS00290	0.00034956	0.000327607	0.000348852	0.000282577	0.000445716	0.00829192	0.00698749	0.00427384	0.0030888	0.00590749	0.0294657	0.0328758	0.0426096	0.0260457	0.0310707
HXF02_RS00305	0.0668846	0.0932046	0.0912474	0.133696	0.15578	2.14989	2.0929	2.86029	2.28147	1.85869	15.6159	15.3464	13.5095	15.2005	12.8691
HXF02_RS00320	0	6.40011e-05	0	6.90703e-05	0	0.00839986	0.0028588	0.00578296	0.00449668	0.0096621	0.0316931	0.0299587	0.0284676	0.0318944	0.0251497
HXF02_RS00325	1.86269e-05	0	3.93266e-05	7.84611e-06	0	0.00442718	0.00318248	0.00133719	0.00135885	0.00213956	0.013182	0.00865257	0.0190426	0.00717327	0.00703157
HXF02_RS00430	1.98115e-05	7.15593e-05	0.000167804	0.00015581	0.000317062	0.0226709	0.0110991	0.0191045	0.00593663	0.0164581	0.484385	0.800197	0.765164	0.133839	0.521542
HXF02_RS00445	1.61466e-05	0	6.85321e-05	2.07296e-05	0	0	0	0.00196304	0.00141956	0	0.0094253	0.00448998	0.0283937	0.00821775	0.00305315
HXF02_RS00520	0.000104205	6.5983e-05	9.56357e-05	6.74104e-05	9.86526e-05	0.0127327	0.0130632	0.0106069	0.00645709	0.00896426	0.0163248	0.0168408	0.0141783	0.0118078	0.0123501
hxpA	0.00652071	0.00672662	0.00844671	0.00662834	0.00712511	0.173355	0.14616	0.144279	0.0937257	0.115053	0.337017	0.357225	0.382244	0.584153	0.393769
hxpB	0.000656846	0.000626625	0.000780222	0.000818287	0.000985232	0.0210929	0.0205085	0.022833	0.0125402	0.0153211	0.257982	0.255153	0.237225	0.273672	0.226174
hyaA	0.00290082	0.00280209	0.00305442	0.00206047	0.00174614	0.0215282	0.0128542	0.0176938	0.0215317	0.0304792	0.00826949	0.00569959	0.00732834	0.020982	0.00516213
hyaB	0.00205247	0.00199847	0.00251237	0.0019203	0.00208263	0.00876341	0.0074077	0.00608004	0.00737267	0.0111835	0.00469143	0.0057279	0.0170352	0.0178696	0.00698051
hyaC	0.0019189	0.00166529	0.0024816	0.00154931	0.00227337	0.00586693	0.00472542	0.00448646	0.0049587	0.00682749	0.00836678	0.010059	0.0126344	0.0121325	0.0115767
hyaD	0.00235114	0.0022785	0.00243112	0.00163192	0.00243343	0.0117373	0.00919879	0.00566099	0.00705623	0.0102119	0.0114047	0.0164213	0.0215497	0.0173041	0.0180549
hyaE	0.00107212	0.00130327	0.00117338	0.00166134	0.000951796	0.00434354	0.00453603	0.00347366	0.0036125	0.00660826	0.00458346	0.0143235	0.0112097	0.017962	0.0193534
hyaF	0.000654731	0.000419507	0.000734961	0.000555532	0.00102346	0.00504636	0.00370857	0.00352618	0.00147777	0.00136681	0.00643841	0.0103784	0.00781977	0.00907379	0.00561128
hybA	0.000366756	0.000228291	0.0004289	0.000273476	0.000310925	0.010668	0.0116219	0.012513	0.00345586	0.00489829	0.0593154	0.073051	0.0875822	0.048198	0.0646992
hybB	0.00017361	0.000222888	0.00024816	0.000176441	0.000209943	0.00864607	0.00669382	0.00801759	0.00119714	0.00571559	0.0425087	0.0489981	0.0448812	0.0258315	0.0525
hybC	0.000423108	0.000501587	0.000541837	0.000401938	0.00055748	0.0384747	0.0355557	0.0328648	0.0143043	0.0238837	0.107752	0.126697	0.125943	0.0994051	0.112834
hybD	0.000628615	0.000615766	0.000592648	0.000801586	0.000330234	0.0498696	0.0484672	0.0497013	0.0173693	0.0410985	0.176584	0.159927	0.155049	0.161947	0.172341
hybE	0.000267133	0.000386949	0.00051081	0.000500629	0.000456553	0.0427983	0.0330241	0.0330026	0.0136841	0.0161693	0.0897514	0.111553	0.0670559	0.0784737	0.108936
hybG	0.000239821	0	0.00021751	0.000436195	0.00016648	0.0200469	0.0138979	0.00672167	0.00741268	0.00999892	0.0635073	0.0903839	0.170571	0.0497438	0.0816378
hybO	0.000397793	0.000578299	0.000572816	0.000559886	0.00052447	0.023977	0.0203431	0.0243595	0.010728	0.0179257	0.0634183	0.0813472	0.0659325	0.0444959	0.071781
hycA	0	0	2.32863e-05	5.72722e-05	0	0.045288	0.0370101	0.033783	0.00128813	0.00190348	0.00076356	0.00228247	0.00806797	0.000753387	0
hycB	8.17526e-06	0	3.52021e-05	3.2189e-05	0	0.0610087	0.0442193	0.0452252	0.00183559	0.00406989	0.00356779	0.00813069	0.0060908	0.00722739	0
hycC	1.38685e-05	8.09879e-05	1.76505e-05	2.87115e-05	2.36308e-05	0.0508512	0.0457968	0.0448353	0.00171952	0.00352881	0.00176745	0.00406064	0.00163255	0.00458708	0.00395004
hycD	6.83981e-05	0	3.49728e-05	4.2795e-05	0	0.0384487	0.0331957	0.0319625	0.00120611	0.00285468	0.0039465	0.00536572	0.00806797	0.00882055	0.00573176
hycE	1.18079e-05	2.12143e-05	6.26619e-06	5.02047e-05	1.27863e-05	0.0307428	0.0237527	0.025642	0.00170568	0.0036845	0.00470823	0.0114663	0.00828309	0.0102204	0.00788866
hycF	1.88027e-05	0	0	6.09595e-05	7.75654e-05	0.0130217	0.0160033	0.0155976	0.000814854	0.000270169	0.00266503	0.00785235	0.0054919	0.0060827	0.00620775
hycG	0.000189776	0.000195146	0.000225692	0.000112945	0.00010891	0.0199474	0.0160302	0.0123109	0.00155534	0.00572238	0.00917643	0.004605	0.010677	0.011161	0.0112995
hycH	0.000594045	0.000696514	0.000926526	0.000563396	0.000396221	0.023853	0.0125909	0.024508	0.00939835	0.0092651	0.0258024	0.0350362	0.0145092	0.0268888	0.0293809
hycI	0.00311459	0.00365279	0.00322314	0.004123	0.0052423	0.0581939	0.046417	0.0432836	0.0206454	0.0273502	0.106748	0.0855047	0.0949293	0.111561	0.0832381
hydN	3.93702e-05	0.000105494	0.000246275	2.47907e-05	0	0.0117639	0.0100007	0.0139857	0.00373808	0.00693559	0.0457156	0.0561397	0.0790381	0.0453447	0.0503682
hyfA	4.21143e-05	5.95895e-05	5.2354e-05	8.60759e-05	0.000200454	0.00196998	0.00129976	0.00179581	0.000957553	0.000474638	0.0071665	0.00747109	0.00603167	0.00351378	0.00701447
hyfB	0.000135244	5.46507e-05	0.000133927	5.23617e-05	5.25761e-05	0.00326601	0.00208624	0.00259627	0.000580649	0.00130693	0.00619701	0.00951935	0.00553882	0.00674301	0.00572323
hyfC	0.000147141	7.79978e-05	4.54865e-05	2.76534e-05	0	0	0.00083567	0.000758798	0.000461721	0.000154789	0.00228259	0.000364882	0	0	0.000505453
hyfD	0.000141441	2.52561e-05	0.000195514	2.26993e-05	7.32096e-05	0.00409306	0.00130163	0.00144549	0.000663144	0.00132341	0.000984951	0.0049148	0.00673023	0.00377691	0.00333997
hyfE	6.46323e-05	0.000114215	0.00011625	0.000112742	3.2931e-05	0.000537431	0.0020872	0.00170179	0.00079253	0.00180119	0.00278103	0.00107277	0	0.00107911	0.00443525
hyfF	0.000159809	0.000285975	0.000178026	0.000126798	5.369e-05	0.00263673	0.00512705	0.00400331	0.00122213	0.00278069	0.00557431	0.00628053	0.00848738	0.0110769	0.0125051
hyfG	0.000151273	7.75708e-05	0.000188243	7.15874e-05	0.000137238	0.00663709	0.00399031	0.00504679	0.00193256	0.00219662	0.0132171	0.0113263	0.0205558	0.0180946	0.0147486
hyfH	0.000127292	3.34411e-05	3.94711e-05	4.83567e-05	0	0.00254538	0.00147707	0.00322284	0.00108643	0.00268397	0.0102122	0.00257783	0.0136524	0.0130194	0.013249
hyfI	6.231e-05	0	0.000113946	8.76269e-05	0	0.00160548	0.00196553	0.00128562	0.000974917	0.000193313	0.015811	0.0136418	0.0157134	0.00778481	0.00952471
hyfJ	2.48276e-05	4.42843e-05	5.21003e-05	3.17165e-05	0	0.0020999	0.000960979	0.00057392	0.00125721	0.000708386	0.00804205	0.00426847	0.00360181	0.00987134	0.0186508
hyfR	4.13555e-05	0	5.35802e-05	3.26263e-05	0	0.00456198	0.00279285	0.0021569	0.00114299	0.00189309	0.00715015	0.00740975	0.00851759	0.0139643	0.00645937
hyi	4.01492e-05	0	9.73459e-05	4.24045e-05	8.12308e-05	0.00601351	0.0082144	0.00424386	0.003513	0.0064099	0.0110203	0.00409227	0.00287877	0.0066268	0.00619746
hypA	6.06213e-05	0.000107194	9.35418e-05	0.000135104	0.000149871	0.0102143	0.00629196	0.00764923	0.00417124	0.00296036	0.0223425	0.0363753	0.0408674	0.0218813	0.0397527
hypB	0.000185396	8.48019e-05	0.000310532	0.000122415	0.000350648	0.0118578	0.0111543	0.00846981	0.00285485	0.00318915	0.035811	0.046715	0.0571959	0.0347087	0.0465184
hypC	1.86968e-05	6.7571e-05	0.000118813	7.29156e-05	0	0.00444333	0.00354223	0.00417898	0.0016425	0.00482982	0.0123007	0.0356092	0.0273018	0.0151327	0.0407203
hypD	0.000411766	0.000387893	0.000464476	0.000362151	0.000184339	0.0487439	0.0412191	0.032123	0.0155013	0.0285721	0.0706205	0.0856938	0.0577869	0.106929	0.0638116
hypE	0.00175789	0.00160505	0.001617	0.0014868	0.0017185	0.0867699	0.0778243	0.0803732	0.0504938	0.0765588	0.0789335	0.0933781	0.0906623	0.152836	0.0948164
hypF	0.000410081	0.000488772	0.000452948	0.000315056	0.000432881	0.0187234	0.011713	0.0113951	0.004911	0.00942588	0.0272634	0.0338645	0.0353964	0.0408562	0.0411904
hypT	0.000177276	6.05842e-05	0.000201866	0.000131954	0.000379775	0.00965697	0.00696229	0.00956804	0.00527843	0.00770908	0.0677535	0.0590848	0.0833458	0.052705	0.0843863
hyuA	2.21878e-05	2.62549e-05	3.10757e-05	1.40642e-05	3.09747e-05	0.00100689	0.000181633	0.000868844	0.000527687	0.00137495	0.00773423	0.00536572	0.0021519	0.00312418	0.00486174
iaaA	0.00134157	0.00131605	0.00147756	0.00121026	0.00167679	0.304533	0.291278	0.276749	0.134773	0.232984	0.34455	0.560504	0.570694	0.245761	0.401583
iadA	0.000374243	0.000403524	0.000369977	0.000270342	0.000330957	0.0199571	0.0155429	0.0145195	0.00680762	0.009614	0.105979	0.134461	0.135309	0.0983704	0.119335
iap	0.00022453	0.000364261	0.000208682	0.000233566	0.000295952	0.0255096	0.0180676	0.0183275	0.00410269	0.0104407	0.0680933	0.0898696	0.0804084	0.0580254	0.057779
ibaG	0.000387672	0.000220797	0.000596533	0.000264516	8.24788e-05	0.0517555	0.0512473	0.0568426	0.0272047	0.02985	0.532062	0.558293	0.680694	0.439526	0.60787
ibpA	0.00211455	0.00287057	0.00242491	0.00136422	0.00199669	0.183194	0.152034	0.183986	0.176794	0.160044	0.0977353	0.0611665	0.0738024	0.0543489	0.0572444
ibpB	0.000914912	0.000983624	0.00129476	0.000748844	0.00120543	0.0793546	0.0732948	0.0662986	0.0555073	0.0549195	0.0228988	0.036093	0.0173751	0.0239128	0.010112
ibsA	0.000459552	0	0	0.000111185	0	0	0	0.00206459	0.00509059	0	0	0	0	0.00611737	0.0080298
ibsB	9.30878e-05	0	0.00038072	0.000236333	0	0.00909137	0.0100154	0.00677794	0.00130541	0.00514036	0.0198281	0.00622098	0	0.00644794	0
ibsC	0	0.000314411	0	0	0	0.0028937	0	0.00206459	0	0.00244252	0.311989	0.176477	0.211112	0.436235	0.291126
ibsD	0	0	0	0	0	0	0	0	0.00251133	0	0	0	0	0	0
ibsE	0	0	0	0	0	0	0	0	0.00251133	0.00244252	0	0.011887	0	0.00611737	0
icd	0.00679808	0.00692494	0.00750998	0.00633879	0.00805383	0.260213	0.232919	0.225433	0.16911	0.212063	7.46021	6.86169	6.4928	6.96776	7.67501
iclR	0.000557397	0.00057673	0.00117458	0.00103998	0.000826168	0.0248043	0.0196107	0.0239112	0.0150224	0.0239555	0.298077	0.293401	0.307957	0.617636	0.29584
idi	0.00215844	0.00247877	0.00158805	0.00140566	0.00147907	0.0946532	0.0744656	0.0827295	0.0749496	0.0900745	0.0625054	0.0599527	0.074658	0.19263	0.0528504
idlP	0	0	0	0	0	0.0327143	0.0390051	0.0372811	0.028173	0.0122034	0.00434968	0.00846554	0.00887464	0	0.00573176
idnD	0.000134881	0.000199753	0.000146769	0.000116424	0.000180453	0.0055358	0.00626881	0.00228833	0.0017399	0.00326572	0.0171064	0.0215359	0.014446	0.0209144	0.0126162
idnK	9.41027e-05	0.000132113	0.000249779	9.44286e-05	0	0.00460802	0.00752371	0.00922587	0.00349501	0.00519502	0.00853714	0.0120146	0.00793067	0.0105576	0.0119687
idnO	0.000132922	0.000146319	0.000155594	0.000113393	0.000215587	0.00633259	0.00417487	0.00655824	0.00216044	0.0030648	0.027766	0.0262866	0.0331252	0.0274112	0.0277786
idnR	0.000144947	0.000168414	0.000129909	6.63397e-05	0.000104743	0.00692478	0.00431337	0.00366401	0.00164586	0.00483948	0.0281034	0.0305941	0.0477453	0.074371	0.0275563
idnT	0.000113082	0.000213161	0.000106446	0.000183099	7.97234e-05	0.0104623	0.00562784	0.0083494	0.00450158	0.00798928	0.0384701	0.0252912	0.0220221	0.0402496	0.0303738
igaA	0.000306802	0.000362859	0.00043705	0.000406423	0.000372151	0.0239144	0.0181761	0.0197286	0.00576923	0.00809146	0.179978	0.173476	0.191511	0.184717	0.173372
ihfA	0.194588	0.213387	0.218536	0.213365	0.239135	4.78029	5.35101	5.24663	9.05822	6.31658	6.52316	5.7264	5.98998	12.3177	5.27842
ihfB	0.00951421	0.00826089	0.00876403	0.00723307	0.00660129	0.610857	0.581215	0.656911	1.24701	0.944552	0.922756	1.037	0.878241	1.4452	0.98299
ileS	0.00396354	0.00353789	0.00456034	0.00370461	0.00407516	0.164401	0.141921	0.142716	0.0555132	0.104592	1.02534	1.26832	1.26264	1.25454	1.3351
ilvA	0.000592567	0.000491595	0.000703619	0.000653629	0.000523954	0.065164	0.0505331	0.0546109	0.0114946	0.0292763	0.076169	0.103737	0.109968	0.200362	0.105624
ilvB	0.00314318	0.00256808	0.00331751	0.00297782	0.00367043	0.0410401	0.0328897	0.0359098	0.0278295	0.0334515	0.236369	0.257889	0.250125	0.284315	0.259352
ilvC	0.000291943	0.00030663	0.000411772	0.000306762	0.000359303	0.0179678	0.0169062	0.01523	0.0096352	0.0135917	0.249554	0.26639	0.233724	0.049559	0.26458
ilvD	0.000559784	0.000430004	0.000669419	0.000585299	0.000684971	0.140766	0.124488	0.128762	0.0286913	0.0814158	0.113853	0.136789	0.142105	0.244507	0.147384
ilvE	0.000633439	0.000593725	0.000631004	0.000586141	0.000649908	0.356115	0.291298	0.303378	0.0907188	0.239641	0.183029	0.207987	0.189083	0.502682	0.174082
ilvI	0.00015572	0.000184474	0.000257589	0.000143557	0.000144609	0.00981007	0.00644652	0.00748996	0.00369577	0.00467123	0.11911	0.135577	0.179693	0.100975	0.141564
ilvL	0.00916139	0.00275339	0.0081869	0.00861827	0.00924293	0.158484	0.276723	0.18252	0.321306	0.180236	0.816286	0.645322	0.714861	1.00418	0.338277
ilvM	0	0.000141258	0	0	7.97234e-05	0.239866	0.246846	0.229311	0.0733339	0.180051	0.0127288	0.0189888	0.0367006	0.00554748	0.0146169
ilvN	0.000953367	0.00102953	0.00137731	0.00141691	0.000844495	0.0202235	0.0176251	0.0145003	0.00917156	0.0125306	0.116688	0.143834	0.177954	0.155708	0.185119
ilvX	0.000321605	0	0.000212376	0.00080488	0	0.310058	0.282747	0.282379	0.166388	0.243727	0	0.0424235	0.0146159	0.00722739	0.0379031
ilvY	0.000742607	0.000943441	0.00109587	0.000865552	0.00100495	0.103591	0.0684988	0.0812376	0.0551422	0.0718506	0.0859447	0.107764	0.0941914	0.145027	0.0839188
inaA	0.00103669	0.00106186	0.00100301	0.000787976	0.000649908	0.0421641	0.0348793	0.0400411	0.0212118	0.0294561	0.162421	0.171583	0.188854	0.141023	0.0989183
infA	0.00198253	0.00131938	0.00199188	0.00138407	0.00188946	0.452652	0.46143	0.435901	0.263851	0.221034	4.40287	3.26502	3.2002	1.55047	3.02266
infB	0.00632125	0.00571287	0.00721299	0.00603195	0.00709245	0.906613	0.850373	0.827697	0.353853	0.712334	2.27452	2.53617	2.52841	1.48806	2.67826
infC	0.0790416	0.0773928	0.075506	0.0527712	0.0607308	1.75122	1.94303	1.82988	2.18306	2.17543	11.692	11.1272	10.9077	7.72333	10.6796
insG	0.000122936	8.24067e-05	0.000128458	9.89034e-05	0.000108672	0.0112741	0.00832187	0.00777899	0.0035469	0.00402459	0.039419	0.034741	0.0597527	0.0591677	0.0387489
insH11	0.000867675	0.000680665	0.000998398	0.000738432	0.00115666	0.0306473	0.0270137	0.0262061	0.0142885	0.0246227	0.295652	0.264072	0.321261	0.222963	0.323541
insH5	0.000249254	0.000307582	0.000198697	0.000164018	0.000127476	0.00494373	0.00222043	0.00254274	0.00206589	0.00253958	0.0456952	0.0563805	0.0341887	0.0408299	0.0404003
insH6	0.00101479	0.000933887	0.00121545	0.000882547	0.00109102	0.029078	0.0256205	0.0247607	0.0156492	0.0274417	0.326354	0.324379	0.342903	0.274533	0.376835
insI1	0.000168199	0.000121122	0.000187971	0.000133501	0.000126663	0.0110861	0.00837738	0.00815378	0.00469899	0.00731109	0.0300094	0.0263402	0.022969	0.0423301	0.0257797
insI2	0.000172988	0.00022819	0.000253995	0.000127623	0.000284673	0.0160035	0.0123455	0.0112519	0.00761443	0.0111869	0.036417	0.0271265	0.0310552	0.0555961	0.033552
insL3	0.000274022	0.000207785	0.000344355	0.000225797	0.000270384	0.0524583	0.0425324	0.0420013	0.0371445	0.0665672	0.205454	0.254066	0.274019	0.131164	0.249723
insQ	0.000889861	0.00104805	0.000972058	0.000935492	0.000910132	0.043839	0.0396865	0.040658	0.0220154	0.026638	0.21982	0.166928	0.175033	0.194542	0.215387
intA	0.00110198	0.0013183	0.00172904	0.00134737	0.00157657	0.0347004	0.0309516	0.0345564	0.018589	0.0245168	0.0871969	0.0885404	0.0971989	0.186264	0.080664
intD	0.000280899	0.000324281	0.000428957	0.000360701	0.000212592	0.0204051	0.015667	0.0155748	0.00969574	0.018616	0.116051	0.107439	0.115233	0.107144	0.100666
intF	0.000268086	0.000227836	0.000177717	0.000216097	0.000206199	0.0709792	0.0602371	0.0616485	0.0330388	0.0546289	0.032871	0.0349454	0.0313876	0.0591055	0.0396719
intR	0.000250618	0.000151005	0.000192731	0.000212237	0.000475788	0.0181121	0.0144845	0.0151905	0.0134676	0.0150455	0.0204341	0.0167847	0.0307537	0.0151944	0.0105301
intZ	0.000442032	0.000550598	0.000629201	0.000557607	0.000715139	0.0297033	0.0212724	0.0192887	0.014168	0.0295425	0.198475	0.183379	0.208308	0.0990414	0.146689
iprA	1.63057e-05	0	1.72249e-05	2.09316e-05	0	0.00111771	0.000846733	0.00157414	0.000230756	0.000235114	0.000561838	0.00225295	0	0.00288555	0
iraD	0.000108408	4.66866e-05	0.000137619	0.000239988	0.00041399	0.0909214	0.0662713	0.0583598	0.0274862	0.0431988	0.0181818	0.00540704	0.00758766	0.00463707	0.00489892
iraM	0	0	0	0	0	0	0.00209718	0.000361165	0.00137937	0.000452674	0.0056687	0.0154444	0.00690277	0.0174503	0.00296817
iraP	0.000335502	0	0.00016587	0.000258358	0.000158978	0.0191292	0.0178167	0.0162467	0.016454	0.0224367	0.213524	0.201683	0.279758	0.149446	0.208075
iscA	0.0316917	0.0333395	0.0322153	0.0318208	0.0369847	0.846872	0.790988	0.779248	0.459314	0.627547	1.73843	2.17373	2.16553	0.830107	1.6876
iscR	0.0179898	0.0141498	0.0181869	0.0140896	0.017353	0.82981	0.804984	0.810726	0.395576	0.578432	1.1242	1.45269	1.4532	0.671351	1.18305
iscS	0.0153947	0.0139803	0.0157258	0.0140801	0.0159017	0.899604	0.851893	0.843657	0.354819	0.604188	1.52966	1.93484	1.72942	0.637219	1.47391
iscU	0.0192759	0.0184659	0.0221141	0.015605	0.0184512	0.849835	0.773314	0.752964	0.329578	0.567717	1.6367	1.9064	1.90542	0.707131	1.60143
iscX	0.00166996	0.00114769	0.000432028	0.000782576	0.000798446	0.153595	0.112596	0.137128	0.0431258	0.0888023	1.04363	1.14855	1.03399	0.651587	1.09882
ispA	0.00060447	0.000785966	0.000833869	0.000659669	0.000693029	0.0546437	0.0560683	0.0493138	0.03037	0.0492697	0.624249	0.719152	0.699437	0.428311	0.737792
ispB	0.00230647	0.00171079	0.00248122	0.00194323	0.00212339	0.154069	0.118673	0.120819	0.0641354	0.108966	0.841955	0.840821	0.835378	0.974772	0.813324
ispC	0.000971045	0.00109128	0.00139242	0.000887004	0.00126163	0.0632332	0.0499021	0.0528078	0.033725	0.0460936	0.284965	0.3062	0.327399	0.288397	0.276018
ispD	0.000394098	0.000184288	0.000442771	0.000333016	0.000428743	0.0829925	0.0783574	0.0732181	0.0264855	0.0621542	0.486658	0.412337	0.453714	0.509326	0.469273
ispE	0.000639391	0.000558188	0.000599393	0.000656748	0.00119088	0.165307	0.142914	0.150192	0.0994823	0.168235	0.663554	0.770545	0.70649	0.792899	0.685119
ispF	0.000225868	0.000195146	0.00018043	0.000125273	0.000256757	0.0581736	0.0503544	0.0468695	0.0142764	0.0341532	0.326393	0.340451	0.343031	0.468609	0.33975
ispG	0.0117952	0.0103235	0.013302	0.0104162	0.0108332	0.322079	0.309444	0.294594	0.301397	0.368852	1.0092	1.13323	1.20089	1.01754	1.08902
ispH	0.000950123	0.00092697	0.000800488	0.000864059	0.000760183	0.0580043	0.0601635	0.0600586	0.0211188	0.0332455	0.490267	0.590558	0.593792	0.472276	0.61008
ispU	0.000704742	0.000934326	0.000931773	0.000893556	0.00102544	0.0833759	0.0645866	0.0782953	0.0346413	0.0661261	1.35072	1.46524	1.55451	0.862345	1.43777
ivbL	0.0233347	0.00961369	0.0167423	0.0162272	0.019713	0.076046	0.0815943	0.0629581	0.175733	0.118211	1.50756	0.965787	1.12865	1.09953	0.834921
ivy	0.000634097	0.000596374	0.000705277	0.000764768	0.000454097	0.141238	0.121884	0.150807	0.0563268	0.052709	0.22302	0.220153	0.151695	0.814252	0.185452
KanR	0.693432	0.696557	0.806406	0.583596	0.590205	20.6915	21.6525	22.1775	15.0098	19.7714	53.3797	50.2838	49.6391	79.803	51.4873
katE	0.00255636	0.00233566	0.00311876	0.00199803	0.00255368	0.0415642	0.0375495	0.0365124	0.0211221	0.0275039	0.457082	0.472647	0.53355	2.09297	0.427403
katG	0.00240529	0.00298522	0.00357154	0.00208607	0.00257623	0.0796904	0.0577933	0.0626717	0.0278069	0.0410689	0.373338	0.554295	0.557802	1.41316	0.519842
kbaY	2.38529e-05	0	1.24712e-05	0	7.34595e-05	0.0110247	0.00823739	0.00734837	0.0100624	0.0129259	0.00728969	0.0149404	0.016449	0.0103689	0.00615202
kbaZ	8.26028e-05	2.844e-05	0.000177463	9.35327e-05	9.81547e-05	0.00284648	0.00190378	0.00354325	0.00799635	0.00811811	0.024816	0.0342789	0.0471252	0.0282978	0.0343235
kbl	0.00713774	0.00672339	0.00842805	0.00586196	0.00742352	0.186507	0.181609	0.16861	0.0999798	0.147615	0.643185	0.779663	0.795358	1.88019	0.765552
kbp	0.0420678	0.0359793	0.0333418	0.0330602	0.0373229	0.453028	0.451684	0.474783	0.609977	0.508728	0.293483	0.315607	0.319545	1.73557	0.261959
kch	0.000398816	0.000285426	0.000415442	0.000443992	0.000421507	0.0184001	0.0170101	0.0172585	0.0169459	0.0161134	0.0299917	0.0332863	0.0338779	0.0684587	0.0315897
kdgA	0.00163866	0.0017474	0.00207264	0.00181977	0.00199278	0.104327	0.0939505	0.102139	0.0623719	0.0806767	0.593286	0.590865	0.563963	0.619579	0.540284
kdgK	0.000329404	0.000304121	0.000455271	0.000312537	0.000500971	0.0212788	0.0216967	0.0200868	0.00685347	0.0124395	0.0723517	0.0940992	0.0705163	0.076582	0.0697153
kdgR	0.00104404	0.00133797	0.00134781	0.000943476	0.00108229	0.0225904	0.0215972	0.0256438	0.0208968	0.0155299	0.168368	0.156117	0.156178	0.108673	0.154805
kdgT	0.000130474	0.000248374	0.000142922	6.73641e-05	0.000127095	0.00475347	0.00423544	0.00599619	0.00252694	0.00550847	0.0230413	0.0299587	0.0393856	0.0334916	0.0235518
kdpA	0.000220062	0.000190179	0.000174592	0.000107553	0.000173199	0.00424512	0.00219502	0.00253285	0.000479722	0.00175118	0.000629741	0.0033711	0.00356309	0.00191612	0
kdpB	0.0002357	0.000238413	0.000306938	0.000170222	0.00017185	0.0029654	0.00350476	0.00356977	0.000718079	0.00150233	0.00373314	0.0053578	0.00291108	0.00444213	0.00375651
kdpC	0.000501512	0.00032945	0.000302769	0.000294697	0.000145104	0.0156379	0.0180123	0.0195434	0.00820305	0.00971266	0.0230824	0.0193756	0.0299172	0.0211529	0.0193724
kdpD	0.00108194	0.000964109	0.00110684	0.000650531	0.000945545	0.0470667	0.0405398	0.0361714	0.015956	0.0299302	0.0458075	0.0507108	0.0471869	0.0492912	0.0415845
kdpE	0.00205779	0.00147986	0.00218817	0.00157752	0.0014323	0.0530819	0.0472915	0.0394333	0.0256675	0.0338942	0.0400146	0.0393315	0.0373751	0.071444	0.037777
kdpF	0	0	0	0	0	0	0.00305576	0	0	0	0	0	0	0	0
kdsA	0.00348139	0.00324137	0.00360344	0.00328298	0.00357058	0.156589	0.157026	0.149475	0.0779807	0.116003	0.638499	0.678841	0.685716	0.624119	0.675875
kdsB	0.00221613	0.00194499	0.00263007	0.00217037	0.0021828	0.0849372	0.0652396	0.0643875	0.0311053	0.044474	0.701306	0.652622	0.648235	0.762409	0.646012
kdsC	0.0064268	0.00512847	0.00704748	0.00616686	0.00567222	0.154618	0.15156	0.139912	0.089599	0.124095	0.515161	0.457136	0.526884	0.588699	0.52261
kdsD	0.00161259	0.00103067	0.00195559	0.00133246	0.00175943	0.0555522	0.0566382	0.0512978	0.0266665	0.0467072	0.290527	0.352077	0.337423	0.340528	0.295953
kduD	0.000612135	0.000625146	0.000555985	0.000689975	0.00122635	0.0207783	0.0118623	0.0185122	0.00695556	0.00864949	0.100644	0.129503	0.105616	0.14617	0.0972137
kduI	0.000193572	0.000156169	0.000168106	7.93607e-05	0.000269672	0.0101076	0.00953397	0.0133717	0.00224551	0.00385118	0.0952402	0.10509	0.122859	0.0901381	0.0925429
kefB	0.000979598	0.000955442	0.000909632	0.000668932	0.000745301	0.0226709	0.0232876	0.0197912	0.0105898	0.0190512	0.0706264	0.0843662	0.0742747	0.144899	0.0755626
kefC	0.00105399	0.000946665	0.00170262	0.000886107	0.00131087	0.0609522	0.0515293	0.0540017	0.0298418	0.0541997	0.0915583	0.118945	0.127193	0.220063	0.0873022
kefF	0.000853896	0.00108521	0.000778195	0.000681412	0.00116205	0.0413578	0.0326319	0.0308345	0.0203751	0.0377624	0.0654103	0.0571933	0.0617528	0.113131	0.0546455
kefG	0.0011229	0.00129076	0.00128244	0.00110756	0.00115407	0.0230605	0.0302452	0.0313959	0.0192959	0.0267846	0.122491	0.129959	0.148489	0.175196	0.0832997
kgtP	0.100352	0.095617	0.11082	0.0892768	0.095422	0.948162	0.915419	0.940771	0.921321	1.04017	5.97699	6.11264	5.9623	6.87583	5.75768
kilR	0	8.33485e-05	4.85696e-05	0	9.44717e-05	0	0	0.00109305	0.00100044	0.00132066	0	0	0.00671624	0.00159803	0
kptA	0.000355494	0.000134287	0.000175539	0.000132516	0.000259023	0.0136694	0.00976396	0.00962311	0.00904116	0.00976376	0.0238467	0.0200097	0.0174596	0.0274804	0.0243597
kup	0.0012112	0.00129832	0.00138719	0.00108767	0.00140035	0.0124594	0.00850888	0.0120772	0.00812033	0.00909016	0.112095	0.128383	0.139143	0.215367	0.1122
lacA	0	2.97845e-05	3.52021e-05	6.49565e-05	3.49854e-05	0.00762669	0.00858694	0.00673215	0.00486176	0.00622331	0.0115695	0.00287756	0.0109624	0.0172397	0.00550655
lacI	0.0184147	0.0164223	0.020527	0.0184143	0.0222947	0.40099	0.35622	0.346014	0.251264	0.360057	4.03171	4.04125	4.31241	3.87715	4.22965
lacY	8.44258e-05	2.90615e-05	6.8861e-05	6.33827e-05	5.08259e-05	0.00620923	0.0067446	0.00477169	0.00227881	0.0024542	0.00947133	0.00394305	0.00535068	0.0049492	0.00537456
lacZ	0.0142172	0.0148538	0.0201085	0.0134518	0.0318407	0.338328	0.301558	0.273526	0.176656	0.269063	0.359682	0.326384	0.873091	0.344798	0.508966
lamB	8.69041e-05	5.48575e-05	9.66905e-05	7.42376e-05	0.000139616	0.012349	0.0101137	0.0114294	0.00310244	0.00655408	4.27438	4.6038	4.69837	10.6629	3.52301
lapA	0.00235784	0.00232568	0.00275559	0.00215231	0.00228655	0.142463	0.131166	0.121833	0.140019	0.159519	0.350118	0.521288	0.356848	0.506169	0.353443
lapB	0.000520019	0.000503269	0.000678194	0.000670895	0.000654261	0.0693475	0.0603929	0.0606565	0.0449642	0.0722843	0.243537	0.279806	0.268736	0.311574	0.252487
ldcA	8.68378e-05	0.000122009	0.000236826	0.000243005	0.000180904	0.0352766	0.0320288	0.028315	0.00971571	0.013923	0.0559183	0.0489292	0.0676005	0.0734837	0.0512618
ldcC	0.00199799	0.00161448	0.00258845	0.00198377	0.0021109	0.0602127	0.0488023	0.0505252	0.0398514	0.052538	0.0711061	0.0954542	0.0828012	0.386591	0.0765891
ldhA	0.00194374	0.00203641	0.0021154	0.00173062	0.00247399	0.051938	0.0450312	0.0499883	0.0428093	0.0539534	0.120367	0.106114	0.120431	0.38841	0.110554
ldrB	0.000200187	8.56984e-05	0.000351552	0.000408209	0.000925889	0.0159539	0.0237601	0.0300445	0.0166319	0.0135587	0.1249	0.100929	0.106947	0.0872492	0.053733
ldrC	0.000200187	0.00034989	0.000100058	0.000312946	0.00074409	0.030226	0.0244613	0.0134123	0.0114889	0.0135587	0.0533807	0.0366811	0.0552043	0.0282638	0.0447614
ldrD	0.0024456	0.00325296	0.00323607	0.00341985	0.00412854	0.0492087	0.0400224	0.060188	0.117073	0.0853464	0.339866	0.220176	0.351826	0.435458	0.319038
ldtA	0.00747445	0.00680813	0.00748702	0.00561938	0.00698577	0.225033	0.219005	0.207715	0.260774	0.270118	0.147107	0.128764	0.139318	0.375648	0.104503
ldtB	0.00562964	0.00600838	0.00590454	0.00482586	0.00445533	0.119771	0.11198	0.126151	0.0721994	0.0887999	0.593178	0.476282	0.541151	0.425122	0.483586
ldtC	0.000150503	9.62734e-05	0.000349198	0.000145981	0.000129809	0.130103	0.109744	0.111215	0.0577127	0.0949512	0.277691	0.243724	0.255323	0.230669	0.213503
ldtD	0.00473881	0.00497346	0.00576654	0.00430013	0.00554666	0.175906	0.166743	0.151645	0.140482	0.186143	0.12742	0.132837	0.130645	0.590072	0.134226
ldtE	0.0381892	0.0365937	0.0427294	0.0309505	0.0357766	0.383687	0.380359	0.349675	0.561253	0.425939	0.0920241	0.094305	0.137167	0.354609	0.090557
lepA	0.00181145	0.00174067	0.00235194	0.00175042	0.00262029	0.223823	0.199676	0.200098	0.0578909	0.101595	1.40925	1.5981	1.55223	0.876713	1.58979
lepB	0.00319477	0.00350702	0.00472139	0.00369168	0.00380418	0.148546	0.129577	0.12674	0.0466429	0.0624339	1.02727	1.24337	1.21476	0.606114	1.1872
leuA	0.000316365	0.000178529	0.000538957	0.000253015	0.000337794	0.0241782	0.020041	0.0189782	0.00818552	0.0159277	0.135783	0.151234	0.167322	0.0956301	0.182866
leuB	0.000500996	0.000716842	0.000467302	0.000409957	0.000519018	0.0339668	0.0312873	0.0420599	0.0128095	0.0218529	0.170792	0.214356	0.251772	0.171165	0.272339
leuC	0.00053735	0.000556684	0.000791744	0.000534365	0.000520107	0.0355382	0.0270067	0.02603	0.0133223	0.0240334	0.188545	0.261515	0.231877	0.183042	0.315905
leuD	0.00180593	0.00149673	0.00214199	0.00207971	0.00185411	0.0441536	0.0337614	0.0331247	0.031171	0.029228	0.261968	0.233747	0.276635	0.180155	0.269788
leuE	0.000475035	0.000535537	0.000526918	0.00058649	0.00050708	0.0368034	0.0283829	0.0322344	0.0202415	0.0265743	0.116086	0.141433	0.127109	0.0828392	0.119764
leuL	0.000573539	0.000657534	0.000374136	0.000547772	0	0.00398561	0.00154722	0.00742322	0.0115899	0.00505177	0.153438	0.252601	0.196983	0.0764629	0.111331
leuO	0.000329978	0.000218427	0.000114399	0.000242414	0.000282017	0.0156816	0.0107465	0.0122256	0.00915145	0.00728507	0.0110312	0.0120774	0.00788871	0.0241292	0.0086684
leuS	0.00572255	0.00529661	0.00610058	0.00495243	0.00585638	0.177386	0.146084	0.157586	0.101324	0.150064	0.783231	0.837126	0.824543	0.826635	0.867277
lexA	0.0209836	0.0195073	0.0235461	0.0227417	0.0258297	0.814251	0.782528	0.792551	1.05153	1.00546	1.64135	1.55332	1.71354	2.15451	1.53955
lgoD	8.80558e-05	1.76835e-05	2.10262e-05	0.000104252	0.00014229	0.0389199	0.0254245	0.0309558	0.0013835	0.00229217	0.00538043	0.00484211	0.00291534	0.00499738	0.00423326
lgoR	0.000164621	1.98033e-05	0.000106311	0.000176006	0.000269121	0.00133287	0.0017729	0.000384447	0.00138398	0.0020823	0.0332847	0.0433591	0.050499	0.0464522	0.0385568
lgoT	0.000753962	0.00104301	0.00129543	0.000737577	0.00104002	0.0217291	0.0188101	0.0147415	0.0151103	0.02268	0.0272823	0.0234415	0.0350219	0.0308857	0.0322784
lgt	0.000478915	0.000564706	0.000707365	0.00072536	0.000463235	0.0520443	0.0440293	0.0464972	0.0176726	0.0417685	0.568817	0.519643	0.653125	0.512364	0.590163
lhgO	0.0157075	0.0126283	0.018152	0.0141132	0.0154424	0.0818171	0.0667161	0.0691942	0.0796343	0.0775963	0.0715973	0.0785666	0.0892598	0.886927	0.0755054
lhr	0.000534661	0.000497714	0.000604837	0.000298491	0.000452854	0.00935208	0.00611804	0.00594349	0.00135471	0.00336411	0.0509817	0.0684697	0.0886108	0.0853302	0.074415
ligA	0.00115516	0.00108619	0.0012153	0.00112122	0.00152181	0.196241	0.166924	0.179373	0.115516	0.187461	0.260021	0.313815	0.3182	0.259675	0.325712
ligB	0.000107567	0.000110394	5.76905e-05	7.89308e-05	2.56098e-05	0.00627118	0.00532074	0.0042192	0.00205129	0.00235113	0.0126439	0.0180768	0.0137302	0.0165509	0.0149041
lipA	0.00252211	0.00194523	0.00299542	0.00242045	0.00326699	0.0696379	0.0616195	0.0599825	0.0452373	0.0674061	0.632355	0.689276	0.685584	0.410453	0.703925
lipB	0.000428769	0.000472951	0.000524448	0.000358608	0.000442869	0.0499324	0.0401688	0.042822	0.0482898	0.0856881	0.124227	0.123597	0.157848	0.10003	0.119959
livF	7.39006e-05	2.54714e-05	0.000166744	0.000226278	0.000315105	0.0135239	0.0120633	0.0102375	0.00524326	0.0102558	0.339739	0.424624	0.433029	0.102703	0.463208
livG	0.000111013	0.000219922	8.43802e-05	9.53627e-05	8.21632e-05	0.0128007	0.00793262	0.0105477	0.00365566	0.00667563	0.329148	0.419637	0.451083	0.116912	0.445148
livH	7.39987e-05	0.000243292	0.000151738	0.000115195	0.000222248	0.0324244	0.022095	0.0250832	0.0111195	0.0165848	0.354074	0.436712	0.449259	0.0846428	0.471526
livJ	0.0001807	0.000152171	0.000343886	0.000200917	0.000187282	0.0612782	0.045127	0.0523774	0.036843	0.0551419	0.971556	0.868948	0.872467	0.562234	0.911377
livK	5.66789e-05	0.00011727	9.73459e-05	7.17181e-05	3.85017e-05	0.0306454	0.0311762	0.0293313	0.0107455	0.0214987	0.36389	0.405564	0.388624	0.0833803	0.439231
livM	0.000172786	0.000101642	0.000152397	0.000151982	9.83804e-05	0.0202019	0.0146929	0.0169235	0.00684992	0.0110008	0.399973	0.526991	0.518234	0.125576	0.528734
lldD	0.00136427	0.00117874	0.00155545	0.00108988	0.0011206	0.0173539	0.0147993	0.0123501	0.00821686	0.0119269	0.113032	0.132411	0.137018	0.15624	0.123232
lldP	0.00327178	0.00328884	0.00458197	0.00258724	0.00302809	0.0582405	0.0450804	0.0502302	0.0368674	0.0531986	0.163081	0.209778	0.215521	0.179407	0.199972
lldR	0.00136997	0.00106267	0.00128955	0.00114986	0.00107763	0.00800775	0.00503336	0.00560017	0.00661728	0.0049023	0.104799	0.117058	0.14481	0.107177	0.143427
lnt	0.00105659	0.00123798	0.00121698	0.00102109	0.000897237	0.0711752	0.0633727	0.0697106	0.044307	0.0777682	0.414367	0.472136	0.477792	0.397128	0.431633
loiP	0.00318235	0.00251059	0.00362745	0.00312733	0.00448755	0.0627243	0.0578072	0.0537375	0.0381546	0.0412656	0.17849	0.193542	0.22186	0.268242	0.180105
lolA	0.00158769	0.00164194	0.00135268	0.00143016	0.0018363	0.0476283	0.0379289	0.0318733	0.0316494	0.0265508	0.402963	0.403228	0.422422	0.590575	0.455484
lolB	0.000935008	0.000858974	0.000626947	0.000811413	0.000519018	0.146271	0.11225	0.104719	0.0911362	0.142991	0.373468	0.400756	0.447725	0.62774	0.395249
lolC	0.000188912	0.000155603	0.000280042	0.000167652	0.000239977	0.0337727	0.0263574	0.0276407	0.0150044	0.0268377	0.217466	0.24811	0.278159	0.174483	0.229154
lolD	0.000176552	0.000240918	0.000386432	0.000152663	0.000234522	0.0444667	0.0337916	0.0360358	0.0171424	0.0275255	0.275035	0.300991	0.284442	0.230438	0.289602
lolE	0.000951173	0.00103295	0.0012596	0.00103642	0.00124525	0.0329693	0.025862	0.0252678	0.0180949	0.028101	0.27962	0.340684	0.282468	0.220843	0.242323
lon	0.00422212	0.00458952	0.00439134	0.00399984	0.00546687	0.493187	0.41916	0.44922	0.465062	0.731242	0.577063	0.627558	0.668731	0.955347	0.59628
lpcA	0.00249021	0.00221236	0.00356618	0.00333284	0.00424968	0.0682969	0.0669721	0.0564946	0.0390713	0.0596451	0.630033	0.587573	0.728232	0.815221	0.65806
lpdA	0.00572952	0.00547902	0.00638232	0.00500754	0.00715511	0.154762	0.128449	0.12474	0.0849673	0.141757	4.15289	4.29953	4.24849	3.7743	4.09981
lplA	0.000202002	9.1088e-05	0.000191642	0.000191551	0.000575948	0.0155884	0.0121417	0.0123985	0.00564222	0.0106562	0.10771	0.118422	0.0725441	0.12786	0.109999
lplT	0.00236898	0.00260702	0.00288033	0.00247024	0.00242966	0.102326	0.0752491	0.0891707	0.0483261	0.0738943	0.238203	0.283734	0.248985	0.328505	0.253915
lpoA	0.00111745	0.000950556	0.00135289	0.00103098	0.00130621	0.028768	0.0209365	0.0245955	0.00956036	0.0152392	0.293313	0.30074	0.297732	0.319096	0.370575
lpoB	0.00563053	0.0057944	0.0063586	0.0047084	0.00634465	0.511861	0.402562	0.437402	0.403395	0.562631	0.384391	0.42063	0.387602	1.31746	0.357628
lpp	0.173531	0.194042	0.19735	0.292392	0.314947	4.72524	5.42155	5.75096	6.81701	4.40582	75.3663	58.7752	64.2761	106.839	53.3014
lptA	0.0092772	0.00754214	0.00948487	0.00769733	0.0113952	0.250411	0.222384	0.221121	0.155828	0.222247	0.691975	0.720074	0.702241	0.983101	0.77627
lptB	0.00798351	0.00558182	0.00879732	0.00558288	0.00562465	0.221421	0.201049	0.194377	0.103356	0.174665	0.690709	0.677315	0.737774	1.00044	0.725108
lptC	0.00732918	0.00567062	0.00779506	0.00583478	0.00744703	0.147791	0.149673	0.139693	0.0995992	0.153886	0.351416	0.392582	0.39709	0.480436	0.37589
lptD	0.00656461	0.00603793	0.00698218	0.00625018	0.0071854	0.160324	0.150072	0.139125	0.145669	0.170172	0.985783	1.08948	1.06059	1.11908	0.964039
lptE	0.00582313	0.00605748	0.00729927	0.00689845	0.00743629	0.170779	0.163529	0.181316	0.171273	0.17968	0.722485	0.681798	0.701442	0.650945	0.650478
lptF	0.00667902	0.00615509	0.00812734	0.00555996	0.00585584	0.165091	0.152025	0.160312	0.118098	0.161276	0.349896	0.35771	0.383682	0.384333	0.355785
lptG	0.00790865	0.0079236	0.00974434	0.00738839	0.00808448	0.187409	0.158934	0.17399	0.123077	0.190818	0.469062	0.496015	0.528307	0.551975	0.440768
lpxA	0.00220684	0.00174042	0.00246191	0.00239149	0.0028233	0.203817	0.164688	0.186434	0.0712315	0.116992	1.45492	1.55078	1.46332	1.32432	1.56412
lpxB	0.000245831	0.00021222	0.000141223	0.000287964	0.000355131	0.0312473	0.0282281	0.027332	0.00961903	0.0211514	0.55765	0.616195	0.626972	0.470011	0.598388
lpxC	0.163407	0.171895	0.195239	0.172692	0.185187	1.00838	1.01587	1.00883	0.696339	0.806558	3.494	3.48031	3.41479	3.47573	3.44758
lpxD	0.0112054	0.0106057	0.0120344	0.0102491	0.0112689	0.215459	0.206618	0.189776	0.115784	0.161091	2.10022	2.05834	2.08569	1.68082	1.92767
lpxH	0.000217228	0.000233819	0.000224752	0.000204576	0.000227848	0.0138311	0.010069	0.012352	0.00506906	0.00911583	0.384478	0.362347	0.385397	0.304362	0.394175
lpxK	0.000885531	0.000892669	0.00115824	0.000656798	0.000693096	0.098009	0.0804159	0.0967756	0.0371187	0.0619716	0.37506	0.421593	0.392518	0.294561	0.432947
lpxL	0.00226511	0.00298431	0.00270226	0.00193809	0.00211313	0.0559964	0.0408069	0.0523186	0.0339523	0.0513233	0.164352	0.19162	0.172325	0.12961	0.182115
lpxM	0.000875909	0.00120732	0.00173833	0.00108811	0.00140737	0.176598	0.149745	0.168949	0.101199	0.139954	0.289257	0.237648	0.242996	0.179783	0.26852
lpxP	0.00108822	0.000894273	0.00160932	0.00155056	0.00150473	0.0704348	0.051378	0.0580461	0.0287905	0.0355987	1.0015	0.935678	1.09432	0.569099	0.880142
lpxT	1.42029e-05	0.000130423	7.56096e-05	4.61964e-05	8.82459e-05	0.0291212	0.0193862	0.0190283	0.00853206	0.0129209	0.191106	0.179521	0.207669	0.157406	0.203046
lrhA	0.00157301	0.00175091	0.00274359	0.00181095	0.00229887	0.122554	0.116706	0.117733	0.0490722	0.0811803	0.173962	0.158107	0.17537	0.172724	0.163101
lrp	0.00599801	0.0073821	0.00703305	0.00809903	0.00962004	0.245172	0.212249	0.233952	0.161447	0.225419	1.68833	1.51528	1.52135	2.00964	1.56668
lspA	0.00372642	0.00311296	0.00521472	0.00384917	0.00476379	0.140644	0.122236	0.130083	0.0510929	0.0801024	0.755211	1.01111	0.949594	0.960051	0.993405
lsrA	0.000182577	0.000219922	0.000324793	0.000241243	0.000280315	0.0059715	0.00490655	0.00446617	0.00461467	0.00372029	0.205965	0.203736	0.215865	0.174291	0.129309
lsrB	0.000293287	0.000164405	0.00039248	0.000384247	0.000260936	0.00474165	0.00420895	0.00395817	0.00295496	0.00401025	0.370365	0.41207	0.396912	0.439024	0.284568
lsrC	0.000433484	0.000592089	0.000485418	0.000422029	0.000415024	0.00973336	0.00390527	0.0106697	0.00603015	0.00740205	0.22494	0.274278	0.263564	0.196298	0.146921
lsrD	0.000262999	0.00030381	0.000415337	0.000196241	0.0005098	0.00800642	0.00290339	0.00580658	0.00343458	0.00427882	0.135676	0.196536	0.189093	0.093475	0.093119
lsrF	0.000184746	0.000257672	0.000234996	0.000230595	0.000119131	0.00710656	0.00742442	0.00524833	0.00452253	0.00585296	0.500798	0.485271	0.493267	0.438918	0.376839
lsrG	0.000242585	0.000258571	0.000260707	0.000231398	0.000419215	0.00416967	0.00778542	0.00754984	0.00365047	0.00654395	0.575054	0.649783	0.619534	0.592021	0.420487
lsrK	0.000517282	0.000537072	0.00044978	0.000318319	0.000669884	0.0373896	0.0266041	0.0282915	0.00965571	0.0131452	0.326069	0.324212	0.349371	0.392252	0.237179
lsrR	0.000262328	0.000316418	0.000409545	0.000225797	0.000237231	0.0350951	0.0314781	0.031951	0.00972384	0.00967169	0.311436	0.304572	0.33738	0.237232	0.19566
ltaE	0.00208936	0.00165882	0.00198081	0.00173757	0.0024258	0.0618729	0.0453993	0.0462539	0.0320414	0.0371025	0.254942	0.296503	0.246874	0.611315	0.284236
luxS	0.00774611	0.0101918	0.00991848	0.0104384	0.0108982	0.483105	0.416537	0.489675	0.372359	0.332951	0.911001	0.823347	0.908067	2.91075	0.783883
lysA	0.000289289	0.000664402	0.000740335	0.000180701	0.000291958	0.205412	0.159465	0.169454	0.103134	0.132033	0.0386994	0.033047	0.0377667	0.0166937	0.0210203
lysC	9.43599e-05	6.8333e-05	0.000104073	7.87176e-05	0.000123589	0.0164621	0.0109184	0.0138663	0.0039975	0.00683577	0.0792047	0.0735415	0.0651394	0.109096	0.0702482
lysO	4.63774e-05	8.22208e-05	0.000108088	5.88194e-05	4.72827e-05	0.0183673	0.0159289	0.0163464	0.00509059	0.0113902	0.0954915	0.10867	0.104326	0.0345149	0.108152
lysP	0.00625311	0.00620553	0.00743376	0.00559095	0.00637767	0.310336	0.290324	0.292561	0.196842	0.297618	0.300518	0.313542	0.313228	0.412845	0.295756
lysR	0.00012562	9.90921e-05	0.000173469	0.000143002	0.000198565	0.0260825	0.0181761	0.0198064	0.0181358	0.0186144	0.0333528	0.0349994	0.0230934	0.0722209	0.0392421
lysS	0.00241438	0.0020174	0.00268573	0.00201549	0.00238334	0.064072	0.0518188	0.0547231	0.0306306	0.0475776	0.995673	1.12574	1.11736	0.835498	1.1686
lyxK	3.81578e-05	8.65699e-05	2.15545e-05	2.62506e-05	7.04779e-05	0.00255299	0.000883544	0.00181276	0.00108976	0.000783588	0.0139942	0.0147977	0.0189208	0.00967396	0.0151452
maa	0.000654948	0.000586273	0.000610238	0.000442799	0.000656827	0.115404	0.0991752	0.0993274	0.05264	0.0736892	0.287414	0.260842	0.271304	0.350718	0.245159
macA	0.000484887	0.000338439	0.000564596	0.000394874	0.000861473	0.0238877	0.0208046	0.0202104	0.0129546	0.0238745	0.0671216	0.0917361	0.0781276	0.104254	0.0663271
macB	0.000484965	0.000596574	0.000518774	0.000644725	0.000631591	0.0363266	0.0277753	0.0255575	0.0239107	0.0259396	0.070269	0.0964428	0.110609	0.123696	0.0862685
maeA	0.00183696	0.00154642	0.00204254	0.00169207	0.00192558	0.0579112	0.0464767	0.0497829	0.0302378	0.0621342	1.37818	1.48622	1.51694	2.16085	1.67112
maeB	0.00265198	0.00284506	0.00353615	0.00283883	0.00304619	0.0784117	0.0757624	0.077999	0.0591259	0.069503	2.0832	2.40356	2.339	3.18042	2.62703
mak	0.00183806	0.00193926	0.00193138	0.00090451	0.00131056	0.0908442	0.0859882	0.0921049	0.105631	0.0943153	0.0901634	0.0673135	0.104932	0.260674	0.0755962
malE	7.53507e-05	1.5155e-05	9.98055e-05	3.86849e-05	0.000105415	0.00189869	0.00193487	0.00316412	0.00240175	0.00135391	4.07261	3.96113	3.94267	6.51947	2.88516
malF	7.16663e-05	3.54847e-05	5.58553e-05	4.69779e-05	8.16943e-05	0.00280979	0.00238447	0.00233452	0.00120213	0.00132835	0.437876	0.629445	0.591646	0.280608	0.31284
malG	0.000181559	0.000382189	0.000511936	0.00015032	0.000140077	0.0127758	0.013751	0.00919697	0.00593052	0.008055	0.499563	0.559241	0.579433	0.294485	0.309352
malI	0.000504912	0.00061087	0.00080323	0.000515663	0.000511606	0.0653927	0.061211	0.0618832	0.0468304	0.0564583	0.0706175	0.0938661	0.0680777	0.0737061	0.0771296
malK	4.41704e-06	6.60966e-05	9.61398e-06	5.75637e-06	0	0.000314255	0.000464624	0.000974801	0.000524217	0.00039429	1.06048	1.26721	1.29555	1.31639	0.759248
malM	0.000278024	0.000224204	0.000436087	0.000278485	0.000354451	0.00881619	0.00610299	0.00961757	0.00539502	0.0116074	0.906699	0.912144	1.04984	1.40612	0.560215
malP	0.000951821	0.000661157	0.00108672	0.000759604	0.00108248	0.103136	0.0838538	0.0802437	0.0531617	0.0724873	0.299209	0.343634	0.369406	0.904906	0.30059
malQ	0.000900557	0.000975007	0.00108592	0.00088039	0.000977278	0.0726416	0.057629	0.0600947	0.0275312	0.0346794	0.339454	0.397177	0.476662	0.832855	0.298355
malS	0.000115552	0.000156303	0.000170539	0.000111684	0.000113163	0.00774507	0.00537526	0.00476378	0.00373765	0.00562606	0.0255426	0.0222451	0.0187172	0.0268298	0.0204383
malT	0.000966888	0.000855937	0.000948958	0.000893668	0.00106846	0.0368565	0.0302483	0.030699	0.0235321	0.0294817	1.03996	1.20532	1.15837	1.2637	1.1606
malX	9.66823e-05	0.000188062	0.000285827	9.19073e-05	0.000270486	0.0102955	0.00846649	0.00704202	0.00807554	0.00772359	0.0914645	0.119005	0.108058	0.0299854	0.135338
malY	0.000499338	0.000469116	0.0003607	0.000439868	0.000500807	0.0157183	0.0147795	0.0148687	0.00982145	0.012609	0.199198	0.211062	0.228038	0.145118	0.216212
malZ	0.000399039	0.0004062	0.000483793	0.000365097	0.00061031	0.0105396	0.00819108	0.00900876	0.00409924	0.00507677	0.0347919	0.0396465	0.0578001	0.0411051	0.044939
manA	0.000691427	0.000632008	0.00073963	0.000655672	0.00116776	0.0150948	0.0134742	0.0113598	0.00899233	0.0131991	0.312957	0.288116	0.325643	0.299689	0.271449
manX	0.0240654	0.0216955	0.0264738	0.0173099	0.019976	0.18428	0.170079	0.163931	0.165779	0.180414	2.54485	3.03191	2.97688	5.11896	3.03256
manY	0.0260173	0.0218708	0.030065	0.019255	0.0208493	0.198024	0.18225	0.177626	0.163749	0.206682	2.74793	3.28755	3.15675	5.32305	3.30321
manZ	0.0269517	0.02456	0.0291532	0.0215277	0.0234595	0.199761	0.185192	0.19099	0.260398	0.23412	2.62398	2.94592	3.10242	5.08023	3.18135
maoP	0.00190237	0.00147986	0.00241415	0.0027677	0.0027114	0.0832468	0.089736	0.102969	0.0826531	0.05396	0.57329	0.472576	0.505458	0.279121	0.429719
map	0.00410274	0.0035147	0.00547653	0.00475339	0.00462229	0.0802594	0.0676601	0.0702905	0.0604051	0.063317	0.832435	0.707559	0.806791	0.610134	0.746594
marA	0.000269361	0.000195146	0.00050907	0.000334748	0.000214762	0.0499989	0.0460017	0.0456882	0.0212502	0.0335436	0.0735388	0.0774093	0.0698653	0.0431887	0.0566775
marB	4.76799e-05	0	0	2.99568e-05	0	0.0337181	0.0206659	0.0194776	0.0116895	0.00869423	0.0490557	0.0428144	0.0476431	0.0260812	0.044147
marC	0.00360281	0.0038783	0.00426734	0.00383527	0.00413329	0.152644	0.146612	0.14998	0.156014	0.147149	0.131645	0.115798	0.116363	0.23454	0.096686
marR	6.03536e-05	0.000259475	0.000249114	0.000122843	4.88793e-05	0.0178156	0.0135806	0.0151981	0.00977511	0.0101003	0.0476011	0.0364259	0.0291279	0.028964	0.0399985
matP	0.00140064	0.00123193	0.00120184	0.000556171	0.00140062	0.0552249	0.0496895	0.0519574	0.0575451	0.0578232	0.123396	0.103492	0.141463	0.0671566	0.0961892
mazE	0.00138751	0.000923521	0.000961399	0.000935976	0.000884344	0.23111	0.208652	0.208233	0.10227	0.127482	0.165822	0.201121	0.146635	0.216207	0.237638
mazF	0.000476378	0.000508859	0.000517176	0.00048554	0.000600603	0.159372	0.147884	0.115202	0.0716946	0.0923101	0.094893	0.103838	0.166324	0.132261	0.110983
mazG	0.00120444	0.00106685	0.00127884	0.000934709	0.00127919	0.179915	0.148028	0.149307	0.0772649	0.106026	0.112317	0.102317	0.124194	0.155441	0.105775
mcbA	0.0755473	0.0741162	0.0521203	0.0299187	0.033492	0.0125565	0.0121015	0.00538697	0.00796677	0.00336849	0.00136758	0.00134049	0.0114244	0.0202958	0.00184058
mcbR	0.00109934	0.000716682	0.00112789	0.000842839	0.00101895	0.229316	0.192535	0.198875	0.220476	0.256237	0.111285	0.081683	0.11077	0.506684	0.0559157
mCherry	0.00212571	0.00152686	0.00197156	0.00119456	0.000821225	0.105216	0.100094	0.0835202	0.126104	0.142554	0.0349859	0.0299587	0.032634	0.0570556	0.0307032
mcrB	3.7617e-05	2.63707e-05	0.00010966	5.26715e-05	9.12516e-05	0.00514509	0.00485273	0.00394232	0.00306895	0.00541401	0.0342266	0.0270691	0.0313252	0.0367407	0.0336104
mcrC	2.4536e-05	0	2.05428e-05	1.86854e-05	0	0.0024891	0.000624827	0.000684749	0.000917713	0.00181989	0.0175887	0.0226064	0.0263397	0.0314256	0.0188984
mdaB	0.000483842	0.000324281	0.000616142	0.000443313	0.000453409	0.0162814	0.0179826	0.0187579	0.0151361	0.015347	0.135937	0.116264	0.157477	0.168752	0.149869
mddA	0.00055505	0.000549676	0.000712186	0.00100467	0.000583594	0.0429678	0.0411016	0.0375233	0.0292026	0.0327155	0.162068	0.137589	0.190944	0.215174	0.126003
mdfA	0.00309573	0.0030683	0.00272679	0.00255645	0.00286751	0.0967573	0.0840084	0.0866086	0.0612942	0.0812842	0.0807827	0.111785	0.0900526	0.0774624	0.104465
mdh	0.0133858	0.0135611	0.0153446	0.0128156	0.0152691	0.520658	0.471401	0.474433	0.248763	0.340698	5.94615	5.39476	5.47004	7.11453	5.55657
mdlA	0.000907457	0.000743418	0.0010128	0.000966933	0.00102431	0.0345739	0.0270719	0.0300445	0.0213771	0.0328576	0.0750857	0.0785212	0.0672519	0.11507	0.0753309
mdlB	0.000372557	0.000522578	0.000395829	0.000430385	0.000721995	0.0205717	0.0149216	0.015979	0.00826006	0.0109302	0.0795775	0.0709409	0.066076	0.0929051	0.0678759
mdoC	5.42726e-05	6.36646e-05	0.000149493	0.000109434	0.0002311	0.00523377	0.00481812	0.00325737	0.00293643	0.00354294	0.0683806	0.0546154	0.0514864	0.0205926	0.0601498
mdoG	0.00428556	0.00422197	0.00501963	0.0031407	0.00390449	0.0372134	0.036277	0.0309246	0.0433393	0.0480203	0.575452	0.619345	0.61257	0.61203	0.540835
mdoH	0.00451964	0.00431406	0.0047581	0.00408531	0.00465208	0.0328775	0.0286409	0.0278314	0.0214703	0.0344062	0.476067	0.621811	0.613494	0.442405	0.525875
mdtA	0.000870572	0.000874541	0.000976572	0.000578649	0.000279309	0.0291904	0.0282335	0.0232034	0.0104833	0.0184189	0.0304496	0.0375222	0.0346379	0.0429509	0.0321297
mdtB	0.000682804	0.000671851	0.000807914	0.000485383	0.00080286	0.0183608	0.0136115	0.0131472	0.00319908	0.00436297	0.0360178	0.0389988	0.0570335	0.0727061	0.0503198
mdtC	0.000449457	0.000418503	0.000401938	0.000351903	0.000551703	0.0136125	0.0103506	0.00978136	0.00152753	0.00333239	0.0316301	0.0393378	0.0498783	0.0470921	0.033434
mdtD	0.000203433	0.0001177	0.000278245	0.000167413	0.000188985	0.0129771	0.00993357	0.00895637	0.00488267	0.00695314	0.0342884	0.0290662	0.0359026	0.0639652	0.0370418
mdtE	0	0.000161332	3.72148e-05	1.68724e-05	9.0634e-05	0.0025503	0.00187098	0.00292122	0.00187632	0.00303702	0.00733391	0.0129437	0.00965622	0.0426174	0.0166661
mdtF	3.49455e-05	8.92182e-05	9.36774e-05	4.66112e-05	9.42934e-05	0.00716336	0.00665138	0.00652609	0.00160729	0.00268242	0.0160214	0.0205976	0.0090969	0.026296	0.0147157
mdtG	0.000439988	0.000542403	0.000611059	0.000308451	0.00067273	0.0200603	0.0130175	0.0139705	0.0140855	0.0173028	0.0187073	0.0233889	0.0315866	0.0330951	0.0180911
mdtH	6.52692e-05	0.000107531	0.000107281	4.91468e-05	0.000171334	0.0236163	0.0210229	0.0191747	0.00249227	0.0067849	0.0651121	0.0737283	0.0801306	0.0833641	0.0716401
mdtI	0.000146298	0.000112634	0.000131094	0.000121429	0.000310002	0.0896339	0.0774655	0.0830118	0.0306465	0.0430195	0.18877	0.120197	0.155801	0.0230046	0.0953617
mdtJ	4.26804e-05	0	2.94151e-05	0	0.000334873	0.0696841	0.0525737	0.0573472	0.0157743	0.0423872	0.207217	0.182617	0.203581	0.0486198	0.121756
mdtK	0.00268474	0.00261966	0.0038812	0.00266439	0.00303873	0.456465	0.423752	0.444867	0.239548	0.381901	0.283527	0.304389	0.304748	0.252755	0.307262
mdtL	8.51737e-06	0	5.50335e-05	2.22301e-05	7.17457e-05	0.0019228	0.00219887	0.00199929	0.00132917	0.00162035	0.0270794	0.0410772	0.0291541	0.0169754	0.0320426
mdtM	0.000446952	0.000633729	0.000723024	0.000434919	0.000363847	0.0977233	0.0879708	0.0809822	0.073229	0.108918	0.0133367	0.0185826	0.0175315	0.0243551	0.0129066
mdtN	0	0	0	1.89605e-05	6.15144e-05	0.00352987	0.00116348	0.00166884	0.000423442	0.00184633	0.00103173	0.000334932	0	0.00207631	0.00186202
mdtO	1.23123e-05	0	1.046e-05	6.26811e-06	6.18667e-05	0.00152736	0.00130499	0.00161698	0.000680481	0.000786021	0.00103789	0.000507173	0.00254352	0.0013779	0.00210754
mdtP	6.79057e-06	0	7.30758e-06	8.80572e-06	0	0.00260497	0.000716572	0.000566641	0.000599719	0.00119918	0.00296573	0.00288112	0.0020331	0.00345236	0.00294993
meaB	1.52999e-05	9.30372e-05	2.1598e-05	3.29748e-05	8.44252e-05	0.00556196	0.00562916	0.00459603	0.00126934	0.00294254	0.00666016	0.00605087	0.00972989	0.00626866	0.00628537
melA	0.000480401	0.000675252	0.000705492	0.000476112	0.000711823	0.017022	0.0133824	0.0113985	0.00702559	0.011124	0.0174582	0.0230124	0.0230863	0.04411	0.0217159
melB	0.000330879	0.000331919	0.000373872	0.000169802	0.000344559	0.0144256	0.00972647	0.00905087	0.00417266	0.00566607	0.0198708	0.0145712	0.0340685	0.0339672	0.0169655
melR	0.00133845	0.00129228	0.00164266	0.00162513	0.00135334	0.00949956	0.00746732	0.0103423	0.0118659	0.00934504	0.0352198	0.0372474	0.0426347	0.0272594	0.0372137
menA	0.000727855	0.000720919	0.000691856	0.000476522	0.000330626	0.034822	0.0312714	0.0314025	0.0240956	0.04247	0.098648	0.127252	0.147903	0.060855	0.0940059
menB	0.00169136	0.00189586	0.00227609	0.00145417	0.00217532	0.10534	0.105103	0.108454	0.0496273	0.0648068	0.47136	0.521974	0.591297	0.900095	0.61789
menC	0.00146039	0.00150308	0.00162973	0.00101176	0.00135974	0.118983	0.089359	0.089176	0.0346217	0.0673122	0.43511	0.567289	0.572471	0.746056	0.590835
menD	0.000621656	0.000661926	0.000559091	0.000331961	0.000389948	0.0399468	0.0357301	0.0318585	0.0145923	0.0290836	0.197188	0.235709	0.254157	0.302127	0.232484
menE	0.000322577	0.000475872	0.000504551	0.000329221	0.000242652	0.0508169	0.0367234	0.0456882	0.0162927	0.0335705	0.268826	0.345882	0.363179	0.354009	0.372318
menF	0.00123325	0.00081172	0.00120988	0.00104339	0.00116715	0.118849	0.1049	0.102957	0.0910581	0.125288	0.294999	0.310591	0.348952	0.801817	0.316787
menH	0.000221294	0.000197495	0.000529479	0.000266634	0.000190617	0.0265002	0.018003	0.0200399	0.00677729	0.0146621	0.145195	0.20909	0.186524	0.236075	0.202505
menI	0.000844199	0.000790844	0.00071418	0.00052984	0.000541276	0.00882709	0.00474916	0.00432271	0.00577323	0.0103336	0.28141	0.359357	0.367987	0.290534	0.301063
mepA	9.65581e-05	0.000158474	0.000117946	7.23785e-05	0	0.0252193	0.0230851	0.0198873	0.0065093	0.0150864	0.340469	0.455183	0.451523	0.317672	0.470953
mepH	0.000253136	6.78231e-05	0.000212376	0.000139382	0.000399074	0.00382513	0.00408121	0.00597241	0.00448082	0.00412972	0.193361	0.144724	0.172584	0.157263	0.154408
mepK	0.00220119	0.00165455	0.00140888	0.0017749	0.0024279	0.19274	0.162254	0.161303	0.0819691	0.130026	1.62765	1.46953	1.51959	0.982472	1.09613
mepM	0.00473619	0.00515359	0.00521668	0.00425738	0.00461959	0.0922619	0.0764532	0.0828172	0.0412609	0.0754255	0.794875	0.763142	0.834471	0.329649	0.762452
mepS	0.000357689	0.000299223	0.000594046	0.000394581	0.000394937	0.117762	0.0995379	0.0863869	0.0386299	0.0611648	4.09012	3.63941	3.76718	2.17955	3.10284
metA	0.000185641	0.000345309	0.000584125	0.000283107	0.00043687	0.011873	0.0093407	0.00535921	0.00300769	0.00315126	0.0406901	0.0332751	0.0232423	0.0371829	0.0270032
metB	0.000190651	0.000209994	0.000308214	0.00022613	0.000160789	0.0155845	0.0132697	0.0184525	0.00627301	0.00693918	0.0927267	0.104876	0.0962782	0.163909	0.121406
metC	0.000246932	0.000430712	0.000438595	0.000399536	0.000627928	0.0171089	0.0140852	0.0141004	0.00976139	0.0129427	0.161781	0.168355	0.172483	0.203612	0.179536
metE	0.000190942	0.000274673	0.000277951	0.000301682	0.000351832	0.0178156	0.0125166	0.013028	0.00855717	0.0131417	0.372499	0.459016	0.453529	0.207045	0.53153
metF	4.68575e-05	2.03448e-05	0.000121354	4.44008e-05	0.000185676	0.01528	0.00992834	0.0102553	0.00288246	0.00312475	0.0809091	0.0596707	0.0510227	0.0606897	0.0667878
metG	0.00160394	0.00137403	0.00177407	0.00115565	0.00150861	0.033771	0.0241634	0.0282597	0.014944	0.021881	0.781754	0.832294	0.7878	0.573589	0.867802
metH	0.000456484	0.000505309	0.000563228	0.000511448	0.000666839	0.0115223	0.00712936	0.00692635	0.00322606	0.0070774	0.162936	0.181417	0.189312	0.238776	0.197014
metI	0.000351874	0.000434722	0.000814853	0.000593972	0.000887595	0.0312575	0.0270137	0.026348	0.00933068	0.0188051	0.150016	0.225475	0.265447	0.160344	0.212054
metJ	0.00396416	0.00350223	0.00453823	0.00453056	0.00491999	0.088719	0.0874181	0.0953658	0.097015	0.0736192	0.291423	0.325528	0.33738	0.265425	0.283788
metK	0.00627582	0.00622655	0.00770818	0.00468265	0.0065173	0.226732	0.196267	0.188942	0.0695515	0.0989254	0.726799	0.685221	0.657251	0.411912	0.779528
metL	0.000342074	0.000317952	0.000401441	0.000350574	0.000368681	0.0270596	0.0272997	0.0247375	0.0107601	0.0226849	0.163189	0.198903	0.219885	0.231753	0.232231
metN	0.000361261	0.000515532	0.000304701	0.00040747	0.000529362	0.0284762	0.022848	0.0228522	0.00806121	0.0129126	0.0964864	0.11882	0.114087	0.0641744	0.147904
metQ	0.000927963	0.000725453	0.00110728	0.00116245	0.00107504	0.0692254	0.0513613	0.0564928	0.0267518	0.0432248	0.672189	0.693303	0.653675	0.809477	0.732118
metR	0.000111728	5.78784e-05	6.78836e-05	4.84337e-05	0.000173656	0.0157142	0.00986908	0.0125333	0.00504164	0.00829061	0.0347475	0.0350946	0.0335939	0.0353978	0.0334251
mfd	0.000905832	0.000736966	0.00107049	0.000745544	0.000945303	0.0162939	0.0128093	0.0128171	0.014623	0.0203873	0.160869	0.194218	0.20773	0.164953	0.200299
mglA	0.000393724	0.000347789	0.000378084	0.000288575	0.000479877	0.00750189	0.00714918	0.0073869	0.00348906	0.00443095	0.69512	0.840057	0.915859	0.303999	0.808395
mglB	0.00190823	0.00217539	0.00313738	0.00190407	0.0025098	0.0338634	0.0278809	0.0254398	0.018886	0.0200778	6.82618	6.51364	6.6479	10.6555	6.06073
mglC	0.000318998	0.000241644	0.000537188	0.000620508	0.000598857	0.0261878	0.0196069	0.0208795	0.00792125	0.0118777	0.793249	0.966997	0.988073	0.309587	0.837783
mgrB	0.00165908	0.000796745	0.00242491	0.00187295	0.00311463	0.0937814	0.0727694	0.0684799	0.068529	0.0833153	2.32733	2.14061	2.14657	3.15027	2.09725
mgsA	0.00268303	0.00336086	0.00318833	0.00343139	0.00389049	0.076046	0.0724492	0.0643198	0.0699436	0.0580237	0.583495	0.42809	0.4918	0.396424	0.427393
mgtA	0.000502028	0.00045714	0.000596248	0.000292997	0.000488459	0.0213741	0.0159472	0.0174841	0.00860763	0.0135195	0.59135	0.618813	0.631447	0.440779	0.886548
mgtL	0.00201075	0.00215568	0.00222224	0.00166231	0.00324723	0.00959414	0.0300917	0.00965007	0.0577551	0.0135587	1.54642	0.953829	1.42079	1.38823	0.945657
mgtS	0.000994937	0.00140588	0.000338958	0.000711536	0.00164674	0.0179387	0.0213114	0.0108996	0.0137804	0.00152691	0.180543	0.144274	0.100911	0.144998	0.0857158
mgtT	0.000153441	0	0	6.3077e-05	0.000387901	0.00658989	0.00396089	0.0177184	0.00806991	0.00418612	0.191557	0.194902	0.227076	0.332673	0.230947
mhpA	5.99079e-05	1.0787e-05	9.73459e-05	6.76838e-05	1.31248e-05	0.00633868	0.0043421	0.00489788	0.00221186	0.00431177	0.00394215	0.00596095	0.00492548	0.00640026	0.0049144
mhpB	4.41157e-05	3.87258e-05	4.56313e-05	2.07296e-05	6.7057e-05	0.00567841	0.00365838	0.00305376	0.00158051	0.00263628	0.00307146	0.00713802	0.00709996	0.00305297	0.00815752
mhpC	5.43689e-05	2.09164e-05	0.000149753	7.65798e-05	7.29615e-05	0.00519307	0.0031759	0.00318826	0.00172558	0.00169061	0.00464173	0.0102697	0.012037	0.0182809	0.0116782
mhpD	2.53931e-05	2.24108e-05	7.99919e-05	6.54439e-05	7.79875e-05	0.00449248	0.00132296	0.00293945	0.000819469	0.00072412	0.00451416	0.0127756	0.00368184	0.0148296	0.00654016
mhpF	0.000193071	5.80637e-05	0.000204984	0.000105147	0.00032245	0.00237548	0.002145	0.00454441	0.0018108	0.00338973	0.0129611	0.0048366	0.00470374	0.014194	0.00759836
mhpR	0.00280445	0.00237617	0.00353677	0.0025979	0.00304113	0.161532	0.132095	0.130625	0.095056	0.140311	0.184279	0.200296	0.204591	0.299694	0.174942
mhpT	0.000496889	0.000469685	0.000429883	0.000346235	0.000583122	0.011532	0.0107391	0.0165183	0.00619738	0.0138941	0.0126288	0.0138474	0.0184501	0.0251102	0.0111376
miaA	0.011829	0.0125375	0.0149999	0.0119803	0.0129193	0.91031	0.910549	0.928736	0.947316	0.992558	1.15547	1.13166	1.14673	2.18428	0.944035
miaB	0.00310848	0.00348241	0.00423421	0.00325988	0.00361514	0.118278	0.107896	0.105985	0.0574595	0.0899388	0.343041	0.425526	0.364938	0.244929	0.414675
minC	0.00103425	0.000768872	0.00106344	0.00106541	0.001396	0.0502441	0.0418168	0.0483372	0.0210779	0.0397444	0.533354	0.529136	0.538407	0.717646	0.541644
minD	0.00145774	0.00178486	0.00193143	0.0016303	0.00208017	0.0631901	0.0534657	0.0544281	0.0353742	0.0550793	0.97655	0.885468	0.891539	1.39361	0.913991
minE	0.00120501	0.00035388	0.000978145	0.00105418	0.00141074	0.0238343	0.0344483	0.0283013	0.0247566	0.0279611	0.731473	0.746441	0.728218	1.08632	0.742815
mioC	0.000497772	0.000470114	0.000464607	0.000489971	0.000546486	0.0713136	0.0598313	0.0649527	0.0477358	0.062289	0.8065	0.627805	0.684563	0.444175	0.596427
mipA	0.0007087	0.00105381	0.00118064	0.000945271	0.00156247	0.1084	0.103392	0.0927641	0.0520314	0.0801095	0.987209	0.837877	0.844665	0.833707	0.87945
mlaA	0.00383124	0.00320056	0.00435241	0.00336384	0.0035499	0.172283	0.165727	0.169362	0.155212	0.173732	0.272147	0.308184	0.287777	0.516113	0.257304
mlaB	0.00535397	0.00541743	0.00707515	0.00633084	0.00557001	0.304808	0.250209	0.264646	0.153517	0.179588	0.778284	0.903263	0.869094	1.76847	0.865001
mlaC	0.00576051	0.00635273	0.00745469	0.00610421	0.00705354	0.270185	0.240969	0.252737	0.127908	0.1665	0.817313	0.765265	0.816394	1.42055	0.847851
mlaD	0.00238048	0.00207248	0.00239186	0.00203165	0.00157657	0.119407	0.128552	0.110933	0.0429285	0.0678603	0.448456	0.471688	0.457535	0.58673	0.49628
mlaE	0.00267505	0.00281075	0.00234104	0.00262556	0.00255085	0.181974	0.157369	0.156918	0.0652077	0.127038	0.537421	0.605236	0.613679	0.756883	0.618741
mlaF	0.0021772	0.00230159	0.0026817	0.00258035	0.00282249	0.146801	0.138507	0.116007	0.076729	0.109989	0.572435	0.590861	0.613457	0.774078	0.632939
mlc	0.000451454	0.000608378	0.000542669	0.000371736	0.000301792	0.0389335	0.0305012	0.0295486	0.0279707	0.0334462	0.215963	0.208131	0.247141	0.192244	0.218041
mliC	9.65581e-05	0.000112634	9.82335e-05	3.99064e-05	0.000187949	0.0146253	0.0148881	0.0214772	0.00840997	0.0173039	0.0464563	0.0536537	0.0993586	0.0540692	0.0615652
mlrA	0.0035377	0.00325296	0.00442065	0.00330202	0.00400167	0.197375	0.186319	0.185228	0.175857	0.20998	0.162163	0.138373	0.128265	0.359147	0.105846
mltA	0.000344135	0.000449029	0.000593731	0.000183437	0.000425759	0.0985275	0.0774681	0.0722263	0.0260402	0.0507804	0.192908	0.250837	0.202902	0.151203	0.240747
mltB	0.000420566	0.000489528	0.00074086	0.000437568	0.000540077	0.0864476	0.0728596	0.0664372	0.0491856	0.0739673	0.178044	0.186349	0.212004	0.325965	0.202249
mltC	0.00012367	0.000173162	0.000100058	9.24362e-05	0.000134929	0.016748	0.0149886	0.0178456	0.00379671	0.00623926	0.19619	0.204804	0.224218	0.235998	0.199776
mltD	0.000827293	0.00137575	0.00136261	0.00131713	0.00179972	0.0683983	0.0461598	0.047775	0.029928	0.0522264	1.07635	0.994501	1.01351	0.451495	1.06095
mltF	3.32413e-05	0.000107351	9.71577e-05	2.94891e-05	5.45006e-05	0.00356502	0.00410015	0.00499532	0.00266432	0.00498691	0.0267777	0.029784	0.0363797	0.0181751	0.0313368
mmuM	0.000802768	0.000799345	0.000874448	0.00103727	0.00102669	0.0382626	0.0247049	0.0277505	0.0155494	0.0235364	0.102259	0.100863	0.0950462	0.124849	0.0965197
mmuP	0.000235764	0.000105799	0.000154139	0.000157496	0.000133476	0.0152208	0.0181226	0.0166236	0.00806511	0.0105353	0.0141244	0.0245386	0.0323821	0.0327337	0.0175278
mngA	2.13698e-05	3.81723e-05	4.49867e-05	2.73466e-05	7.69114e-05	0.0037993	0.00212768	0.00120641	0.000651183	0.00114713	0.00535923	0.00442619	0.00466694	0.00204853	0.00225626
mngB	0.000209538	0.000105738	0.000250964	0.000188686	0.000172978	0.00865836	0.00520211	0.0053864	0.00237145	0.00450541	0.0169668	0.0187581	0.0158476	0.0168714	0.0225439
mngR	0.000209555	0.000181185	0.000224752	0.000336895	0.00058644	0.0119313	0.0104769	0.00936045	0.00875002	0.00891335	0.0320958	0.0123349	0.0360799	0.0247201	0.0220341
mnmA	0.000427674	0.000358552	0.000559356	0.000422952	0.000440349	0.0868142	0.0839212	0.0752593	0.0303278	0.0679407	0.711902	0.749902	0.718715	0.306091	0.825279
mnmC	0.000394205	0.000338747	0.000438101	0.000316642	0.000335854	0.0171645	0.0172139	0.0126387	0.00513714	0.0102889	0.140403	0.179221	0.183031	0.122129	0.164937
mnmE	0.000958179	0.000969366	0.00114854	0.000801894	0.000908742	0.0594815	0.0485565	0.0433027	0.0203899	0.0395656	0.217245	0.197333	0.218344	0.224794	0.208521
mnmG	0.000241311	0.000258779	0.000327086	0.000347385	0.000196713	0.0762263	0.0663395	0.0602258	0.0255375	0.0548188	0.430578	0.518157	0.523074	0.238895	0.517888
mnmH	8.21274e-05	0.0001189	0.000227552	4.82225e-05	0.000225707	0.0124448	0.00923028	0.0096364	0.00473541	0.00775834	0.042271	0.0458055	0.0449211	0.0221643	0.047686
mntH	0.0782588	0.0664509	0.07942	0.0646392	0.0637308	0.999033	0.966569	0.946587	0.940174	1.17941	0.395677	0.406987	0.426327	0.906898	0.292931
mntP	5.545e-05	3.21846e-05	0.000114399	0.000141623	0.000146608	0.0103521	0.0046695	0.00425011	0.00144636	0.00103429	0.014526	0.00751711	0.00394478	0.00515634	0.0102014
mntR	0.000971877	0.000983624	0.00092993	0.00052339	0.00102346	0.0315659	0.0277052	0.0267655	0.0235169	0.033778	0.0685072	0.0837116	0.111458	0.0846679	0.0651242
mntS	0.0711238	0.0781258	0.0740242	0.0711438	0.0778913	1.12311	1.06275	1.07553	2.2938	1.2098	2.94963	2.93862	3.42944	2.38302	2.61412
moaA	0.00450881	0.00407461	0.00508175	0.00373494	0.00476379	0.167058	0.128679	0.135567	0.08603	0.10802	0.250327	0.251571	0.334143	0.307921	0.257737
moaB	0.00447474	0.00381345	0.00456082	0.00328573	0.00463693	0.170487	0.136782	0.140526	0.124969	0.139431	0.184364	0.25275	0.214961	0.429529	0.223099
moaC	0.0034183	0.00329371	0.00407041	0.00339807	0.00446041	0.12051	0.0935402	0.0962281	0.0680032	0.104754	0.161744	0.162157	0.171716	0.429847	0.177538
moaD	0.00159395	0.00133135	0.001906	0.00151393	0.00207844	0.0362881	0.0281651	0.0240056	0.0243024	0.0327258	0.0340617	0.0855426	0.0545311	0.128952	0.0708088
moaE	0.00197987	0.00214119	0.00192572	0.00110698	0.00204109	0.037889	0.0408246	0.0316915	0.0333675	0.0361878	0.0708231	0.0905495	0.0855425	0.179182	0.0683551
mobA	0.000685305	0.00115018	0.000650239	0.000818818	0.00105687	0.0279108	0.0196855	0.0262301	0.0108586	0.0145178	0.0471859	0.0412897	0.0458633	0.0893156	0.0727897
mobB	0.00095679	0.00105455	0.00109268	0.000711536	0.000760653	0.0241039	0.0156233	0.0257316	0.00996044	0.0149755	0.0405376	0.0526873	0.0310552	0.0824207	0.0430286
mocA	0.00440577	0.00392094	0.0049296	0.004175	0.00428246	0.0403044	0.0308969	0.0383669	0.0561833	0.0424659	0.0612392	0.0637521	0.0772247	0.167527	0.0584757
modA	0.000573033	0.000590343	0.000716339	0.000714888	0.000980697	0.262274	0.241199	0.227877	0.0599676	0.102823	0.282451	0.327261	0.301297	0.282195	0.337363
modB	0.000349336	0.000383876	0.000487857	0.000442799	0.000412667	0.199994	0.181883	0.172392	0.0381759	0.0759148	0.244694	0.277854	0.298025	0.260927	0.296058
modC	0.0003943	0.000484	0.000656838	0.000248204	0.000384672	0.218861	0.180751	0.192775	0.0313492	0.0631466	0.246292	0.293331	0.309561	0.213909	0.257892
modE	0.000170602	0.000262312	0.000343699	0.000118467	0.000209161	0.0324357	0.0211082	0.0217018	0.0128039	0.0196696	0.0951176	0.0776483	0.106724	0.111152	0.0735965
modF	0.000258448	0.000242412	0.000301803	0.00032599	0.000237446	0.0316032	0.0253361	0.0248101	0.0120676	0.0155073	0.103122	0.109849	0.113319	0.194213	0.113104
moeA	0.00116822	0.00115099	0.00140139	0.0015404	0.00177193	0.0355596	0.0302426	0.0337078	0.0195852	0.0270034	0.129153	0.171292	0.178443	0.167614	0.203598
moeB	0.000889044	0.000893851	0.00126328	0.000802706	0.00111562	0.0277295	0.0272945	0.0273155	0.0125321	0.0257646	0.16461	0.188513	0.204656	0.20708	0.217897
mog	0.000817869	0.0010779	0.00125942	0.00094437	0.00164674	0.036203	0.0345683	0.036324	0.0285833	0.0348498	0.192515	0.197034	0.153336	0.162808	0.182198
mokC	0.00240075	0.00383621	0.0031406	0.00429389	0.00205694	0.0258458	0.0349208	0.0173594	0.0236378	0.0334838	0.315045	0.261013	0.243492	0.183036	0.326719
motA	0.00184312	0.00169824	0.00173088	0.0013887	0.00123136	2.31437	2.21807	2.29867	0.472382	0.815204	0.925657	0.9855	1.07878	0.751311	0.993585
motB	0.00109968	0.00107737	0.00102141	0.000752135	0.000758241	2.00813	1.8356	1.9225	0.210874	0.548613	0.870257	0.9707	1.02858	0.7244	1.01637
mpaA	0.0070708	0.0073971	0.00725408	0.00635922	0.00830807	0.154885	0.135304	0.141036	0.115033	0.120198	0.290788	0.248162	0.298433	0.563525	0.250851
mpl	0.000788857	0.000680364	0.00101385	0.000831884	0.001159	0.0474212	0.0385736	0.0461007	0.0225826	0.0325986	0.410405	0.419037	0.467393	0.360189	0.430098
mppA	0.00160223	0.00177399	0.00206783	0.00173793	0.00201175	0.122817	0.106851	0.107052	0.0650534	0.0979857	0.374239	0.422633	0.391441	0.478245	0.426006
mqo	0.000828699	0.000895503	0.0010839	0.000856381	0.00111287	0.0626986	0.048809	0.0497374	0.0248951	0.0344818	0.133113	0.131344	0.149752	0.0657989	0.166856
mqsA	0.00867083	0.00910577	0.00954665	0.0118174	0.0119235	0.846777	0.848219	0.880296	0.935805	0.869148	0.151658	0.191923	0.146771	0.222342	0.106388
mqsR	0.00775287	0.00785473	0.00907483	0.0069851	0.00646663	0.529438	0.447079	0.493314	0.617694	0.672271	0.169551	0.149769	0.148025	0.184581	0.115782
mraY	0.000583853	0.000704999	0.000742919	0.000438796	0.00086907	0.0206588	0.0164634	0.0147587	0.00536385	0.00784426	0.449769	0.479544	0.515239	0.496312	0.450203
mraZ	0.00515849	0.00491962	0.00519473	0.00387773	0.00413888	0.110159	0.108206	0.114787	0.083514	0.11824	0.534211	0.481495	0.496668	0.44483	0.492061
mrcA	0.00021418	0.000265355	0.000212126	0.00018942	0.000130556	0.0244522	0.0182275	0.0198533	0.00695012	0.0155429	0.240544	0.258291	0.279292	0.0727127	0.266601
mrcB	0.000979255	0.00119893	0.00115962	0.000692263	0.00130038	0.0633634	0.0481378	0.0538714	0.024297	0.0405302	0.219655	0.245856	0.259528	0.208045	0.239546
mrdA	0.000204718	0.000177043	0.000193562	0.00018713	0.000332976	0.0212613	0.0175647	0.019049	0.00587745	0.0131654	0.254635	0.280837	0.285961	0.141258	0.287241
mrdB	0.000855032	0.000929836	0.000781628	0.000674638	0.000598383	0.0403918	0.0249379	0.0323915	0.0187783	0.0320894	0.206541	0.237139	0.274465	0.18185	0.270685
mreB	0.0020706	0.00217454	0.00246685	0.00181425	0.00183194	0.254458	0.245094	0.236188	0.0830684	0.136748	2.4539	2.65913	2.5619	1.70558	2.49796
mreC	0.000418647	0.000307476	0.000324177	0.000244141	0.000296792	0.0842732	0.0668129	0.0693471	0.0137445	0.0228084	1.2367	1.437	1.38114	0.706499	1.28225
mreD	0.000788346	0.000504988	0.000689114	0.000627592	0.000900285	0.0368592	0.0411854	0.0252938	0.0153079	0.0200599	0.544461	0.651786	0.779989	0.367219	0.619092
mrr	0.000231181	0.000122009	0.000260585	0.00020575	0.000203029	0.0302312	0.0283618	0.0347403	0.0156005	0.0211205	0.0701122	0.0600856	0.106687	0.115826	0.0729799
msbA	0.00100574	0.00105386	0.00117658	0.000936693	0.001172	0.0728967	0.0674813	0.0682866	0.0211731	0.0349813	0.325231	0.392492	0.391045	0.195439	0.354126
mscK	0.00015985	0.000189318	0.000231952	0.000171541	0.000208566	0.0109825	0.00953381	0.00864623	0.00356323	0.00609824	0.150069	0.160662	0.171492	0.097045	0.15534
mscL	0.0212549	0.025296	0.0156473	0.0152248	0.0193212	0.229912	0.225487	0.222661	0.375213	0.280357	0.30314	0.241412	0.387924	0.959306	0.206458
mscM	0.000216681	0.000180142	0.000309913	0.000196086	0.000223113	0.0124027	0.0104916	0.0115918	0.0028398	0.00409927	0.108137	0.122856	0.135849	0.123573	0.121677
mscS	0.00512575	0.00418639	0.00541228	0.0045984	0.00625024	2.11204	2.05822	2.16887	1.58353	1.72863	0.29149	0.24754	0.278644	0.930147	0.25917
msrA	0.00505704	0.00479185	0.00589039	0.00490831	0.00457138	0.129292	0.111271	0.126856	0.123023	0.141009	0.187545	0.153519	0.191234	0.661024	0.145592
msrB	0.00242665	0.00196558	0.0023456	0.00178626	0.00250771	0.0608149	0.0448006	0.048086	0.0506751	0.0350013	1.01578	0.852146	0.980636	0.943905	0.835028
msrC	0.00207872	0.00166896	0.00274	0.00205767	0.00201521	0.277039	0.244207	0.237898	0.107071	0.130711	0.862893	0.955414	0.997716	1.66258	0.802491
msrP	0.00324436	0.00371655	0.00381638	0.00319383	0.00427913	0.099986	0.0684737	0.0794333	0.0552551	0.0666834	0.0928134	0.080099	0.0963931	0.239681	0.0924876
msrQ	0.00226177	0.00191855	0.00233313	0.00180413	0.00173799	0.0689023	0.0652021	0.0584404	0.0290402	0.0492421	0.0717352	0.0780921	0.0726478	0.190798	0.0524632
msyB	0.0021444	0.00259017	0.00270639	0.0015072	0.00150885	0.0716657	0.0772635	0.0592802	0.0485997	0.0486478	0.0590597	0.0504077	0.0739065	0.270476	0.0483941
mtfA	0.00204908	0.0019913	0.00277703	0.00259321	0.00324723	0.0239235	0.017847	0.0185109	0.0159394	0.0135791	1.30435	1.323	1.44682	1.09966	1.28793
mtgA	5.75555e-05	0.000101824	0.000297458	0.000212214	8.64668e-05	0.0106552	0.00696821	0.00817603	0.00321891	0.00964327	0.142509	0.157109	0.126749	0.238676	0.154222
mtlA	0.0110765	0.0107395	0.0123359	0.0104778	0.0119672	0.209044	0.187073	0.185	0.414506	0.381251	0.786775	0.915794	0.873764	1.48876	0.861987
mtlD	0.00517506	0.00471373	0.00580868	0.00471976	0.00569819	0.202382	0.172599	0.177444	0.230658	0.238003	0.434099	0.469219	0.51482	0.914305	0.44716
mtlR	0.00157487	0.00181012	0.00213333	0.00126384	0.00190969	0.11502	0.0845963	0.0905821	0.0896922	0.107729	0.283949	0.302589	0.2737	0.429671	0.273929
mtnN	0.00612249	0.00534374	0.00882376	0.00668667	0.00943234	0.0527147	0.0555826	0.0513751	0.0479949	0.0487821	0.508691	0.55292	0.501997	0.658014	0.561599
mtr	0.00384669	0.00407364	0.00453125	0.00147301	0.00240927	0.0447715	0.037392	0.0464851	0.0234245	0.030569	0.867059	0.872874	0.84666	2.23436	0.752802
mug	0.00135084	0.0016389	0.00139663	0.00150989	0.00201818	0.193245	0.16408	0.152699	0.2339	0.187217	0.170735	0.123482	0.127868	0.343974	0.131863
mukB	0.000576746	0.000571614	0.000819171	0.000629881	0.000835643	0.0301184	0.0225786	0.0227345	0.00952723	0.0127694	0.454671	0.568575	0.575982	0.485742	0.550618
mukE	0.000405526	0.000594167	0.000554707	0.000365065	0.000516855	0.0275499	0.0172984	0.0228065	0.0043189	0.0143315	0.407828	0.472235	0.440669	0.440997	0.456709
mukF	0.000301195	0.000604609	0.000492474	0.000332361	0.000475168	0.0283187	0.0250914	0.0205915	0.0094014	0.014499	0.288243	0.332183	0.339579	0.289405	0.34486
murA	0.000576494	0.000405747	0.000577708	0.000677227	0.000718048	0.110354	0.100068	0.10519	0.0420141	0.0873195	0.982479	1.00388	0.986136	0.838194	1.04003
murB	0.000532452	0.000517057	0.000538351	0.000602804	0.000913723	0.0270623	0.0166282	0.0203679	0.0105336	0.015226	0.149491	0.161323	0.16655	0.142161	0.174764
murC	0.000551649	0.000501863	0.000803122	0.000530215	0.00060156	0.0333928	0.0271346	0.0256995	0.00798327	0.0146825	0.491552	0.572346	0.550163	0.520178	0.524609
murD	0.000585443	0.000490175	0.000602277	0.00068429	0.000522493	0.0201268	0.0170801	0.0147438	0.00427628	0.0100083	0.401844	0.488106	0.510808	0.452555	0.468333
murE	0.000619664	0.000536633	0.00103131	0.00059078	0.000636641	0.0149419	0.0124577	0.00999218	0.00408823	0.00649728	0.383552	0.476226	0.468635	0.527206	0.455613
murF	0.000705207	0.00050316	0.000671838	0.000693402	0.000666768	0.0110485	0.0080306	0.00928693	0.00266399	0.00646731	0.395484	0.480819	0.478032	0.542878	0.506471
murG	0.000714993	0.000660657	0.00077381	0.000522397	0.000715414	0.0350468	0.0264499	0.0269962	0.00837251	0.0197404	0.458902	0.517316	0.532239	0.454239	0.478865
murI	0.000674667	0.000599246	0.000773096	0.000627937	0.00106901	0.0158651	0.0132567	0.00846659	0.00470984	0.00887654	0.178551	0.192496	0.237942	0.181339	0.210802
murJ	0.000128821	9.65787e-05	0.000197399	0.000112945	0.00010891	0.0111233	0.00926908	0.00809566	0.00446297	0.0075335	0.0964804	0.11223	0.114978	0.0597484	0.10277
murP	0.000279122	0.0002775	0.000365446	0.000198073	0.000287608	0.00631363	0.00560592	0.00445717	0.00438147	0.00822277	0.0402266	0.0575968	0.0585741	0.0438635	0.0685849
murQ	0.00039823	0.000465328	0.000629985	0.00027841	0.00027441	0.0142218	0.0134903	0.0125995	0.00728529	0.0093068	0.0452673	0.0808562	0.0747715	0.0407882	0.0506721
murR	6.74996e-05	0.000130238	7.55035e-05	3.05935e-05	0.000121578	0.027246	0.0253447	0.0266844	0.0166577	0.0255927	0.0179667	0.0187783	0.0330094	0.0216439	0.0196881
mutH	0.000504649	0.000747553	0.000456289	0.000422871	0.000527859	0.02889	0.0249006	0.0213133	0.0141038	0.0174003	0.0711525	0.0502448	0.0810014	0.0707501	0.0820697
mutL	0.000637655	0.000441121	0.000564342	0.000534006	0.000696726	0.0560923	0.0509541	0.0499114	0.0241754	0.0499694	0.235299	0.213942	0.244733	0.239993	0.231999
mutM	5.1665e-05	0.000208355	7.99919e-05	7.37363e-05	0	0.0227249	0.017389	0.0187369	0.0108061	0.0187985	0.0372131	0.0674966	0.0478448	0.0215197	0.0429674
mutS	0.000114478	0.000160412	0.000118162	0.000119893	0.000138068	0.0113829	0.00985498	0.0107149	0.00515744	0.00880381	0.180503	0.203192	0.221319	0.106903	0.238155
mutT	1.29727e-05	9.50711e-05	5.53166e-05	3.36943e-05	5.43979e-05	0.00400087	0.000328804	0.00322284	0.00251133	0.00300589	0.0865786	0.114722	0.128015	0.0711075	0.094344
mutY	0.000396603	0.000578397	0.000567433	0.00052339	0.000800118	0.041223	0.030309	0.0380404	0.0148005	0.0193266	0.2785	0.281316	0.339622	0.308769	0.271828
mzrA	0.00255974	0.00330454	0.00387023	0.00187295	0.00269948	0.0766375	0.0638054	0.058286	0.0583212	0.0807764	0.366278	0.34817	0.376398	0.37668	0.293152
nac	0.000140095	0.00020421	0.000247889	0.000138459	0.000158215	0.0230483	0.0190352	0.0182574	0.0165018	0.022805	0.0230516	0.0136124	0.0211107	0.0398311	0.0131333
nadA	0.00263364	0.0027035	0.00347395	0.00283681	0.00370363	0.497318	0.453993	0.454567	0.103003	0.135068	0.193066	0.254017	0.276904	0.795899	0.235535
nadB	0.000165757	0.000219693	0.000307331	0.000190376	0.00037666	0.0385967	0.0337997	0.0329194	0.00575323	0.00740048	0.13143	0.146214	0.136818	0.467753	0.133728
nadC	0.000576827	0.000596374	0.000400585	0.000532879	0.000609289	0.0119648	0.00956464	0.0135562	0.00564839	0.010648	0.192805	0.172316	0.205029	0.215235	0.182192
nadD	0.000720741	0.000593142	0.000473547	0.000529997	0.000380798	0.028109	0.0209296	0.0182322	0.0154271	0.0280456	0.252658	0.282683	0.324945	0.273209	0.253116
nadE	0.00377002	0.00401964	0.00377425	0.00343406	0.00338547	0.0896189	0.0866781	0.0779945	0.0749301	0.0894086	0.328395	0.310653	0.293346	0.767611	0.255431
nadK	0.000899053	0.00078295	0.00105252	0.00076223	0.00115503	0.0815359	0.0856113	0.086454	0.0594403	0.0878836	0.266947	0.251673	0.299211	0.464614	0.275972
nadR	0.00192609	0.00218762	0.00274455	0.00237402	0.00292957	0.0410502	0.0420101	0.0389253	0.0227473	0.0341888	0.161611	0.187548	0.216339	0.241805	0.190698
nadS	0.00397686	0.00172665	0.00318535	0.00231135	0.00460527	0.033732	0.0326165	0.0322657	0.0300888	0.0174306	0.144725	0.217735	0.164106	0.185815	0.251196
nagA	0.00254095	0.00272786	0.00302209	0.00222579	0.00223861	0.0614117	0.0593622	0.0529821	0.0486999	0.0578207	0.235762	0.244429	0.250306	0.461598	0.228349
nagB	0.00436898	0.00405792	0.00451783	0.0037189	0.0043043	0.0732812	0.0612882	0.0579433	0.0732096	0.0575475	0.230295	0.235808	0.300443	0.742091	0.251922
nagC	0.00129195	0.00111741	0.00143656	0.00113683	0.00163484	0.031934	0.0221691	0.0223722	0.0215328	0.0260168	0.271944	0.344102	0.321575	0.423387	0.29686
nagD	0.00133767	0.00122661	0.00118571	0.00128878	0.00113717	0.0668439	0.0636661	0.0621458	0.0415822	0.0610199	0.31963	0.393082	0.402691	0.445599	0.33129
nagE	0.0053249	0.00596696	0.0072203	0.00510491	0.0055612	0.0549174	0.0478843	0.0510105	0.0532715	0.0623798	0.636913	0.807107	0.800426	1.09571	0.739015
nagK	0.00167187	0.0016529	0.00245291	0.00172709	0.00232338	0.0643993	0.0508813	0.0450669	0.0461885	0.063858	0.477933	0.488765	0.463998	0.404151	0.401404
nagZ	0.00105285	0.00074476	0.00158263	0.000698893	0.00106888	0.0748838	0.057448	0.0555258	0.0367047	0.0526315	0.196916	0.235828	0.206973	0.308187	0.180957
nanA	0.00678028	0.00724488	0.00812248	0.00605386	0.00808297	0.0955977	0.0846574	0.0836613	0.201523	0.136459	0.275977	0.318987	0.31669	0.220308	0.339315
nanC	0.000195896	0.000262414	0.000439055	0.000130525	0.000201549	0.0204039	0.0155392	0.0183702	0.0119056	0.0171535	0.0188972	0.023516	0.00727817	0.0125108	0.0148007
nanE	0.00198718	0.00199408	0.00199144	0.00185391	0.00252625	0.0580963	0.038846	0.0452775	0.0656411	0.0572617	0.113104	0.151136	0.163065	0.158875	0.169291
nanK	0.00154938	0.00145336	0.00177963	0.00159934	0.00186742	0.0919195	0.0808814	0.0832937	0.0721485	0.080672	0.113599	0.168321	0.182877	0.197208	0.16044
nanM	0.00372017	0.00363795	0.0038003	0.00275599	0.00363469	0.158373	0.147842	0.147163	0.161925	0.160667	0.0277537	0.0361068	0.0336637	0.0861577	0.0204931
nanQ	0.00107743	0.00069773	0.00145267	0.000913672	0.000776994	0.0995982	0.0762067	0.089177	0.0632236	0.0805503	0.117575	0.145015	0.112177	0.192978	0.121876
nanR	0.000466688	0.000503644	0.000548618	0.000672238	0.000934133	0.0269136	0.0179866	0.0226652	0.0135551	0.0151603	0.246751	0.202165	0.209795	0.254168	0.210613
nanS	0.000721748	0.000483778	0.000864899	0.000485039	0.000777511	0.0252403	0.0189991	0.019289	0.0151791	0.0252193	0.0156707	0.0145665	0.0258326	0.0497145	0.015244
nanT	0.00515613	0.00504577	0.00682054	0.00502564	0.00551847	0.0821381	0.0650608	0.0683696	0.132848	0.114695	0.179093	0.232218	0.253357	0.169242	0.244962
nanX	0.000624903	0.000483149	0.000696144	0.00072929	0.000855237	0.0118985	0.013605	0.00951496	0.0171949	0.0194731	0.0817982	0.0677787	0.0691389	0.100945	0.0691196
nanY	0.00045324	0.000457675	0.000436531	0.000314136	0.00075386	0.010183	0.0108688	0.0123223	0.0197458	0.0167486	0.10267	0.125576	0.139175	0.122448	0.0977855
napA	3.54331e-05	5.17195e-05	5.20373e-05	5.31455e-05	0.000117526	0.00529141	0.00464992	0.00476042	0.00146932	0.00312277	0.0476434	0.0621193	0.0635268	0.0264987	0.0659451
napB	0.000130771	0.000166135	4.792e-05	5.88194e-05	0	0.00806533	0.0021145	0.00277966	0.0018306	0	0.00738599	0.0134868	0.0265011	0.00486558	0.0236042
napC	0.000243156	0.000186282	0.000143525	0.000189354	0.000171752	0.0140095	0.0123897	0.00772121	0.00519388	0.00777297	0.0548447	0.0497036	0.0716802	0.0245912	0.0481086
napD	0	0	0	0	0	0.000662011	0.00152908	0.000913791	0.0011242	0.00111064	0	0.00132512	0.0310552	0.00272418	0.0127864
napF	2.06733e-05	0	0	3.99064e-05	0.000208384	0.0021075	0.00191636	0.00383036	0.000292202	0.000888608	0.0190108	0.0349077	0.0165644	0.0136206	0.0165699
napG	4.4944e-05	0	4.64698e-05	7.63123e-05	0	0.00423357	0.00419022	0.0060845	0.00117361	0.0025267	0.0417608	0.0388277	0.0674566	0.0285138	0.0555896
napH	6.07831e-05	4.24124e-05	2.49085e-05	1.50539e-05	0.000120751	0.00421291	0.00501081	0.00289948	0.00120383	0.00406989	0.041605	0.0417301	0.0345052	0.0156623	0.0380349
narG	0.000102271	0.000104122	0.00020828	9.4237e-05	0.000128026	0.00821606	0.00806451	0.00581833	0.00222856	0.00406989	0.00800259	0.00739863	0.0151311	0.0116591	0.0133965
narH	0.000647275	0.000636552	0.000800476	0.000518405	0.000749053	0.00929679	0.00799562	0.00780275	0.00394234	0.00565264	0.0441975	0.0622968	0.0529223	0.268797	0.0529998
narI	0.000579451	0.000687985	0.000784181	0.000581554	0.000550425	0.00763228	0.00921755	0.00918797	0.00465566	0.00689825	0.0453837	0.0496876	0.0422275	0.227634	0.0626481
narJ	0.000174262	0.000211032	0.00032031	0.000141169	0.000456724	0.0152703	0.0142058	0.0137156	0.00351929	0.00721054	0.0115302	0.0140644	0.00629122	0.0136992	0.0176455
narK	0.000398758	0.000408113	0.000499288	0.000276357	0.000337465	0.00460538	0.00336898	0.0047554	0.00182914	0.00326327	0.00154227	0.00406064	0.00856866	0.00498396	0.00310919
narL	0.000535652	0.000230782	0.000701342	0.000692276	0.000467417	0.0636559	0.0483663	0.0616589	0.0342992	0.048108	0.146415	0.130336	0.113321	0.158588	0.146632
narP	0.000970511	0.000946665	0.00109191	0.00164073	0.0013474	0.057634	0.0500315	0.0586442	0.0434507	0.040881	0.191717	0.136048	0.18283	0.120339	0.14881
narQ	0.000148267	0.000142522	0.000254843	0.000277752	0.000253652	0.0184238	0.0135523	0.0152369	0.00654023	0.0127412	0.0651081	0.0631817	0.069222	0.0549797	0.0685495
narU	0.00215539	0.00185362	0.00234086	0.0019729	0.00195625	0.0443301	0.0313063	0.0331017	0.0577453	0.0620506	0.0604734	0.0514902	0.0482898	0.311791	0.0379236
narW	0.000860742	0.000880447	0.000718526	0.000627104	0.000975902	0.0032413	0.0037789	0.00195429	0.00204874	0.0025267	0.0654295	0.0776063	0.0717388	0.408886	0.109937
narX	0.000615003	0.000496697	0.000817052	0.000641555	0.000803669	0.0366824	0.0334874	0.0347746	0.0255894	0.0414557	0.0659416	0.0626206	0.074232	0.038521	0.0662292
narZ	0.00111288	0.00100003	0.00143573	0.000997583	0.00146671	0.00734861	0.00488654	0.00543407	0.00647965	0.00818281	0.0877932	0.102088	0.109157	0.593527	0.102252
ndh	0.00104308	0.00108926	0.0015448	0.000940271	0.00127868	0.0335565	0.0224322	0.0226869	0.0211621	0.0272581	0.0485009	0.0512037	0.0593915	0.0528774	0.0641314
ndk	0.00179415	0.0012023	0.00156399	0.00135509	0.00169153	0.0511839	0.0565003	0.041431	0.0283059	0.0345596	4.93938	4.5127	4.52364	0.726941	4.73768
nei	9.38105e-05	9.36095e-05	8.18155e-05	2.47907e-05	2.71768e-05	0.0264815	0.0219784	0.0281054	0.00837028	0.0179321	0.0608198	0.0736584	0.0790381	0.117377	0.0812763
nemA	0.000503348	0.000907306	0.000732739	0.000438987	0.000498172	0.0516696	0.0453816	0.0455591	0.0202764	0.0369246	0.162163	0.233344	0.207652	0.681071	0.210654
nemR	0.000639257	0.000410322	0.000688445	0.000338317	0.000802357	0.0343425	0.0242088	0.0274084	0.0146734	0.014155	0.0414244	0.056637	0.0360232	0.0964367	0.052387
nepI	7.9896e-05	0.000188663	3.61805e-05	8.93709e-05	0.00015682	0.0170659	0.0121773	0.0131489	0.00571872	0.00922294	0.0247841	0.0250141	0.0319155	0.0308233	0.0283873
nfeF	0.000587372	0.000774555	0.000867385	0.000759604	0.00106866	0.136525	0.137926	0.147246	0.075759	0.12563	0.163939	0.175153	0.200643	0.243359	0.204724
nfeR	0.000568517	0.000765657	0.000906611	0.00049027	0.000835093	0.0852341	0.074026	0.0824056	0.057668	0.0799561	0.044178	0.0270539	0.0537448	0.0540808	0.024762
nfi	0.000577621	0.000652569	0.000841662	0.000732132	0.000776616	0.0806926	0.0667117	0.0774006	0.037774	0.0703301	0.264039	0.342657	0.327069	0.50079	0.295322
nfo	0.000305483	0.000352373	0.000493597	0.000355097	0.000121578	0.0433832	0.0415675	0.0428836	0.0263532	0.0375293	0.151892	0.163301	0.136351	0.252439	0.177964
nfrA	0.000492369	0.000388256	0.000716723	0.000482397	0.000882118	0.00975798	0.00800854	0.00973061	0.00383187	0.00724254	0.0275536	0.0210967	0.0190545	0.0233738	0.0303838
nfsA	0.000364062	0.000419228	0.000721776	0.00046038	0.00058644	0.0655975	0.0553981	0.0507926	0.0280379	0.0449379	0.122164	0.112172	0.112343	0.212169	0.134688
nfsB	0.00103182	0.00135541	0.0017502	0.0013905	0.00180937	0.0477153	0.0431762	0.0441724	0.0293327	0.039835	0.491065	0.434412	0.465916	0.379487	0.460401
nfuA	0.0129305	0.0110029	0.0154322	0.0135812	0.0160323	0.217607	0.19525	0.199768	0.190015	0.191195	0.879065	0.86128	0.893663	0.657903	0.77818
nhaA	0.0162391	0.0183696	0.0181863	0.013977	0.0162734	0.359061	0.323727	0.343227	0.411426	0.45086	0.262907	0.309383	0.292407	0.676483	0.227735
nhaB	0.00011057	0.000157446	0.000210718	0.000121269	9.51919e-05	0.0369584	0.037226	0.0402776	0.0174382	0.0318001	0.203579	0.220642	0.205363	0.153953	0.206279
nhaR	0.000353133	0.000314411	0.00022871	0.000437484	0.000693029	0.0915595	0.0851249	0.0829242	0.0428502	0.0681217	0.0937279	0.133145	0.128333	0.24036	0.0941367
nhoA	0.000907836	0.000928783	0.00148109	0.00121123	0.00156661	0.0359185	0.0314747	0.0302098	0.0168986	0.0233612	0.0675574	0.0585599	0.0713516	0.16992	0.0474334
nifJ	0.0159948	0.0139295	0.0175029	0.0124831	0.013894	0.0212357	0.0179791	0.0173678	0.0232104	0.0211818	0.121953	0.132458	0.152833	0.361059	0.12932
nikA	6.68409e-05	5.84378e-05	3.41933e-05	4.0607e-06	1.3859e-05	0.00231726	0.000925097	0.000761289	0.000322017	0.000930903	0.00228998	0.00630467	0.0160912	0.00749588	0.00856622
nikB	2.72534e-05	0	4.56313e-05	3.47779e-05	2.28589e-05	0.0031223	0.000409912	0.000892806	0	0.00031046	0.00268015	0.014745	0.00552241	0.00462801	0.00305315
nikC	2.46446e-05	2.17565e-05	3.87591e-05	3.14854e-05	2.58354e-05	0.00208486	0.00111838	0.00116629	0.000171684	0.000879023	0.00393491	0.0106797	0.00446972	0.00481171	0.00230506
nikD	6.18092e-05	7.24137e-05	0	8.43855e-06	2.8116e-05	0.00113952	0.00268536	0.000462618	0.000868635	0.000766695	0.00625465	0.00930317	0.00682157	0.0102073	0.00692566
nikE	1.25281e-05	4.54539e-05	1.33084e-05	4.90851e-05	5.26144e-05	0.000865238	0.000817503	0.00215193	0.000822574	0.00127159	0.00732061	0.00970447	0.00923749	0.00684173	0.00536884
nikR	0.00011951	0.000139119	8.05907e-05	0.00020064	5.28067e-05	0.00987923	0.0106719	0.00672566	0.00609925	0.00692318	0.0741066	0.0484955	0.0908328	0.0490893	0.0517241
nimR	0.000230937	0.000182144	0.000303393	0.000245946	0.000444678	0.0546174	0.041198	0.038811	0.0229421	0.0370364	0.0342924	0.0279739	0.0380811	0.0422036	0.0340918
nimT	8.96997e-05	9.40917e-05	0.000137268	6.72949e-05	0	0.00833315	0.00741596	0.00799655	0.00490627	0.00706368	0.0187843	0.0184748	0.0189183	0.0198354	0.0179631
ninE	0	0	0.00012648	0	0	0.00707898	0.00157525	0.00293104	0	0	0	0	0	0	0
nirB	4.08933e-05	7.99583e-05	0.000101952	4.6682e-05	0.000122983	0.00354566	0.00252533	0.00377434	0.00143577	0.00236191	0.00607288	0.0123396	0.00820496	0.00635433	0.00586722
nirC	6.51863e-05	9.1844e-05	9.37162e-05	2.4324e-05	0.000179504	0.00941659	0.00341995	0.00587701	0.00280666	0.00526451	0.0115441	0.00615099	0.00277177	0.0125048	0.00656452
nirD	6.43285e-05	0.000113683	9.91375e-05	0.000226453	0	0.00476794	0.000394392	0.00149955	0.00159899	0.00358471	0	0.00541538	0.00683945	0.0102347	0.00588984
nlpA	0.000756454	0.000510331	0.000983236	0.000498153	0.00104733	0.113863	0.0924792	0.0919472	0.0489597	0.0609267	0.103683	0.128035	0.126468	0.159668	0.109391
nlpC	0.00592906	0.00734814	0.00713395	0.00779959	0.00846092	0.224838	0.189468	0.191832	0.134746	0.157904	0.50863	0.398577	0.519095	0.780098	0.337136
nlpD	0.0364019	0.0326313	0.0327953	0.0287483	0.031669	0.428042	0.440311	0.371582	0.182109	0.284884	3.93338	3.70536	3.60888	4.42809	3.52441
nlpE	0.00133708	0.00110798	0.00130206	0.00151321	0.00220986	0.198407	0.166374	0.175038	0.0997838	0.128381	0.183441	0.184431	0.199115	0.370035	0.168379
nlpI	0.00911522	0.00863473	0.00940976	0.00970323	0.010863	0.498661	0.48006	0.447525	0.26159	0.377989	3.83032	3.43138	3.49582	2.83968	3.18778
nnr	0.00524024	0.00471575	0.00537039	0.00336666	0.00462275	0.357083	0.309298	0.311966	0.266611	0.357592	0.125287	0.163584	0.142483	0.314948	0.113255
nohA	0.000121802	0.000163917	7.57692e-05	2.29413e-05	7.39645e-05	0.0102978	0.00872568	0.0112556	0.00400052	0.00642478	0.00844544	0.00873527	0.0078472	0.0131305	0.0101476
nohD	5.76365e-05	0.000101966	1.96937e-05	7.29156e-05	0	0.0101189	0.00511903	0.00708616	0.00332944	0.00724336	0.00332788	0.00322864	0.00955719	0.0151327	0.00970999
norR	0.000428804	0.00037451	0.000552106	0.000407391	0.000416098	0.0542928	0.0450281	0.046343	0.0180182	0.0319803	0.0545676	0.0666706	0.098375	0.0801661	0.0721825
norV	0.000179699	0.000314411	0.000210601	0.000106494	0.000130207	0.0355296	0.0272016	0.028396	0.0167056	0.0217569	0.0212204	0.0224121	0.0222574	0.0332586	0.0231339
norW	7.92343e-05	9.81345e-05	0.000104838	0.000105824	1.91201e-05	0.0206403	0.0167548	0.0184215	0.00546151	0.0109772	0.0135159	0.0122677	0.0190618	0.030683	0.0170195
npr	0.00107212	0.000983624	0.000996564	0.000878086	0.00173532	0.0138937	0.00831589	0.0110234	0.015717	0.0112651	0.353959	0.284728	0.253819	0.4221	0.30573
nrdA	0.000193728	0.000130354	0.000289294	0.000161265	0.000118702	0.0588981	0.0432684	0.0464322	0.0154892	0.0193419	0.498273	0.533985	0.5475	1.323	0.530836
nrdB	0.000249841	0.00031695	0.000335652	0.000462501	0.000466364	0.040356	0.0335511	0.034214	0.0151647	0.016571	0.309851	0.311791	0.287223	0.780929	0.33859
nrdD	0.00472663	0.00495767	0.00548758	0.0046278	0.00468245	0.602659	0.519884	0.519699	0.3337	0.50622	0.0394686	0.0346669	0.0425082	0.117058	0.0354664
nrdE	0.000685305	0.000531737	0.000740046	0.000491273	0.000648127	0.353175	0.309145	0.311323	0.152396	0.224034	0.121328	0.125589	0.147986	0.474422	0.11719
nrdF	0.000489007	0.000175359	0.000520418	0.000366889	0.000381963	0.0254333	0.0227271	0.0220272	0.0151865	0.0181492	0.0898172	0.103347	0.106344	0.400432	0.105423
nrdG	0.000805422	0.000407223	0.00112377	0.000645549	0.000776994	0.0882528	0.0792473	0.0866866	0.0441434	0.0755182	0.0194365	0.0301537	0.022441	0.0550809	0.0145224
nrdH	0.000888297	0.00117255	0.00208387	0.000975772	0.000413371	0.396993	0.404536	0.382833	0.218378	0.207481	0.0435671	0.0647364	0.0454439	0.167121	0.04323
nrdI	0.000900055	0.00140737	0.0014314	0.00139128	0.000972208	1.12334	1.10035	1.11613	0.529481	0.670734	0.152833	0.139186	0.154104	0.556684	0.139103
nrdR	0.00242381	0.00241841	0.00269251	0.00209298	0.00222556	0.0457315	0.0421326	0.0428572	0.0284027	0.0357787	0.307925	0.36006	0.465217	0.346969	0.370013
nrfA	6.96665e-05	1.25258e-05	3.74875e-05	2.73611e-05	0.000172946	0.00542178	0.00326012	0.00451009	0.00171769	0.00387456	0.0269063	0.0171785	0.0181549	0.0275981	0.0130883
nrfB	0.000415785	0.000370785	0.000553798	0.000440508	0.000462944	0.0173772	0.0129246	0.0139614	0.00670452	0.00913749	0.0134595	0.0161897	0.0225867	0.0206475	0.0185808
nrfC	7.42811e-06	0	3.20499e-05	9.62247e-06	0.00012413	0.00412731	0.0020199	0.00202649	0.000323482	0.00239892	0.00105681	0.00367676	0.0044378	0.0156623	0.00501397
nrfD	6.03536e-05	0.000215648	5.63603e-05	4.13006e-05	4.45222e-05	0.00956419	0.00922229	0.0100882	0.00179923	0.00229711	0.00851403	0.0183283	0.0124628	0.0149071	0.00956859
nrfE	5.48551e-05	5.34733e-05	2.50393e-05	7.49947e-06	2.50843e-05	0.00353192	0.00279187	0.00276462	0.00125433	0.00179059	0.00664567	0.0118242	0.00520441	0.0123904	0.00532086
nrfF	2.68171e-05	0	0.000197399	6.90703e-05	0	0.00271363	0.00212424	0.00159957	0.000767292	0.00190844	0.00966961	0.0130117	0.0271738	0.00377691	0.00878415
nrfG	7.06297e-05	0	0	3.30083e-05	0	0.000585817	0.00204715	0.00250576	0.0002414	0.00171864	0.00868873	0.00414299	0.0112378	0.00995926	0.00322226
nsrR	0.00105665	0.000808134	0.00104753	0.000868066	0.000335643	0.0515011	0.0471244	0.0354182	0.044265	0.0408842	0.556198	0.652822	0.596335	0.296613	0.542826
nth	5.77294e-05	5.78784e-05	0	4.14321e-05	6.64372e-05	0.00706948	0.00825263	0.00563551	0.0020052	0.00391638	0.216959	0.284211	0.258903	0.0826076	0.262387
nudB	0.00168322	0.00188069	0.00219138	0.00181594	0.00225358	0.0879497	0.0713638	0.0785331	0.0403257	0.0597605	1.12238	0.851507	1.02776	0.71864	0.996398
nudC	0.0019326	0.00159724	0.00231179	0.00158703	0.00195878	0.133408	0.0972172	0.112339	0.0968264	0.131726	0.218666	0.234564	0.262798	0.397464	0.219288
nudE	0.000542828	0.000783776	0.000872572	0.000928521	0.000996648	0.136889	0.103744	0.0963862	0.0613657	0.0782428	0.59483	0.526333	0.703797	0.666884	0.540357
nudF	0.000789294	0.000299223	0.000655564	0.000430936	0.000702414	0.0573783	0.0443851	0.0456882	0.0185083	0.0302052	0.155851	0.133553	0.145481	0.205721	0.142281
nudG	5.12758e-05	4.49452e-05	0.000105963	8.14297e-05	0.000251824	0.0109983	0.00942673	0.00727656	0.00296382	0.00718026	0.0508182	0.0567085	0.0529721	0.0649491	0.0592758
nudI	3.65315e-05	0	2.52604e-05	6.21772e-05	4.98907e-05	0.00447448	0.00423955	0.00355185	0.00211533	0.00240813	0.030327	0.0286819	0.0314925	0.0434645	0.0340255
nudJ	0.00021085	0.000202864	0.000352206	0.000100953	0	0.0548923	0.0430047	0.0444619	0.018117	0.0275661	0.12008	0.102251	0.0725869	0.109404	0.106913
nudK	4.52639e-05	6.40011e-05	5.61836e-05	3.42276e-05	7.32096e-05	0.0176411	0.0119595	0.0156238	0.0043619	0.0101704	0.0821163	0.0869376	0.0685717	0.135089	0.0865578
nudL	0.000437605	0.000692119	0.00063817	0.000493186	0.00045571	0.0691799	0.0551241	0.0481375	0.0362782	0.0518137	0.131135	0.170847	0.203328	0.161164	0.148131
nuoA	0.00262982	0.00289638	0.00260571	0.00196369	0.00160312	0.506684	0.544257	0.561236	0.561579	0.504081	3.46933	3.94363	3.73726	2.171	3.39429
nuoB	0.0021232	0.00180966	0.00260103	0.00193041	0.00242442	0.538514	0.518863	0.547745	0.398791	0.513083	4.00493	4.30515	4.12144	2.5765	4.03721
nuoC	0.00106115	0.000849236	0.00131086	0.000850566	0.000811946	0.264243	0.237943	0.218254	0.170508	0.229864	2.5558	3.11864	3.17412	1.72297	3.20545
nuoE	0.00110173	0.000608283	0.000542028	0.000626154	0.00123017	0.156934	0.116277	0.137845	0.0850618	0.105413	2.33395	3.17515	3.33145	1.93362	3.38959
nuoF	0.00110723	0.00103288	0.00115546	0.00098945	0.00123322	0.156404	0.134093	0.136864	0.0880224	0.120155	2.92587	3.79569	3.63424	2.10682	3.89538
nuoG	0.00128957	0.00111332	0.00159456	0.0011773	0.00128203	0.0962112	0.0856993	0.0849903	0.0634848	0.0725962	2.35162	3.1794	3.17525	1.82971	3.66435
nuoH	0.000870402	0.00110007	0.00110194	0.000740726	0.000980387	0.0553635	0.0505069	0.0506225	0.0363099	0.0433975	1.82914	2.6994	2.83146	1.51616	3.13478
nuoI	0.00105695	0.000738706	0.000921684	0.000742603	0.0011728	0.0564794	0.0403609	0.0496077	0.0280355	0.0444718	2.03939	2.99284	3.08889	1.63634	3.47957
nuoJ	0.00126254	0.00156575	0.00176782	0.00121439	0.00160312	0.0786035	0.0685537	0.0623719	0.0457609	0.0725005	2.36534	3.57092	3.59772	2.17435	4.10587
nuoK	0.000585827	0.00114192	0.000969645	0.000698693	0.00137472	0.0362605	0.0357837	0.0331247	0.0214977	0.0314009	1.37611	1.89219	2.02065	1.08853	2.26545
nuoL	0.00114464	0.0011586	0.00148471	0.00105096	0.00133607	0.0454349	0.0367179	0.0374066	0.0351356	0.034725	2.19672	3.0832	3.1421	1.76127	3.55409
nuoM	0.000468788	0.000521687	0.00061078	0.000313692	0.00049009	0.0278592	0.0237684	0.0283105	0.0149252	0.0171299	1.73635	2.54736	2.52117	1.41413	2.77898
nuoN	0.000844428	0.00100006	0.00111251	0.000835642	0.000999733	0.042827	0.0286285	0.030524	0.0181894	0.0244993	2.14108	2.67455	2.71665	1.58149	2.97645
nupC	0.000524248	0.000313615	0.000877131	0.000468783	0.00057095	0.0700034	0.0684159	0.0619088	0.0462025	0.0523083	0.795912	0.823831	0.832874	0.551274	0.919261
nupG	0.0114943	0.0105194	0.0136666	0.010887	0.011282	0.0204016	0.0125788	0.0126519	0.0224957	0.0232931	0.308869	0.365999	0.314144	0.207208	0.33592
nupX	8.02996e-05	2.91322e-05	5.17244e-05	7.96498e-05	0	0.0155654	0.00746039	0.00990137	0.00228438	0.0039821	0.00737996	0.00795367	0.00774685	0.00376761	0.00731599
nusA	0.00579578	0.0050427	0.00604491	0.00515987	0.00692135	0.781334	0.684271	0.725616	0.358948	0.696837	2.19048	2.21441	2.1414	1.41528	2.40801
nusB	0.00143048	0.00156323	0.00127057	0.00117854	0.00150834	0.10293	0.0970537	0.0956136	0.0703307	0.107629	1.31499	1.11138	1.30001	1.10973	1.31629
nusG	0.0138276	0.0131331	0.0142466	0.0135082	0.0127966	0.378342	0.341881	0.316353	0.228829	0.276119	2.038	2.02348	2.07354	1.32276	2.067
odhB	0.00362166	0.00349701	0.00452396	0.00349102	0.00435623	0.0685855	0.0448245	0.0513997	0.0335298	0.0436178	4.57545	5.81968	5.60926	2.483	7.07392
ogrK	0.000686508	0.000432708	0.000894154	0.000622754	0.00018879	0.0352792	0.0373514	0.0283443	0.0182187	0.0287418	0.0224187	0.00811464	0.0204212	0.04405	0.0198348
ompA	0.0756108	0.0793735	0.0823405	0.0546258	0.0641113	5.72508	6.02388	5.94428	4.61422	4.93182	18.0651	15.6286	15.9578	41.6928	16.7196
ompC	0.0127576	0.0120552	0.0148489	0.0137043	0.0149083	0.688602	0.667963	0.659592	0.340058	0.468503	11.7621	10.6775	10.9848	25.8438	10.0404
ompF	0.0016718	0.00179457	0.00208325	0.00253077	0.0027293	0.168617	0.149335	0.149408	0.11093	0.138887	35.0266	33.4354	33.4778	24.63	35.0773
ompG	4.01719e-05	8.16683e-05	3.56698e-05	2.16337e-05	2.38224e-05	0.015975	0.0113876	0.0141225	0.00540006	0.00614409	0.00117837	0.00389789	0.00905093	0.00116535	0.00318484
ompL	0	0	1.55049e-05	9.32717e-06	0	0.00499851	0.00379579	0.0021478	0.00227881	0.00148066	0.000504806	0	0.00107607	0	0
ompN	5.07198e-05	0.000148087	0.000133529	7.61079e-05	9.25127e-05	0.00625575	0.00799813	0.00587787	0.00286395	0.00271378	0.00385702	0.00656973	0.00131515	0.00781651	0.00509372
ompP	0.00178525	0.00256465	0.00192091	0.00115273	0.00199316	0.0174414	0.0182552	0.0210027	0.0402126	0.0328877	1.39919	1.53708	1.50075	1.53981	1.09098
ompR	0.00667535	0.00657291	0.00728402	0.00552149	0.00574915	0.232205	0.27078	0.270765	0.282516	0.283922	0.368544	0.373138	0.430456	0.858684	0.336373
ompT	0.000754675	0.000720524	0.000729365	0.000462864	0.000530208	0.222583	0.24114	0.224911	0.154416	0.180292	0.736154	0.723819	0.73871	0.406967	0.501004
ompW	0.000652766	0.000324899	0.000407616	0.000640526	0.000630972	0.0169828	0.0153935	0.0119062	0.006605	0.00481471	0.0775715	0.062284	0.0664765	0.0822097	0.061317
ompX	0.123369	0.120158	0.143208	0.141386	0.151274	3.30356	3.40357	3.51521	2.64248	2.32967	2.41076	2.19619	1.95016	5.77367	2.42015
opgB	0.000907427	0.000733287	0.000978038	0.000939115	0.000950575	0.0240122	0.0210317	0.0186422	0.00882036	0.0139277	0.2156	0.22864	0.256487	0.14738	0.247395
opgD	0.000439088	0.000714785	0.000669483	0.000680209	0.000609129	0.0797487	0.0745215	0.0660103	0.031263	0.0453371	0.491769	0.474381	0.49352	0.459207	0.495398
opgE	0.000243418	0.00012932	0.000239413	0.000208019	0.000105676	0.046335	0.0385338	0.0414904	0.0165649	0.0300337	0.0889915	0.10116	0.130309	0.0363643	0.098118
oppA	0.0136128	0.0125259	0.0148926	0.0140428	0.0152929	0.268349	0.239255	0.250466	0.21877	0.250266	12.6594	12.1744	12.3653	25.091	13.4646
oppB	0.00258447	0.00155138	0.00290438	0.00278474	0.00298797	0.036718	0.0303217	0.0287303	0.016447	0.0259083	3.9459	4.76959	4.78218	5.79933	5.00866
oppC	0.00435563	0.00385291	0.00447404	0.00379997	0.00459634	0.0537297	0.0362899	0.0428852	0.0219379	0.0304352	4.70365	6.44199	5.95198	6.71015	6.35424
oppD	0.00418773	0.00370264	0.00450681	0.00392422	0.00426064	0.0454957	0.0322665	0.0403886	0.01358	0.0288722	4.88074	6.11998	5.93201	6.53748	6.41322
oppF	0.00476683	0.00421065	0.00591187	0.00469245	0.00480718	0.0426732	0.0411158	0.0423086	0.0190092	0.0326246	5.33493	6.43847	6.11775	6.99862	6.76475
orn	0.000735511	0.000486799	0.00125656	0.000624487	0.000627745	0.0245672	0.0203105	0.0187761	0.0167372	0.0209149	0.142159	0.109212	0.122829	0.197482	0.129538
ortT	2.96635e-05	0.000106725	0.000124293	0.000271447	0.000806874	0.0217552	0.00983715	0.0231115	0.0106818	0.019353	0.160349	0.193207	0.196983	0.188682	0.172713
osmB	0.0192352	0.0226442	0.021217	0.0180058	0.0192041	0.247146	0.300868	0.261724	0.301448	0.208352	0.132269	0.215449	0.163317	0.456173	0.121647
osmC	0.0437773	0.0494034	0.0469768	0.0518027	0.0541036	0.944629	0.888154	0.988197	0.987653	0.873175	1.09503	1.01875	0.950127	5.26996	0.777616
osmE	0.0194639	0.0198616	0.0215166	0.0264591	0.0298	1.37118	1.47279	1.64451	3.02147	1.80448	0.896535	0.869382	0.874587	5.02361	0.613496
osmF	0.00982549	0.0096117	0.011861	0.00984083	0.0121819	0.422642	0.40789	0.401871	0.424346	0.501623	0.245238	0.193055	0.211031	1.00469	0.200702
osmY	0.0774853	0.0728924	0.0793692	0.0670657	0.0750185	4.47568	4.72978	4.66085	2.79845	2.98253	0.479317	0.464232	0.528627	7.42696	0.429492
otsA	0.0134442	0.0113964	0.0147223	0.0117993	0.0145119	0.207394	0.192947	0.189429	0.277471	0.316345	0.212724	0.211983	0.239996	0.849387	0.145875
otsB	0.011741	0.00975529	0.010386	0.00847561	0.00939763	0.324924	0.300689	0.293673	0.394742	0.385865	0.134435	0.160779	0.136751	0.676329	0.101556
oxc	3.04708e-05	1.05933e-05	7.64418e-05	4.67099e-05	0.00018306	0.00998292	0.0081137	0.00920899	0.00376247	0.00613608	0.00453047	0.00712125	0.0114345	0.00539642	0.00710431
oxyR	0.00196611	0.00211279	0.00222224	0.00226545	0.00178368	0.150514	0.115649	0.139523	0.0572223	0.0957805	0.426567	0.440222	0.455286	0.60601	0.424743
paaA	2.7704e-05	9.97409e-05	2.31356e-05	0	2.322e-05	0.00187055	0.000999405	0.000378039	0.00103554	0.00126104	0.0116216	0.0204193	0.0112217	0.0203438	0.0176411
paaB	3.60117e-05	0	0	0	0	0.00481189	0.00139771	0.00260026	0.00129155	0.00203561	0.010328	0.0211563	0.00517731	0.0278108	0.0133965
paaC	4.80169e-05	8.50987e-05	3.9635e-05	7.01319e-05	4.88793e-05	0.00485814	0.00395149	0.00323663	0.00109101	0.00282976	0.0158638	0.0207598	0.0352951	0.0318492	0.0210837
paaD	5.25423e-05	0	0	1.30348e-05	0.000247663	0.000701708	0.00218592	0.00173123	0	0.00206012	0.0142785	0.0201431	0.0224507	0.02678	0.0203537
paaF	0.000638081	0.00052027	0.000621107	0.000526191	0.00083745	0.0172079	0.0141358	0.0152434	0.0072367	0.0114652	0.206598	0.247656	0.276986	0.208799	0.250688
paaG	7.35551e-05	2.30162e-05	5.46837e-05	1.65042e-05	0	0.00329887	0.00135933	0.00187822	0.000274657	0.000743384	0.0161677	0.0186038	0.0255062	0.0290359	0.0158978
paaI	2.42864e-05	0	2.54401e-05	0	0.000195346	0.0024645	0.00529153	0.00327011	0.00105109	0.00450265	0.0159612	0.0135038	0.0176215	0.0251833	0.0148246
paaJ	0.000683267	0.000616057	0.000811616	0.000587618	0.000977301	0.00973669	0.0101826	0.01118	0.00467785	0.00680177	0.222721	0.245639	0.2323	0.192653	0.248966
paaK	1.42029e-05	8.64292e-05	5.03438e-05	1.82613e-05	7.86295e-05	0.0034019	0.00202808	0.0024423	0.000896754	0.00232626	0.00900111	0.0268278	0.0118323	0.0223106	0.0207318
paaX	0.00129619	0.00137824	0.00201835	0.00149368	0.00192615	0.146207	0.11435	0.13159	0.114235	0.139661	0.239107	0.31683	0.313378	0.329205	0.29951
paaY	0.00221964	0.00263388	0.00262249	0.00260869	0.00323108	0.077295	0.0600237	0.0594154	0.0649588	0.0807068	0.338182	0.327975	0.477763	0.489991	0.353987
paaZ	9.82507e-06	3.57312e-05	6.32914e-05	2.88448e-05	5.18964e-05	0.00237815	0.00137656	0.00106655	0.000536365	0.000931585	0.00355712	0.00641425	0.00619438	0.00943148	0.00234908
pabA	0.00197499	0.00147095	0.0020886	0.0015659	0.0015437	0.118988	0.10177	0.113667	0.0930011	0.107644	0.0874107	0.0939986	0.0990944	0.235583	0.0952835
pabB	4.20382e-05	6.77221e-05	5.54388e-05	9.28487e-05	0.0001075	0.0568571	0.0561863	0.0478746	0.0239032	0.0457749	0.105863	0.100301	0.106689	0.0555732	0.110582
pabC	0.000497961	0.000516085	0.000496042	0.00039337	0.000671122	0.0955935	0.077395	0.0817472	0.0381021	0.0773121	0.131925	0.131738	0.149948	0.124728	0.127385
paeA	0.000836756	0.000767877	0.00107717	0.000737282	0.000893484	0.0390728	0.028643	0.033726	0.0291904	0.0310398	0.200006	0.238611	0.267207	0.208152	0.210701
pagP	0.000603591	0.00071466	0.000872572	0.000743148	0.000363501	0.00739659	0.00168407	0.00547092	0.00448082	0.00757173	0.0297916	0.0288276	0.0199298	0.0209244	0.0154785
pal	0.0129283	0.0123522	0.0145242	0.013752	0.0169138	0.6519	0.586384	0.587697	0.296316	0.418433	5.6595	5.17643	5.12609	5.05879	5.38305
panB	0.00176273	0.00116088	0.00244327	0.00200242	0.00171367	0.0541037	0.0407053	0.044085	0.0263606	0.0405019	0.418287	0.390796	0.497605	0.383539	0.445913
panC	0.00228766	0.00257989	0.00310178	0.00241855	0.00207734	0.0677134	0.0538552	0.0617363	0.0388454	0.0607996	0.609828	0.719758	0.656658	0.823915	0.750285
panD	0.0113385	0.0125386	0.012377	0.0100507	0.0146202	0.176278	0.152153	0.138388	0.159854	0.166609	0.921011	0.716943	0.666757	0.627254	0.545741
panE	0.00176782	0.0016529	0.00157731	0.00147414	0.00181636	0.0651469	0.0595727	0.0544143	0.0611834	0.0683484	0.0462224	0.047095	0.0433116	0.0715334	0.042932
panF	0.000312303	0.000470472	0.000426097	0.000260088	0.000420064	0.014838	0.0105338	0.0102484	0.00914663	0.0109937	0.107109	0.117265	0.144205	0.0762627	0.133461
panM	0.000269361	0.000494518	0.000197399	0.000621522	0.000475286	0.0348767	0.0391767	0.0321093	0.0245876	0.0217315	0.0931218	0.117486	0.135835	0.231624	0.109719
paoA	0.000801941	0.000747553	0.000677384	0.000632628	0.000613902	0.0355812	0.03019	0.0297745	0.0241663	0.0343652	0.0185385	0.0233953	0.0118838	0.0858872	0.020987
paoB	0.000968061	0.000860145	0.000886657	0.00052616	0.000383136	0.0212181	0.0154184	0.0206543	0.0172306	0.0282978	0.0140741	0.0365018	0.0171355	0.0861269	0.0247231
paoC	0.000842314	0.00080888	0.00118836	0.000714486	0.00101662	0.0128626	0.0101282	0.00855659	0.0112812	0.0139174	0.0279469	0.0314021	0.0413486	0.114889	0.0298741
paoD	0.000621079	0.000596916	0.000784055	0.000554978	0.000362273	0.00938453	0.00526156	0.00700504	0.00722915	0.00933545	0.0196801	0.0281591	0.0498404	0.079401	0.0247231
parC	0.000926102	0.000847233	0.00109869	0.000854703	0.00119759	0.0886344	0.0680939	0.0674751	0.0223905	0.0469043	0.351887	0.395874	0.41621	0.262364	0.418926
parE	0.000921344	0.000808278	0.0011618	0.000912206	0.00105364	0.0996672	0.0927195	0.0902478	0.0345546	0.0746659	0.600145	0.720149	0.640685	0.523066	0.617102
pat	0.00451798	0.00404696	0.00501404	0.00408947	0.00526957	0.0380549	0.0273418	0.0305524	0.0282528	0.0313546	0.360264	0.474732	0.468396	0.395224	0.506367
patD	0.00102588	0.000887031	0.000977456	0.000962397	0.00121413	0.0124679	0.00918932	0.0109233	0.00356599	0.00452379	2.90353	3.19884	3.11871	7.90323	2.76894
pbp4b	0.000173352	0.00017195	0.000140919	0.000133217	0.000420631	0.00926475	0.00714191	0.0082432	0.00307151	0.00763232	0.0461021	0.0682585	0.0662432	0.0386063	0.0548469
pbpC	7.7655e-05	0.000104337	0.000107479	0.000135903	0.00012618	0.0104488	0.0107605	0.0120854	0.00184578	0.00399075	0.0472405	0.0447648	0.0544526	0.0588201	0.0480773
pbpG	0.00145246	0.00176234	0.00191672	0.00165773	0.00241631	0.0527194	0.038452	0.0446255	0.0441726	0.0534855	0.207458	0.243712	0.210833	0.240497	0.207883
pckA	0.00269504	0.0022123	0.00348659	0.00245422	0.00344115	0.0489078	0.039946	0.0406341	0.0236398	0.0298532	3.64018	3.46168	3.46186	3.28333	3.76069
pcm	0.00118791	0.00138346	0.00140735	0.00139551	0.00216234	0.136905	0.112202	0.113501	0.0749831	0.108494	0.472089	0.518484	0.519241	0.728193	0.473281
pcnB	0.000401033	0.000461367	0.000512723	0.000417357	0.000421712	0.134654	0.115278	0.123879	0.0499713	0.100775	0.672736	0.770945	0.787046	0.458099	0.755612
pdeA	7.9653e-05	9.3089e-05	0.000153165	0.000112728	0.000123797	0.0133856	0.0092974	0.0107453	0.00261657	0.00468286	0.0998853	0.100371	0.078605	0.0563833	0.0921801
pdeB	0.000985078	0.000713925	0.00113712	0.000892195	0.000928345	0.0193133	0.0122223	0.0154382	0.00961744	0.0120855	0.0482224	0.0526432	0.0523751	0.10191	0.0548785
pdeC	0.00250144	0.00272321	0.00318621	0.00229365	0.00283174	0.0135812	0.00886924	0.00858657	0.00850272	0.00932099	0.0350596	0.0390538	0.0366313	0.111016	0.020987
pdeD	0.00181464	0.00168042	0.00194362	0.00115191	0.00136473	0.024093	0.0255517	0.0173577	0.0211971	0.0252683	0.0328466	0.0330788	0.0326281	0.0575837	0.0289987
pdeF	3.2267e-05	4.90943e-05	5.76905e-05	5.00269e-05	6.59151e-05	0.00655262	0.00529929	0.00535314	0.00176757	0.00215529	0.00976461	0.00648113	0.00996599	0.0101053	0.00708337
pdeG	0.000586012	0.000574426	0.000498795	0.000495223	0.000789977	0.0555407	0.052779	0.0507175	0.0598062	0.0704723	0.00999609	0.010047	0.00782661	0.0208699	0.0060031
pdeH	0.00124302	0.00143136	0.00200222	0.00133592	0.00124232	0.753951	0.690884	0.711973	0.0644847	0.106862	0.400293	0.443806	0.445263	0.352206	0.409038
pdeI	1.51331e-05	1.53711e-05	2.74935e-05	1.66323e-05	4.53297e-05	0.00295625	0.00238144	0.00232953	0.000720369	0.000561884	0.00706843	0.00756069	0.00729942	0.00689612	0.0036862
pdeL	0.000122622	6.77599e-05	0.000178934	0.00022249	3.92288e-05	0.0469229	0.0446342	0.0455581	0.0119004	0.0188224	0.0335655	0.0367089	0.0362729	0.0312635	0.0417222
pdeN	0.000204931	9.5257e-05	0.00013198	0.000202925	0.000172919	0.00655513	0.0074469	0.00406711	0.00281254	0.00310574	0.14894	0.135701	0.177068	0.0916503	0.157183
pdeR	0.00136551	0.000887196	0.0015143	0.000830542	0.00117242	0.243496	0.234644	0.222919	0.166393	0.209355	0.149981	0.156289	0.170336	0.461946	0.150791
pdhR	0.0006767	0.000799916	0.00112423	0.000336078	0.000503062	0.021593	0.0114273	0.0125384	0.0130064	0.0128253	0.18074	0.186711	0.144159	0.0433624	0.205995
pdxA	0.00038834	0.000401588	0.000438595	0.00035563	0.00039078	0.0427993	0.0321478	0.0357081	0.0153596	0.0248424	0.728887	0.863119	0.870599	0.648871	0.727658
pdxB	0.00147158	0.00166595	0.00225486	0.00145505	0.00151468	0.0542571	0.0505768	0.0495566	0.0291584	0.0381034	0.354715	0.423263	0.421327	0.466597	0.418938
pdxH	0.000625779	0.000579402	0.000578774	0.000917898	0.000614033	0.0298137	0.0206659	0.0251654	0.00820994	0.0095855	0.339453	0.365217	0.398029	0.420403	0.390906
pdxI	0.00333255	0.00314946	0.00333645	0.00293229	0.00321398	0.128079	0.103988	0.102483	0.0856227	0.098212	0.219083	0.25269	0.237113	0.665427	0.206116
pdxJ	0.00280167	0.00244284	0.00292349	0.00263786	0.00316899	0.0452183	0.0394853	0.0333599	0.0157743	0.0206007	0.367392	0.392297	0.368447	0.475947	0.408592
pdxK	0.00052599	0.000853712	0.000778557	0.000454383	0.000731255	0.0197997	0.0156272	0.0140875	0.0127686	0.00996993	0.120141	0.109249	0.07872	0.19229	0.120523
pdxY	6.70193e-05	4.24124e-05	0.000125158	0.000115879	7.32096e-05	0.0131733	0.0147124	0.0105868	0.00548728	0.0115258	0.306909	0.385928	0.453561	0.280855	0.455849
pepA	0.00357967	0.00358067	0.00431615	0.00339184	0.0041411	0.427725	0.382576	0.397729	0.278082	0.393068	0.620465	0.754012	0.805547	1.15954	0.749428
pepB	0.000756356	0.000849664	0.000804642	0.000885568	0.00101058	0.130676	0.107395	0.117014	0.0424126	0.0838658	0.648178	0.750205	0.728713	0.575108	0.787933
pepD	0.00319472	0.00279158	0.00370954	0.00287578	0.00383525	0.0796675	0.0811039	0.0649501	0.0439791	0.0570087	1.04636	1.05053	1.15363	2.33716	1.13119
pepE	0.000163704	0.000272837	0.000125377	0.000273838	0.000179941	0.00576958	0.00464413	0.00460751	0.00240007	0.00254866	0.169916	0.169805	0.185739	0.103437	0.174218
pepN	0.00518925	0.00499075	0.0057279	0.00450156	0.00474921	0.112822	0.0991795	0.0953731	0.0888965	0.101282	0.629213	0.761585	0.774031	1.51103	0.747867
pepP	0.00340466	0.00319322	0.00408827	0.00344795	0.00420889	0.0658514	0.0599933	0.0634195	0.0398834	0.0535256	0.545576	0.659047	0.643845	0.8057	0.741622
pepQ	0.00248389	0.00215568	0.00275367	0.0020479	0.00255781	0.0615885	0.0549246	0.053688	0.0220461	0.0295618	0.566223	0.583639	0.614663	1.13238	0.631883
pepT	0.0038318	0.00355178	0.00479458	0.00354564	0.00444858	0.285294	0.27284	0.281421	0.209863	0.221093	0.138262	0.157558	0.129962	0.435278	0.138994
perR	2.88477e-05	6.18222e-05	3.61501e-05	5.17277e-05	0	0.00368597	0.00403409	0.00294375	0.000993596	0.00196733	0.0133782	0.00634735	0.00833867	0.0151233	0.00916391
pfkA	0.0139737	0.0130503	0.0157726	0.0119706	0.0154336	0.435278	0.443074	0.451904	0.356412	0.41431	0.866358	0.866588	0.891137	2.13595	0.895311
[truncated: 2,214 more rows]

## Sheet: Experiment 1
	Gene expression of protein coding transcripts in molecules per cell, as normalized by ERCC spike-ins (see materials and methods, under "Absolute gene expression normalization using ERCC spike-ins"). This sheet shows the data of "Experiment 1" Each column shows a different sample in either regulated or disrupted growth arrest conditions. Experiment samples (see fig. S7B): In this experiment there …
ID	Regulated a (technical replicate a)	Regulated b (technical replicate b)	Regulated c (technical replicate c)	Regulated 1 (biological replicate 1)	Regulated 2 (biological replicate 2)	Regulated 3 (biological replicate 3)	Disrupted a (technical replicate a)	Disrupted b (technical replicate b)	Disrupted c (technical replicate c)	Disrupted 1 (biological replicate 1)	Disrupted 2 (biological replicate 2)	Disrupted 3 (biological replicate 3)
aaeA	0.000243534	0.000165408	0.000157678	0.000208343	0.000237831	0.000188264	0.292545	0.278553	0.265013	0.12745	0.215208	0.176062
aaeB	0.000182416	0.00017769	0.000202796	0.000171262	0.000186139	0.000205292	0.413532	0.398286	0.406856	0.155484	0.317892	0.202908
aaeR	0.00123633	0.0014231	0.00130061	0.00145124	0.00140012	0.00147491	0.876479	0.767059	0.851658	0.556326	0.681976	0.55619
aaeX	0.00197954	0.0014467	0.00112268	0.00171168	0.0012213	0.00206927	0.269649	0.345334	0.287165	0.183143	0.260334	0.298073
aas	0.0015552	0.00159544	0.00152868	0.00146762	0.00157949	0.00200721	0.498741	0.489156	0.476811	0.207966	0.378837	0.298933
aat	0.00284434	0.00191089	0.00234997	0.00260467	0.00191976	0.00284466	0.314148	0.336737	0.282055	0.313167	0.281904	0.434099
abgR	0.000565929	0.000668204	0.00100572	0.00073947	0.000646573	0.000589745	0.299701	0.310883	0.312616	0.170335	0.25285	0.18702
abpA	0.000993886	0.000747566	0.00133577	0.00101213	0.00113059	0.00122879	0.32262	0.269234	0.279892	0.174163	0.246773	0.203842
abpB	0.000574261	0.000468233	0.000438324	0.000369866	0.000453816	0.000541711	0.170171	0.153996	0.15172	0.0807944	0.128317	0.115871
abrB	7.16892e-05	7.65528e-05	0.000140197	9.5714e-05	7.94584e-05	0.000117404	0.0496123	0.059987	0.0512722	0.0241628	0.0434711	0.0323541
accA	0.00776994	0.00728897	0.00602568	0.00530181	0.00618844	0.00639834	1.91685	1.79165	1.91369	1.48604	1.70148	1.43775
accB	0.00154864	0.00176043	0.00156585	0.00185572	0.00189326	0.00168026	0.859017	0.84337	0.836371	0.830748	0.838298	0.905137
accC	0.00123495	0.00120164	0.00123501	0.0012484	0.00137433	0.0013677	0.784434	0.703803	0.804348	0.465854	0.656813	0.441572
accD	0.00732091	0.00615108	0.00608192	0.00599123	0.00645236	0.00622242	3.18653	2.95948	3.3276	2.6764	2.96202	2.56925
aceA	0.00772496	0.00810772	0.00763121	0.00715949	0.0080222	0.00737776	0.999735	0.898814	0.998675	1.62028	0.675434	1.91597
aceB	0.00833445	0.00810662	0.00780097	0.00719749	0.0078821	0.00731741	1.05037	1.03323	1.07156	2.43757	0.842457	2.70982
aceE	0.00662025	0.00692009	0.00576992	0.00605411	0.00708394	0.00679843	0.17507	0.177668	0.165255	0.320786	0.167847	0.36733
aceF	0.00902979	0.00952555	0.00732092	0.00809997	0.00950432	0.00916911	0.277033	0.264586	0.274891	0.281835	0.242077	0.34151
aceK	0.00138016	0.00153065	0.00144855	0.00138254	0.00127808	0.00135656	0.18412	0.177866	0.190845	0.166455	0.114912	0.161626
ackA	0.0302547	0.0308135	0.0280031	0.0258982	0.0311349	0.0319592	1.1675	1.08774	1.16564	0.791703	1.0696	0.872477
acnA	0.0159524	0.0170121	0.0151403	0.0132332	0.0153747	0.0168331	1.29683	1.13022	1.24573	1.11853	1.06692	1.37678
acnB	0.0148223	0.0149838	0.0120232	0.0135874	0.0149544	0.0130088	4.23024	3.97803	4.35587	3.44921	3.9053	3.65558
acpH	0.00145047	0.00115456	0.00110144	0.000906052	0.0010957	0.00152591	0.705909	0.693044	0.65122	0.622584	0.572695	0.726342
acpP	0.214688	0.190669	0.191363	0.15911	0.17464	0.187794	9.38393	8.85784	9.03845	19.7155	9.69949	15.3241
acpS	0.00125758	0.0016639	0.00116294	0.00153251	0.00182652	0.00180029	0.287414	0.293446	0.276663	0.197606	0.255333	0.220907
acpT	0.00278685	0.00207798	0.00196831	0.00169217	0.00198312	0.00279733	0.353603	0.453724	0.40425	0.259167	0.330875	0.307701
acrA	0.00254941	0.0030183	0.00254552	0.00258251	0.00282907	0.0025635	1.53381	1.40188	1.558	1.76284	1.49903	1.93497
acrB	0.00159076	0.00147274	0.00126306	0.00123533	0.00141602	0.00142076	1.76348	1.60314	1.74621	1.2898	1.50835	1.58845
acrD	0.000298393	0.000270958	0.000199301	0.00020899	0.000280609	0.000267985	0.44317	0.420612	0.432605	0.166632	0.35288	0.208397
acrE	1.60262e-05	0	0	2.83114e-05	6.35816e-06	7.57046e-06	0.0487499	0.0399379	0.0352186	0.0346672	0.0460446	0.0418878
acrF	0.00019482	0.000159469	0.000161157	0.000176472	0.000211666	0.000214983	0.144817	0.137857	0.134252	0.0704962	0.106557	0.0777377
acrR	0.000174894	0.000112055	0.000205349	5.10541e-05	0.000129047	0.000135507	0.114981	0.0986282	0.106071	0.10322	0.0836571	0.0767636
acrS	0	0	0	0	0	0	0.0160217	0.0175191	0.0186649	0.00917711	0.0185768	0.00897417
acrZ	0.019689	0.0145072	0.0187893	0.0129071	0.0087454	0.0116786	0.248122	0.37639	0.216663	0.361837	0.261922	0.452181
acs	0.0137113	0.0140658	0.0124646	0.0104744	0.0120621	0.0123803	0.220154	0.217945	0.197403	0.384126	0.192568	0.476431
actP	0.00322826	0.00337591	0.00269069	0.0022905	0.00323251	0.00280403	0.10679	0.0910653	0.0990263	0.102895	0.0762427	0.130691
actS	0.00170233	0.00133662	0.00177233	0.00120593	0.00127765	0.00144217	0.470689	0.48599	0.400846	0.40615	0.35999	0.304444
ada	0.00635609	0.00605427	0.00569185	0.00477981	0.00612807	0.00699904	1.20412	1.09483	1.20704	0.578377	0.901279	0.643252
add	0.00592025	0.00617831	0.0054961	0.00588688	0.00570274	0.00603333	0.522251	0.498104	0.503349	0.983184	0.519008	1.01621
adeD	0.00126911	0.0010681	0.00122911	0.00110411	0.0011938	0.00134347	0.291729	0.247215	0.26386	0.152028	0.224906	0.167889
adeP	0.000269077	0.000300539	0.000266516	0.000234131	0.000263345	0.000288882	0.400946	0.392475	0.36664	0.153937	0.268276	0.171693
adeQ	0.000830112	0.00069224	0.000783802	0.000735835	0.000965708	0.000849369	0.232766	0.202648	0.1824	0.117577	0.147104	0.12555
adhE	0.0594584	0.0673028	0.0587226	0.0585304	0.0662735	0.069362	0.650135	0.62078	0.647616	0.809953	0.56285	1.00814
adhP	0.0124552	0.0115937	0.0100113	0.0109456	0.0122325	0.0122252	2.00137	1.93371	2.03144	2.25856	1.67511	2.73103
adiA	0.000200077	0.00023052	0.000241953	0.0002049	0.000232733	0.000243994	0.0289906	0.0351438	0.0287281	0.0205876	0.024632	0.0169685
adiC	0.00039768	0.000482331	0.000334583	0.000408462	0.00041418	0.000472847	0.146538	0.134468	0.13295	0.058517	0.104051	0.0841354
adiY	0.000449304	0.000466629	0.0006141	0.000403359	0.000588035	0.000726667	0.0916266	0.0864524	0.091645	0.0794218	0.0835702	0.0844171
adk	0.00166745	0.0014113	0.00128149	0.00137586	0.00117036	0.00114493	0.866052	0.927698	0.848651	0.997814	0.825581	0.910173
adrA	0.0017907	0.002006	0.00168195	0.00157811	0.00178621	0.00226964	0.205404	0.206459	0.207565	0.110041	0.154044	0.148688
aegA	0.000200536	0.00016824	0.000163573	0.000178854	0.000274797	0.00026175	0.132298	0.142379	0.12352	0.0677719	0.0960054	0.0636375
aer	0.000639432	0.000511859	0.000564793	0.000438395	0.00046614	0.000629813	2.16987	2.02665	2.10717	1.14138	1.70978	1.24175
aes	0.000795873	0.00062329	0.000613216	0.000681375	0.000791141	0.000796563	0.27762	0.280636	0.269795	0.0981442	0.170249	0.0988656
agaB	7.87322e-05	0.000101307	2.98852e-05	1.70492e-05	3.13994e-05	7.36089e-05	0.0270811	0.0323566	0.0262593	0.0485916	0.0361581	0.0492427
agaC	4.65296e-05	5.95553e-05	0	1.00329e-05	6.57142e-05	8.73503e-05	0.0654674	0.0542344	0.0575501	0.0401847	0.0439077	0.0456747
agaD	0.000432161	0.000289951	0.000358454	0.0003332	0.000300237	0.000354976	0.0607024	0.0558566	0.0429156	0.034852	0.0452801	0.0353088
agaI	2.4626e-05	2.07311e-05	1.86893e-05	0	5.98432e-05	1.15988e-05	0.0553185	0.0458458	0.0424449	0.0252605	0.0369397	0.0331129
agaR	0.00247307	0.00256531	0.00307405	0.00257022	0.00277311	0.00312763	0.675304	0.688435	0.629547	0.631216	0.667679	0.546168
agaS	0.000179929	0.00020469	0.000139789	0.000138154	0.000211731	0.000266189	0.0874445	0.0880371	0.074611	0.148228	0.0914948	0.119922
agaV	0.000562722	0.000971722	0.00102908	0.000634835	0.00101641	0.00131697	0.0500324	0.0594939	0.0511085	0.0607677	0.0465312	0.0618341
agn43	0.000157281	0.000206451	0.000179619	0.000192086	0.00019579	0.000259018	0.112455	0.115634	0.115824	0.0779658	0.103171	0.0927105
agp	0.0313508	0.0343551	0.0301847	0.0293777	0.0395224	0.0423872	0.325327	0.337308	0.314513	0.347502	0.259649	0.410472
ahpC	0.116264	0.104191	0.0984417	0.111838	0.095575	0.106174	1.38924	1.36353	1.3499	2.12911	1.40367	1.9858
ahpF	0.00917792	0.00830758	0.00831399	0.0093553	0.00815243	0.00816613	0.830659	0.848453	0.810008	0.628958	0.69988	0.704406
ahr	0.0209681	0.019058	0.016603	0.0156999	0.0196228	0.0211602	0.937041	0.929444	0.959645	1.34962	0.823804	1.73488
aidB	0.00420995	0.00465658	0.00420744	0.00347358	0.00446636	0.00466977	0.597218	0.531129	0.56798	0.418226	0.498503	0.522177
ais	0.000251265	0.000147883	0.00034669	0.000267321	0.000241131	0.000160197	0.175137	0.175378	0.184685	0.130099	0.157964	0.156838
alaA	0.000689286	0.000697305	0.000822492	0.000606623	0.000583492	0.000736047	1.31843	1.24685	1.26385	0.837245	1.115	0.951862
alaC	0.0108127	0.0109019	0.00939073	0.00954929	0.00981685	0.0106071	1.75673	1.68469	1.73301	0.898201	1.48244	1.04844
alaE	0.0516533	0.0452599	0.0549685	0.0628025	0.0653011	0.0623254	0.0831834	0.0909368	0.105042	0.0892657	0.0805675	0.103795
alaS	0.00243024	0.00235945	0.00185725	0.00196508	0.00204717	0.00216941	2.63058	2.33353	2.58179	1.07806	2.10566	1.02471
aldA	0.059361	0.0605191	0.0515967	0.0514405	0.0611261	0.0598483	0.15164	0.141738	0.155091	0.262515	0.131222	0.304586
aldB	0.0389442	0.0387782	0.0318789	0.0287052	0.0329655	0.034959	0.196415	0.18498	0.189476	0.292751	0.167837	0.360708
alkA	0.00160567	0.00144001	0.00135358	0.00127954	0.00137734	0.00163643	0.245469	0.211385	0.208182	0.160703	0.185532	0.215405
alkB	0.00203863	0.00188677	0.00189499	0.00209844	0.00245799	0.00201282	0.361805	0.313118	0.379186	0.201987	0.310885	0.23395
allA	0.000552159	0.000601848	0.000466351	0.000622823	0.000608024	0.000636852	0.107092	0.0992374	0.0788993	0.0667959	0.103385	0.0877513
allB	0.000376568	0.000498413	0.000418097	0.000331228	0.000395384	0.00046451	0.186192	0.175869	0.172985	0.127157	0.192392	0.165512
allC	0.000477265	0.000447928	0.000338115	0.000393583	0.00037322	0.000398081	0.059017	0.0591153	0.0619095	0.0740159	0.0657275	0.0816349
allD	1.76875e-05	3.77033e-05	5.49354e-05	1.54673e-05	5.74243e-05	8.3496e-06	0.0191985	0.0239263	0.0288132	0.022073	0.0227215	0.0183151
allE	0.00107161	0.00121939	0.00106738	0.00120406	0.00128846	0.00149903	0.0946329	0.0846363	0.0772716	0.168815	0.0893136	0.103992
allR	0.0798949	0.10634	0.084185	0.0722382	0.0546304	0.0668758	1.88914	2.00637	1.93851	2.35849	2.01053	2.69673
allS	6.06522e-05	0.000139785	0.000142556	0.000117482	0.000106391	0.000132611	0.02299	0.0208628	0.0270527	0.0118846	0.034971	0.0112129
alpA	0	3.7163e-05	0	3.86643e-05	0.000106857	4.11971e-05	0.0370159	0.0362076	0.0261315	0.0233466	0.0282719	0.0345556
alr	0.000245465	9.68706e-05	0.000108199	0.000163727	0.000183701	0.000162626	0.666313	0.637776	0.615429	0.529205	0.603791	0.513941
alsA	7.34561e-05	4.13851e-05	2.78598e-05	5.3998e-05	6.89646e-05	6.29797e-05	0.0802578	0.0838729	0.0744216	0.0511925	0.063425	0.0659278
alsB	0.000365221	0.000405402	0.00028612	0.000373542	0.000411124	0.000309727	0.131406	0.1214	0.116529	0.0951015	0.13915	0.124578
alsC	7.65494e-05	8.17966e-05	7.39133e-05	6.77414e-05	6.15082e-05	8.94885e-05	0.0640278	0.0503527	0.0518363	0.0340886	0.0465347	0.0315344
alsE	0.000244856	0.000163346	4.12134e-05	0.0002064	0.00018641	0.000100913	0.046211	0.0479418	0.0561508	0.0330082	0.0502844	0.0527039
alsK	0.000347025	0.00024623	0.00025542	0.000329467	0.000355296	0.000340082	0.0946329	0.109205	0.0847623	0.0619717	0.094445	0.0989143
alsR	0.00155113	0.00142872	0.00167485	0.0014562	0.00155946	0.00172712	0.0962402	0.0947045	0.0891757	0.0794026	0.0925584	0.0739117
alx	0.000930414	0.000628105	0.000577499	0.000704229	0.000907895	0.000837134	1.31956	1.25439	1.34869	0.639586	1.12489	0.720464
amiA	0.0015444	0.00122742	0.00168001	0.00131919	0.00117183	0.00148567	1.6804	1.56326	1.63817	1.08711	1.60764	1.21977
amiB	0.00238908	0.00273994	0.00224301	0.00191493	0.00226679	0.00231377	1.60415	1.48117	1.65519	0.9329	1.33072	1.05227
amiC	0.00022637	0.000247857	0.000248493	0.000284422	0.000281181	0.000392364	2.38067	2.29022	2.3249	1.39328	2.14642	1.61929
amiD	0.0123138	0.0127586	0.0121868	0.0097758	0.012601	0.0142813	1.12688	0.992361	1.05589	1.14326	0.951338	1.29366
amn	0.00272903	0.00253973	0.00262328	0.00267619	0.00271998	0.00272034	0.119658	0.102761	0.113167	0.108568	0.0869616	0.144092
ampC	8.28248e-05	8.49685e-05	0.000116081	0.000148279	0.000107047	6.96634e-05	0.126497	0.138382	0.123165	0.089312	0.112862	0.137426
ampD	0.00195064	0.00171593	0.00195668	0.00149932	0.00209955	0.00202332	0.135169	0.138674	0.149279	0.125619	0.130272	0.134586
ampE	0.00148123	0.00175138	0.00169171	0.00203724	0.00232889	0.00208804	0.241029	0.226192	0.201222	0.154885	0.188172	0.222326
ampG	6.35091e-05	0.000142713	9.87918e-05	0.000148095	0.000107955	9.51667e-05	0.152585	0.137441	0.139398	0.0859129	0.121424	0.087141
ampH	0.00135792	0.00107213	0.00139005	0.000971509	0.00124409	0.00114638	0.30514	0.261834	0.310044	0.17962	0.239415	0.24293
amtB	0.000607287	0.00059357	0.00045483	0.000519456	0.000570075	0.000648734	0.28688	0.269624	0.270168	0.198164	0.219727	0.188528
amyA	0.0111388	0.0114281	0.00948755	0.00942525	0.011115	0.0117314	1.34258	1.28338	1.29906	1.43606	1.16125	1.60961
anmK	0.00141708	0.00128113	0.00122627	0.00149906	0.00156123	0.00179042	0.488285	0.44081	0.463217	0.272928	0.403403	0.299976
ansA	0.000204537	0.000143405	0.000203496	0.000216189	0.000172455	0.000198627	0.361516	0.345106	0.344869	0.26362	0.283369	0.332834
ansB	0.000637478	0.000659451	0.000575995	0.000615574	0.00057541	0.000562361	0.842383	0.762837	0.821613	0.785956	0.71472	0.741472
ansP	0.00016362	0.000201028	0.000166908	0.000157078	0.000172849	0.00015807	0.401347	0.393631	0.381581	0.149029	0.310338	0.169644
apaG	0.00972855	0.00977549	0.00980571	0.00864178	0.0094302	0.0100131	0.863681	0.848683	0.775	0.837791	0.676084	0.715212
apaH	0.00570151	0.00594478	0.00463256	0.00453044	0.00525285	0.00578283	0.711545	0.647457	0.709547	0.621122	0.607558	0.821342
apbC	0.00358445	0.00332144	0.00289896	0.00295017	0.00310282	0.00339987	0.598313	0.571314	0.547917	0.788758	0.53982	0.730556
apbE	5.31914e-05	6.04736e-05	1.32938e-05	3.8999e-05	3.55044e-05	9.97655e-05	0.76496	0.747445	0.75475	0.341784	0.645496	0.413002
aphA	0.000399243	0.000240441	0.000570014	0.000297546	0.000246575	0.000295285	0.167029	0.187304	0.164344	0.176296	0.142619	0.142748
appA	0.000631207	0.000594494	0.000829768	0.000655559	0.000775427	0.000906775	0.124434	0.135552	0.135913	0.103652	0.112896	0.113411
appB	0.000772605	0.000762809	0.000664805	0.000512496	0.00072869	0.000912277	0.0792793	0.0838291	0.0749577	0.05273	0.063571	0.0593081
appC	0.000841032	0.00100332	0.000885432	0.000770216	0.00106172	0.00121776	0.102607	0.0935158	0.0929573	0.0563813	0.0798917	0.0842175
appY	0.000584429	0.000496681	0.000521679	0.000607139	0.000566315	0.000574152	0.070224	0.0572669	0.0671484	0.0644725	0.0637968	0.0625213
apt	0.000413235	0.000327559	0.000434682	0.000339371	0.00037609	0.000509417	1.09707	1.00806	1.13944	0.844411	1.19028	0.809422
aqpZ	0.0247428	0.0217861	0.0206779	0.0211852	0.0245763	0.0250285	0.71071	0.678618	0.663001	0.470069	0.570114	0.53221
araA	0.00108268	0.00116253	0.00107595	0.00101988	0.00119636	0.00119328	0.0742648	0.072836	0.0716467	0.0307994	0.0542865	0.0517476
araB	0.00128467	0.00112033	0.000802737	0.00108032	0.00130079	0.00139045	0.0736089	0.0617798	0.0735496	0.0336572	0.0546631	0.0354747
araC	0.0058661	0.00530755	0.00447559	0.00494634	0.00605439	0.00680798	0.435976	0.406139	0.398146	0.366575	0.32607	0.391183
araD	0.000258563	0.000300673	0.000245114	0.000299161	0.000303107	0.000290298	0.0724373	0.0758674	0.0747079	0.0456491	0.0514451	0.0642009
araE	0.00147392	0.00117835	0.0012727	0.00131113	0.00142895	0.00134455	0.59076	0.562471	0.545406	0.283886	0.478919	0.390969
araF	0.00298087	0.00311576	0.00298506	0.00245611	0.00374855	0.00400783	0.200904	0.221079	0.211952	0.218538	0.182081	0.228603
araG	0.00245362	0.00264329	0.00221528	0.00209233	0.00309332	0.00329223	0.198032	0.187476	0.171166	0.136431	0.15192	0.152732
araH	0.00413333	0.00399949	0.00396081	0.00416939	0.00505322	0.00556309	0.324471	0.306286	0.3168	0.187609	0.243083	0.265735
araJ	0.00142458	0.00146619	0.0015954	0.00109006	0.00139487	0.00166962	0.141365	0.151728	0.124101	0.0927612	0.11296	0.104692
arcA	0.145814	0.133788	0.130155	0.118695	0.137585	0.142768	7.89634	7.28162	8.09523	8.88303	7.96928	9.45471
arcB	0.00437007	0.0046461	0.00437079	0.00381188	0.00438003	0.00461567	0.28183	0.254084	0.248974	0.146665	0.2057	0.148239
arcC	0.00237341	0.0020827	0.00151412	0.00154133	0.00171691	0.00167762	0.125061	0.12451	0.119092	0.0724789	0.0941274	0.0783916
arfA	0.00122496	0.00122863	0.00175783	0.00179506	0.00167656	0.00188728	0.83499	0.730152	0.863228	1.03405	0.845953	1.36553
arfB	0.00145141	0.00133372	0.00115569	0.00110697	0.00115894	0.00137186	0.627734	0.561131	0.537114	0.418669	0.488022	0.480816
argA	0.00041386	0.000371011	0.00050814	0.000312852	0.000474515	0.000342977	0.263651	0.256768	0.252098	0.277577	0.254332	0.257889
argB	0.000366641	0.000414198	0.000228809	0.000306369	0.000336052	0.000305267	0.384668	0.351199	0.380767	0.364081	0.372483	0.401547
argC	0.0001124	4.74579e-05	7.21146e-05	5.7716e-05	8.28154e-05	8.73503e-05	0.111459	0.0865495	0.090684	0.072795	0.0870861	0.0887014
argD	0.000782084	0.00051559	0.000668668	0.000490951	0.000556471	0.000640609	0.784893	0.691765	0.767499	0.502494	0.64451	0.662288
argE	0.00375685	0.00331155	0.00341098	0.00325248	0.00385176	0.00364259	0.341924	0.297198	0.297144	0.343172	0.291494	0.371368
argF	0.000225962	0.00023168	0.00022098	0.000129396	0.000159204	0.000262213	0.169504	0.165185	0.151291	0.163624	0.122204	0.152767
argG	0.0014561	0.001309	0.00119424	0.00140519	0.0013688	0.00140654	0.860929	0.831289	0.804838	1.02867	0.785043	1.07725
argH	0.000988603	0.0012114	0.000772377	0.000848507	0.000920875	0.000934065	0.906149	0.853921	0.920501	0.815019	0.783029	0.834197
argL	0.000196928	0	0	0	0	9.14472e-05	0	0.00675748	0.00454065	0.0127723	0.0152633	0.0154298
argO	0.00020816	0.000114207	0.000209299	0.000239709	0.000167809	0.000207146	2.0255	1.70812	1.98757	1.10032	1.60445	1.1601
argP	0.00182726	0.00148143	0.00170421	0.00157002	0.00161595	0.00184926	0.294419	0.273673	0.264151	0.289233	0.241139	0.376649
argR	0.00949968	0.00732767	0.00879715	0.00585523	0.00734595	0.00848373	1.11346	0.988644	1.12664	1.29948	1.1457	1.42734
argS	0.00168365	0.00121201	0.00122598	0.00127292	0.00123492	0.00150096	0.575474	0.569032	0.567188	0.368641	0.509294	0.413913
argT	0.0152333	0.0151511	0.017752	0.0141308	0.0177911	0.0181051	1.29384	1.10651	1.24895	1.13742	1.16349	1.24354
ariR	0.0143976	0.0117552	0.0203583	0.0133285	0.0131889	0.0143106	3.50923	2.9618	2.80336	13.3541	3.11214	7.76227
arnA	0.00069282	0.000441599	0.000384801	0.000400363	0.000450648	0.000443104	0.243083	0.218832	0.225217	0.111107	0.181793	0.151918
arnB	0.00136257	0.000992069	0.000961494	0.00100251	0.000926104	0.000994744	1.16736	1.08261	1.11517	0.838528	0.959943	0.981515
arnC	0.00031323	0.000400016	0.000386039	0.000378498	0.000380929	0.000353601	0.263685	0.265652	0.269354	0.13444	0.185622	0.200821
arnD	0.000190917	0.000257201	0.000199008	0.000227965	0.000214456	0.000226733	0.310356	0.297281	0.317987	0.139055	0.262091	0.156766
arnE	0.00142734	0.00109899	0.00136837	0.00147757	0.00181504	0.00175348	0.133905	0.132927	0.143722	0.08512	0.0944875	0.130096
arnF	0.000789658	0.000644601	0.000823673	0.00071216	0.000619183	0.000681309	0.218734	0.182683	0.165063	0.0917076	0.121662	0.116814
arnT	0.000611241	0.00060296	0.000500307	0.000434355	0.000527514	0.000499704	0.168819	0.163857	0.157925	0.0560148	0.13052	0.0831455
aroA	0.000668566	0.000601562	0.000479757	0.000466496	0.000626164	0.000499592	0.195361	0.198327	0.195545	0.13954	0.172644	0.137253
aroB	0.00372558	0.0034346	0.00346618	0.00332026	0.00366739	0.00376453	1.76236	1.71382	1.70992	1.05646	1.48496	1.16426
aroC	0.000773727	0.000791456	0.000725056	0.000657436	0.000792133	0.00080127	0.605756	0.561846	0.603981	0.538799	0.513267	0.47027
aroD	0.000501607	0.000501787	0.00045483	0.000427838	0.00042604	0.000532586	0.366372	0.322058	0.33449	0.311713	0.309178	0.316496
aroE	0.00787508	0.00748862	0.00828688	0.00688201	0.00814809	0.00848976	1.34094	1.18829	1.20687	0.915258	1.00637	0.998255
aroF	0.00442517	0.00523242	0.00455278	0.00467694	0.00615316	0.00627743	2.07666	1.75414	2.06123	0.864596	1.82994	1.11199
aroG	0.00489021	0.00433343	0.00398022	0.00323993	0.00384709	0.00421097	1.60168	1.41906	1.53776	1.54401	1.47756	1.43845
aroH	0.000417609	0.000281861	0.000313163	0.000300352	0.000285571	0.000293663	0.490731	0.466581	0.47279	0.403929	0.433911	0.427473
aroK	0.00426049	0.00416211	0.00361853	0.00408456	0.0034383	0.00416298	1.96572	1.81303	1.98961	1.51202	1.74549	1.50648
aroL	0.000690549	0.000633358	0.000545062	0.0006221	0.000529159	0.000569127	0.48489	0.480257	0.439455	0.307312	0.354619	0.341593
aroM	0.00238574	0.00225587	0.00272523	0.00218412	0.00234738	0.00199751	0.636061	0.561072	0.619251	0.466089	0.545337	0.447027
aroP	0.00341462	0.00352104	0.00271188	0.00327268	0.00405186	0.00417483	0.63147	0.589491	0.599494	0.448938	0.480186	0.537047
arsB	0.000353243	0.000376806	0.000288381	0.0003299	0.000345392	0.000442743	0.184616	0.179737	0.181807	0.070172	0.105516	0.100726
arsC	0.00153846	0.00128472	0.00116637	0.00108075	0.00108828	0.0013871	0.205092	0.204078	0.19783	0.242539	0.193842	0.221542
arsR	0.000213746	0.000467191	0.000208897	0.00050828	0.000325301	0.000446786	0.268689	0.165618	0.23661	0.0880963	0.160646	0.123531
artJ	0.00952773	0.00968973	0.00926979	0.00882402	0.0103474	0.01122	0.657947	0.584831	0.617462	0.678849	0.539189	0.67414
artM	0.00494859	0.00510102	0.00399767	0.0039118	0.00472256	0.00485306	1.51905	1.32765	1.51341	0.650463	1.12888	0.803202
artP	0.0129722	0.0120336	0.0131886	0.00970342	0.0116833	0.0122086	1.30693	1.10631	1.26996	1.28937	1.15616	1.46345
artQ	0.00279638	0.00328013	0.00268451	0.00254796	0.003148	0.00348444	1.23828	1.11073	1.20276	0.607207	0.939551	0.793589
ascB	0.00398798	0.00413966	0.00379374	0.00321657	0.00411784	0.00468016	0.280365	0.274705	0.273474	0.138432	0.218429	0.142033
ascF	0.00467211	0.00462009	0.0045596	0.00407139	0.00491562	0.00561879	0.254937	0.241636	0.243099	0.133107	0.203829	0.142807
ascG	0.000527404	0.000641487	0.000460334	0.000534331	0.000642491	0.000530214	0.270356	0.274682	0.261374	0.257683	0.254748	0.279385
asd	0.00176098	0.00174662	0.00145063	0.00158144	0.00161224	0.0016628	0.528554	0.502278	0.499377	0.528861	0.49119	0.557416
aslA	0.000749403	0.0006427	0.000582803	0.000480771	0.00069164	0.000886451	0.216538	0.209073	0.187436	0.139478	0.186323	0.188632
aslB	1.50076e-05	3.19378e-05	3.46981e-05	7.40287e-05	3.64104e-05	4.97018e-05	0.229622	0.242841	0.209705	0.080011	0.202291	0.115634
asmA	0.00125078	0.00121523	0.00123759	0.00100406	0.00124327	0.00143698	0.603185	0.576199	0.578893	0.301481	0.479035	0.330833
asnA	0.0137313	0.0128117	0.0101637	0.0119562	0.0116528	0.0134139	0.253183	0.278361	0.274706	0.3599	0.265992	0.4289
asnB	0.00242905	0.00232321	0.00238123	0.00216263	0.00268307	0.00273118	0.198039	0.201106	0.16044	0.242381	0.163418	0.26631
asnC	0.000706824	0.000707673	0.00106337	0.000674948	0.00096444	0.00111088	0.287285	0.261738	0.251883	0.373274	0.269164	0.502641
asnS	0.0131674	0.0124811	0.0122697	0.0126519	0.0135461	0.0133657	1.76528	1.67495	1.74872	1.4405	1.64007	1.43441
aspA	0.108571	0.113672	0.111123	0.104937	0.131072	0.120129	0.206069	0.214333	0.197323	0.160961	0.196593	0.204111
aspC	0.00128758	0.00108491	0.00111518	0.00115844	0.00132162	0.00124755	0.614936	0.519978	0.607454	0.473442	0.557114	0.552887
aspS	0.00240036	0.00234511	0.00204688	0.00219445	0.00236591	0.00247538	1.04319	0.96455	1.03684	0.883496	0.953989	0.973401
asr	0.00192884	0.00175226	0.00149034	0.00160878	0.00207783	0.00233395	0.0419647	0.0539572	0.0270527	0.0393604	0.0309808	0.0663604
astA	0.0568513	0.0652024	0.0545882	0.0535253	0.0705588	0.0674543	1.00975	0.983964	1.01604	0.491163	0.81426	0.698993
astB	0.0337945	0.0359642	0.0299941	0.0290153	0.0383986	0.0366045	0.443181	0.423106	0.412196	0.147306	0.312438	0.20955
astC	0.0874897	0.0913108	0.0741306	0.0721454	0.0933682	0.092218	1.48854	1.43568	1.46001	1.0154	1.29815	1.26521
astD	0.0449041	0.0470431	0.0409325	0.0379213	0.0519335	0.0484643	0.657517	0.647844	0.646278	0.235458	0.478288	0.3073
astE	0.0341082	0.0342251	0.0286316	0.0255913	0.0348784	0.032187	0.251759	0.226497	0.181516	0.0850194	0.173286	0.108418
atoA	8.65937e-05	0.000136795	4.41192e-05	8.97068e-05	0.000128446	0.000121387	0.00767973	0.0119202	0.0082056	0.00554335	0.00425613	0.0114034
atoB	0.000207478	0.000283656	0.000161463	0.000279408	0.00025198	0.00037813	0.0692888	0.0578802	0.0571468	0.04037	0.0544822	0.0495519
atoC	0.000924371	0.00109591	0.000921912	0.000904354	0.00101476	0.00126234	0.0291951	0.0375519	0.0288829	0.0220975	0.0278613	0.027662
atoD	0.00014223	6.01952e-05	0.000177919	6.25691e-05	0.000137689	0.00013244	0.00585112	0.00587533	0.00874836	0.0035928	0.0056415	0.00897417
atoE	8.5209e-05	6.64787e-05	5.4491e-05	5.63491e-05	0.000120581	0.000152664	0.0216079	0.0238585	0.0205078	0.0107703	0.0151306	0.019003
atoS	0.00103705	0.00114926	0.00117092	0.00124093	0.00125754	0.00154009	0.0357459	0.0267795	0.0287868	0.0205811	0.0237126	0.0290452
atpA	0.00189494	0.00218087	0.00206339	0.00206666	0.00187161	0.00171079	1.76592	1.51082	1.80852	1.00629	1.58293	0.890038
atpB	0.0024072	0.00280117	0.00274034	0.0035375	0.00290819	0.00269476	1.51842	1.32088	1.47579	1.25638	1.48256	1.32074
atpC	0.00479285	0.00615486	0.00493508	0.00543742	0.00487235	0.0054052	1.88019	1.87717	1.97382	1.02103	1.68269	1.19701
atpD	0.00381433	0.00397071	0.00314076	0.00317337	0.00394454	0.00351118	1.41194	1.25886	1.46238	0.791301	1.17126	0.844269
atpE	0.00475803	0.00433249	0.0032455	0.00457902	0.00394166	0.00329877	1.50749	1.3281	1.20445	1.25035	1.29604	1.09884
atpF	0.00278327	0.00286215	0.00240074	0.00283919	0.00291972	0.0029881	1.89824	1.82636	1.91772	1.43688	1.79229	1.53279
atpG	0.00186877	0.00190231	0.0019282	0.00172798	0.0019013	0.00165892	1.02185	0.955391	1.04962	0.684596	0.886494	0.667774
atpH	0.00111159	0.00146892	0.0014656	0.000972362	0.00132797	0.00115244	1.32414	1.12758	1.32081	0.803718	1.1975	0.764403
atpI	0.001055	0.00170906	0.00177871	0.00183494	0.00147428	0.00138463	0.890543	0.820606	0.848512	0.67194	0.710145	0.657168
avtA	0.00105318	0.000791905	0.000786102	0.00101514	0.000859806	0.000869196	0.881821	0.816493	0.866541	0.720692	0.759719	0.758806
azoR	0.000502608	0.000366899	0.000219865	0.000380047	0.000393519	0.000623603	0.100306	0.101231	0.0746795	0.117806	0.102526	0.0940078
azuC	0.000657728	0.00175034	0.00105169	0.00140043	0.000891935	0.00121265	0.623651	0.654223	0.429858	0.758335	0.84365	0.447901
bacA	0.00132954	0.00113388	0.00130392	0.000819021	0.00089687	0.00119789	0.515259	0.478606	0.501314	0.305333	0.453052	0.327363
baeR	0.00371423	0.00318024	0.00342953	0.00272398	0.00344057	0.00346768	0.349506	0.299576	0.340838	0.349436	0.273765	0.369839
baeS	0.000256337	0.000226855	0.000221461	0.000167991	0.000239815	0.000243994	0.114641	0.0888172	0.100138	0.0662021	0.102103	0.0688325
bamA	0.00330838	0.00334396	0.00316801	0.00282019	0.00324316	0.00308397	1.83445	1.64882	1.84459	1.35072	1.77283	1.49219
bamB	0.01919	0.0157556	0.0161128	0.0167867	0.0166824	0.0163472	3.42764	3.17322	3.48776	2.82428	3.04487	2.95093
bamC	0.00574897	0.00562129	0.00534851	0.00580102	0.00712055	0.00556865	2.48016	2.3069	2.70138	1.76762	2.22101	1.67705
bamD	0.0038228	0.00348006	0.00422165	0.00366214	0.00306824	0.00373111	1.06949	1.00024	1.05267	0.977485	0.982967	1.04718
bamE	0.0308699	0.0319913	0.0392038	0.0350802	0.0355349	0.0331208	7.21039	7.00951	6.78488	4.82491	5.81588	3.9793
barA	0.00038591	0.00035828	0.000330081	0.000386846	0.000376504	0.00035372	0.0887135	0.0768371	0.0761912	0.0378435	0.0700858	0.0637702
basR	0.0043949	0.00448563	0.00452254	0.00350947	0.00444818	0.00482674	0.476871	0.443366	0.486876	0.557573	0.478151	0.78402
bax	0.00585051	0.0047044	0.00512361	0.00514414	0.00502967	0.00462849	0.595863	0.563128	0.583155	0.400475	0.593041	0.435688
bcp	0.00348487	0.00424966	0.00459451	0.00440039	0.00498342	0.00521214	0.91234	0.775352	0.864099	0.864969	0.822786	1.01094
bcr	0.000947445	0.00102042	0.00119363	0.0009368	0.00116301	0.00119585	1.25362	1.14497	1.23842	0.546054	0.970458	0.67045
bcsA	0.000100558	7.02845e-05	5.50637e-05	6.98106e-05	6.92041e-05	9.38578e-05	0.689552	0.608033	0.677687	0.206419	0.569037	0.300154
bcsB	5.60316e-05	8.23088e-05	4.91981e-05	6.74437e-05	7.75491e-05	0.000108809	0.472959	0.390299	0.452475	0.145905	0.411261	0.223849
bcsC	0.00173642	0.00148368	0.00155215	0.00128339	0.00143909	0.00154902	0.491952	0.47833	0.480419	0.242403	0.394068	0.33931
bcsE	0.00303099	0.00353534	0.0033617	0.00362332	0.0037947	0.00373831	0.852715	0.834846	0.792987	0.349764	0.657933	0.4216
bcsF	0.000695698	0.00104818	0.00143814	0.000809024	0.000766666	0.00109891	0.196427	0.159352	0.194565	0.0640565	0.184473	0.121487
bcsG	0.000990757	0.00118037	0.000997481	0.00089517	0.00103162	0.00106749	0.181506	0.135193	0.172097	0.0648963	0.119326	0.0818194
bcsR	0.0138309	0.0124558	0.0152782	0.0106409	0.00972811	0.0129491	1.21955	1.03465	1.2062	1.01847	1.10077	1.17483
bcsZ	0.000170597	5.03167e-05	0.000105509	5.99179e-05	9.58383e-05	7.92974e-05	0.243061	0.239563	0.254847	0.103022	0.211448	0.155106
bdcA	0.000318865	9.0057e-05	0.000228238	0.000153153	0.000203275	0.000221428	0.0970399	0.0895594	0.0783512	0.0775559	0.080198	0.104255
bdcR	0.000383807	0.000275907	0.000300857	0.000387846	0.000296974	0.000295783	0.165213	0.149212	0.173714	0.30562	0.220992	0.406066
bdm	8.69976e-05	0.000188442	0.000205349	0.000235202	6.99328e-05	4.06246e-05	0.166425	0.112355	0.129556	0.253283	0.231884	0.361407
bepA	0.00272539	0.00227552	0.00221857	0.00215422	0.0021562	0.00261343	0.491419	0.416177	0.450768	0.513797	0.422673	0.528707
betA	0.000685093	0.000692559	0.000688025	0.000512826	0.000563792	0.000641656	0.796176	0.719836	0.771574	0.602755	0.615062	0.562999
betB	0.00347393	0.00371213	0.00295604	0.00287945	0.00319327	0.00314715	2.54679	2.41332	2.61377	2.16923	2.34222	2.15953
betI	0.00553609	0.00559275	0.00431522	0.0042455	0.00504079	0.0052974	2.83488	2.64454	2.92174	2.73709	2.84992	2.88878
betT	0.00408711	0.00370362	0.00361475	0.00274078	0.00351492	0.00377154	0.964827	0.91921	0.992962	0.570632	0.831135	0.667759
bfd	0.0367789	0.0332767	0.03476	0.0262846	0.0272357	0.031799	1.07365	0.906437	0.895224	1.0623	0.798668	0.985741
bfr	0.0382795	0.0349628	0.0440922	0.0357054	0.0405919	0.0452676	2.7446	2.67304	2.45051	2.8803	2.51101	2.83964
bglA	0.00245794	0.00203473	0.00187065	0.00156231	0.00192588	0.00239198	0.421604	0.394494	0.406087	0.357466	0.361643	0.399907
bglB	0	2.221e-05	0	0	3.18037e-05	3.10459e-05	0.0150268	0.0196248	0.0104873	0.0100688	0.0126862	0.00423529
bglF	9.84651e-06	1.24077e-05	7.39252e-06	1.29362e-05	2.78781e-05	4.20531e-05	0.0299323	0.0301459	0.0259259	0.0123965	0.0213803	0.0181186
bglG	0	2.82375e-05	3.41489e-05	7.95929e-05	8.82731e-06	1.04758e-05	0.0315799	0.029213	0.0277679	0.0349799	0.0182315	0.0264357
bglH	4.62687e-05	3.91985e-05	4.44112e-05	4.07779e-05	3.7116e-05	4.34149e-05	0.104024	0.0881945	0.109246	0.0607745	0.094573	0.0733129
bglJ	0.000279558	0.00031496	0.000397464	0.000199309	0.000374221	0.000285045	0.185324	0.205596	0.22217	0.128383	0.186549	0.156658
bglX	0.00061391	0.00066987	0.000738269	0.000548739	0.000649525	0.000738177	0.520374	0.489275	0.500966	0.298816	0.418355	0.355476
bhsA	0.0133799	0.0113106	0.0129548	0.00987163	0.0103103	0.0136492	5.97824	5.34937	5.07171	10.967	6.21616	6.44444
bioA	0.00108337	0.00100024	0.00130568	0.00118429	0.00107893	0.00118585	0.332865	0.320909	0.29101	0.352457	0.368375	0.457509
bioB	0.0018091	0.00195414	0.00180555	0.00174475	0.00177207	0.00206131	2.94447	2.58035	2.98529	1.20079	2.28889	1.20797
bioC	0.000124612	0.000215868	0.000135832	0.000178442	0.000161272	0.000185872	1.84286	1.56671	1.81357	0.456531	1.4495	0.567854
bioD	0.00357037	0.00397811	0.00349704	0.00330527	0.00393006	0.00446955	0.434687	0.42906	0.418306	0.196021	0.367054	0.231213
bioF	0.000461193	0.000436215	0.000534431	0.000534532	0.000554827	0.000654396	2.88074	2.65129	2.91873	0.753344	2.20974	0.846774
bioH	0.000394339	0.000384823	0.000368409	0.000252872	0.000348765	0.000478677	0.325309	0.335907	0.35164	0.152624	0.258965	0.188446
bioP	0.000210158	0.000171581	0.000196979	0.000177989	0.00027245	0.000419799	0.481847	0.470256	0.476465	0.159264	0.3363	0.193681
birA	0.00124987	0.00097094	0.000913158	0.000803921	0.000818615	0.00100102	0.299231	0.295907	0.242689	0.227334	0.227135	0.216353
bisC	0.000769082	0.000637604	0.000713439	0.000629816	0.000686298	0.000798376	0.400071	0.385352	0.375955	0.23819	0.326781	0.298362
blc	0.040764	0.0418202	0.0412025	0.035975	0.0432341	0.0481252	1.76155	1.66591	1.73591	2.31071	1.75394	3.0121
blr	0.000452896	0.000392594	0.000116081	0.00040661	0.000120581	6.96634e-05	0.947135	0.827083	0.759222	0.981778	0.74968	0.786913
bluF	0.000455155	0.000297882	0.000445652	0.000487478	0.000438452	0.000522034	0.339664	0.324776	0.341695	0.287932	0.271634	0.304557
bluR	0.00454629	0.00399764	0.00451872	0.00377844	0.00441001	0.00554163	1.75688	1.64685	1.64717	2.75988	1.55563	2.40359
bolA	0.47071	0.45099	0.473046	0.326215	0.41315	0.474414	1.06867	1.40009	0.838005	6.51936	0.940542	3.50212
bor	0.000257724	0.000193922	0.000201078	5.63491e-05	0.00018166	0.00020912	0.34375	0.328221	0.308249	0.243933	0.314981	0.339445
brnQ	0.046734	0.0479635	0.0451165	0.0484842	0.0569125	0.0560353	1.72633	1.54536	1.65242	2.08261	1.43369	2.01665
bsmA	0.172121	0.175236	0.177207	0.16689	0.219949	0.210281	1.37196	1.35325	1.3567	1.04537	1.40441	1.56795
bssR	1.53449	1.12843	1.21881	1.21685	1.26783	1.27278	2.26962	2.26526	2.13963	5.04496	2.55453	7.38174
bssS	0.913146	0.746963	0.832268	0.808797	0.84405	0.949106	6.19128	6.60077	5.51393	4.87464	5.5509	6.49767
btsR	0.000635643	0.000506042	0.000501235	0.000415215	0.000438559	0.000475968	0.205636	0.207736	0.188651	0.130519	0.164929	0.163631
btsS	0.000496752	0.000500878	0.000481242	0.000580526	0.000609664	0.0004482	0.179488	0.169689	0.174207	0.0964872	0.152563	0.0995907
btsT	0.000433173	0.000258766	0.000206224	0.000308322	0.000317568	0.000302222	0.0761426	0.0714376	0.0675785	0.0431811	0.0605493	0.0538797
btuB	0.000401728	0.000584924	0.000555286	0.000468455	0.000493178	0.000500093	0.171066	0.172318	0.165063	0.108892	0.126053	0.115409
btuC	0.000582785	0.00043784	0.00070976	0.000497683	0.000702215	0.000725714	1.32669	1.1727	1.28282	0.622586	1.2936	0.860708
btuD	0.00169025	0.00130181	0.00147333	0.00142766	0.00134048	0.00151237	1.84912	1.79355	1.87933	1.38083	1.66613	1.95204
btuE	0.00332215	0.00331615	0.00301553	0.00223906	0.00316306	0.00341038	1.26573	1.18302	1.2422	1.86842	1.16452	1.3532
btuF	0.000141265	0.000203533	0.000165446	0.000243256	0.000325876	0.000153484	0.107154	0.0743208	0.0838921	0.0457082	0.080691	0.0640171
cadA	5.22933e-05	4.05986e-05	4.68529e-05	6.96396e-05	4.90411e-05	4.49393e-05	0.0486194	0.0531443	0.0513116	0.022357	0.04208	0.0288238
cadB	0.000112824	7.19689e-05	5.39918e-05	9.38029e-05	8.50388e-05	7.89052e-05	0.0905577	0.0714595	0.0817656	0.0392667	0.0675666	0.0538462
cadC	0.00130797	0.00123488	0.00130333	0.00121309	0.00137269	0.00131397	0.05471	0.0496073	0.0419908	0.0509882	0.0397171	0.0495999
caiA	0.000449304	0.000367444	0.000352853	0.000312495	0.000363122	0.000368959	0.114946	0.107863	0.0938454	0.0767516	0.0833294	0.0704459
caiB	0.000248772	0.000241646	0.000268412	0.000271721	0.000219689	0.000288493	0.115343	0.112731	0.0923992	0.0665633	0.0847413	0.0577827
caiC	0.00012122	0.000135427	0.000141715	0.000102207	0.000146961	0.000107345	0.0644558	0.0606204	0.0564414	0.0281197	0.0506906	0.0453737
caiD	7.16203e-05	5.06238e-05	1.79625e-05	1.02663e-05	2.85542e-05	1.11559e-05	0.062622	0.052224	0.0445017	0.0427675	0.0388455	0.0430031
caiE	0.000127544	9.52927e-05	4.86891e-05	8.46218e-05	6.38361e-05	0.000118853	0.0660839	0.0585656	0.048953	0.0660654	0.055084	0.0767408
caiF	0.00321647	0.00361263	0.0033859	0.00203346	0.00319798	0.00339879	0.190423	0.197745	0.172848	0.185455	0.175757	0.227149
caiT	0	4.18855e-05	9.20187e-06	2.70307e-05	2.46519e-05	2.89546e-05	0.050694	0.052494	0.0504564	0.023248	0.0488579	0.0311183
can	0.00226458	0.00182604	0.00238269	0.00200624	0.00193534	0.00206927	0.745524	0.626841	0.653287	0.645442	0.684269	0.618849
carA	0	4.84457e-05	1.21979e-05	2.85366e-05	5.90536e-05	5.34673e-05	0.0422002	0.0335747	0.0376225	0.0204965	0.0338988	0.0180267
carB	0.000111012	9.23399e-05	9.49678e-05	7.22598e-05	6.79587e-05	8.71875e-05	0.0688893	0.0624432	0.0585137	0.032927	0.0494839	0.0437804
cas1e	0.000497644	0.000404347	0.000457861	0.000732108	0.000597613	0.000574382	0.472949	0.428817	0.421023	0.226357	0.376675	0.287116
cas2e	0.000669353	0.000641839	0.000313774	0.000480605	0.00070616	0.000740151	0.160114	0.136545	0.127399	0.153331	0.145703	0.127831
cas3	0.000823836	0.000785256	0.000941471	0.000799064	0.000949148	0.00105479	0.148762	0.142769	0.134753	0.0958132	0.114234	0.104527
cas5e	0.000337429	0.000279276	0.000196979	0.000187507	0.000249513	0.000325379	0.220325	0.210256	0.213208	0.130928	0.186571	0.176591
cas6e	0.000667667	0.00062329	0.0007063	0.00068866	0.000735677	0.000849698	0.370614	0.392159	0.349192	0.206934	0.322983	0.289621
cas7e	0.000330192	0.000277681	0.000355707	0.000414553	0.000309167	0.000321801	0.444277	0.388566	0.425347	0.25946	0.412523	0.344326
casA	0.000137445	0.000194314	0.000175846	0.000167458	0.000115736	0.000180418	0.196153	0.197449	0.164042	0.154866	0.178487	0.170553
casB	3.86737e-05	0.000185346	9.04176e-05	0.000174503	0.000109988	0.000163636	0.331588	0.234399	0.264815	0.278802	0.316534	0.32055
cat	0.00466202	0.00377999	0.00473076	0.0049065	0.00504178	0.00511936	0.689758	0.626815	0.644932	0.967612	0.667409	0.863739
cbdX	0.00082174	0.00126645	0.000484759	0.000181366	0.000749565	0.000472423	0.0915539	0.0207959	0.0405259	0.059175	0.0382777	0.0473705
cbeA	0	4.3012e-05	0	4.4737e-05	0	0	0.0166719	0.0244371	0.0238041	0.0121704	0.00770712	0.00405587
cbl	0.000319203	0.000363628	0.000457756	0.000331168	0.000363701	0.000378785	0.562745	0.531948	0.5308	0.612878	0.582147	0.589099
cbpA	0.010314	0.0116263	0.0108506	0.0096164	0.0110509	0.0129615	0.92508	0.835218	0.821899	1.13817	0.695506	1.24995
cbpM	0.00684946	0.00950783	0.00797471	0.00696691	0.00867712	0.00983768	0.679578	0.683914	0.682446	0.621983	0.434515	0.602328
cbrA	0.000106022	0.000113661	0.000109752	7.81699e-05	9.96592e-05	0.000131917	0.200166	0.180622	0.165545	0.0620768	0.125779	0.0755644
cbrB	0.000202016	0.000173702	0.000253752	0.000308862	0.000328112	0.000319118	0.137544	0.128181	0.108412	0.0941657	0.116383	0.146199
cbrC	0.000877719	0.000794807	0.000747251	0.000747576	0.00100424	0.00080722	0.159084	0.153961	0.127681	0.112517	0.120991	0.158353
cbtA	0	0	0	0	0	0	0.00740431	0.00691875	0.00708545	0.00316686	0.0129301	0.0157972
cca	0.00451277	0.00367942	0.00338493	0.00372925	0.00390629	0.00394081	1.84781	1.78819	1.85478	1.63392	1.67805	1.81949
ccdA	0.00700176	0.00539618	0.00626625	0.00622093	0.00644097	0.00659007	1.86801	1.58334	1.5954	1.46894	1.52324	1.57289
ccdB	0.00793623	0.00613063	0.00681516	0.00566627	0.00671032	0.00698859	2.38177	2.29655	2.23108	2.1511	2.14181	2.15275
ccmA	0.00132118	0.00121248	0.00125045	0.00138041	0.00110934	0.00138086	0.185806	0.190826	0.165885	0.137641	0.164202	0.188598
ccmB	0.000113596	9.71108e-05	0.000177919	7.52969e-05	0.000184153	0.000198705	0.115819	0.10791	0.112738	0.043753	0.0941596	0.044321
ccmC	0.000153417	0.000165083	0.000159507	0.0002061	0.000165248	0.000285677	0.138173	0.146895	0.13456	0.0655457	0.111207	0.0674694
ccmD	8.95019e-05	0.0002731	0	0.000119712	7.19526e-05	0	0.0592411	0.0549595	0.0709409	0.0277361	0.0489593	0.0211097
ccmE	0.000196928	0.000169284	0.000122	0.000175611	9.4714e-05	0.000256201	0.0970198	0.0640647	0.0919502	0.0545787	0.107537	0.0671247
ccmF	8.69976e-05	0.000150164	0.000158943	0.000142634	0.000156745	0.000121949	0.156656	0.134559	0.139257	0.055669	0.122512	0.0760167
ccmH	0.000451597	0.000431323	0.000383618	0.000323219	0.000328112	0.000492354	0.258931	0.227754	0.243154	0.122219	0.222257	0.1534
ccp	0.00144092	0.00119636	0.00124755	0.00106624	0.00132664	0.00123891	0.140195	0.164112	0.137605	0.105558	0.134544	0.137519
cdaR	0.000410359	0.00031924	0.000282595	0.000263694	0.000438951	0.000386952	0.55471	0.489573	0.457108	0.833936	0.430778	0.546296
cdd	0.020337	0.0190057	0.0197264	0.0175845	0.0195528	0.0215126	0.936633	0.900216	0.921867	0.85431	0.838333	0.945276
cdgI	0.000711166	0.000567759	0.00056153	0.000617167	0.000591492	0.000666899	0.0969616	0.0965708	0.0814705	0.0717308	0.0785877	0.128347
cdh	7.44839e-05	1.02401e-05	0	0	1.97138e-05	2.32067e-05	0.359406	0.283227	0.29071	0.160413	0.272006	0.169263
CDN75_RS00290	0.00666562	0.00839644	0.00863662	0.00676274	0.00870713	0.00907118	0.729378	0.628255	0.634255	0.835355	0.648289	0.728693
CDN75_RS00615	0.000142882	0.000247857	0.000224393	0.000191836	0.000115042	0.000399374	0.444712	0.484702	0.414743	0.24857	0.321479	0.208965
CDN75_RS00685	0.000162276	0.000174715	0.000158081	0.000193511	0.000219052	0.000157264	0.191937	0.202458	0.176354	0.134731	0.171998	0.166681
CDN75_RS01980	0.0209014	0.0189661	0.0197847	0.0199856	0.0156356	0.0206804	1.6538	1.9382	1.53481	1.2801	2.12795	1.91367
CDN75_RS02765	0	2.82375e-05	0.000266273	0.000181366	0.000163901	0.00025187	0.722959	0.686632	0.764634	0.415697	0.782454	0.521846
CDN75_RS05190	0.00213786	0.00265092	0.00276103	0.00200952	0.00314578	0.00364921	0.0713244	0.13234	0.0786002	0.075684	0.0940483	0.0758674
CDN75_RS05665	0.0143179	0.0158454	0.0150922	0.0162883	0.0190478	0.0162847	0.571667	0.567106	0.544422	0.47346	0.514081	0.640027
CDN75_RS07125	5.8923e-05	6.27965e-05	2.22898e-05	5.20325e-05	7.12666e-05	6.90058e-05	0.0407667	0.038387	0.0330947	0.0261304	0.0342138	0.0438957
CDN75_RS07385	0	0	0	6.5899e-05	5.98432e-05	0	0.0447702	0.0509101	0.0372793	0.0536351	0.0362375	0
CDN75_RS07395	0	5.00407e-05	0	0	0.000192057	5.51977e-05	0.038979	0.0644654	0.0600938	0.0640139	0.0654947	0.0186053
CDN75_RS09705	0	2.88692e-05	0	0	5.51924e-05	3.21383e-05	0.0371331	0.0189015	0.00815107	0.0431042	0.0142706	0.0323694
CDN75_RS10005	0	3.42184e-05	6.25808e-05	7.19875e-05	0	0	0.120698	0.154549	0.123043	0.0511413	0.110717	0.0192046
CDN75_RS10700	0.000145334	0.000131224	0.000179408	0.000219518	0.00014195	0.000149561	0.141174	0.130933	0.119302	0.080741	0.111753	0.085362
CDN75_RS12755	0.000932227	0.000926049	0.00106511	0.000969109	0.00105493	0.0011583	1.0566	0.999175	1.02898	0.501392	0.858714	0.54302
CDN75_RS12855	4.48436e-05	1.87598e-05	0	0	0	2.10351e-05	0.0350974	0.0216389	0.0186856	0.0198005	0.0213982	0.0177418
CDN75_RS13515	0.000123769	0.000141914	0.000249127	0.000109956	0.000172549	0.00019232	0.303968	0.254762	0.271122	0.157046	0.273565	0.196136
CDN75_RS13680	0	0	0.00010131	0.000116335	0	0.000121949	0.150442	0.115295	0.0735129	0.0617968	0.142159	0.040838
CDN75_RS17410	0.00146003	0.00119568	0.00130448	0.00136716	0.00130825	0.0014327	0.477267	0.452354	0.462213	0.405457	0.421562	0.460685
CDN75_RS17475	0.00014623	0.000253724	5.59122e-05	0.000296422	0.000177391	0.000204254	0.284414	0.244007	0.221085	0.199074	0.219193	0.208203
CDN75_RS17695	0.000216831	0.000186574	0.00016883	0.000193511	0.000141727	0.000176147	0.132165	0.133457	0.134522	0.100055	0.129113	0.127359
CDN75_RS18610	0	0	0	0	0	0	0.0128274	0.0222219	0.0434272	0.0238273	0.0471949	0
CDN75_RS19670	0.00068758	0.000427711	0.000577284	0.000521238	0.000538897	0.000593798	0.182637	0.130783	0.161595	0.129095	0.153387	0.222235
CDN75_RS20180	0.00209645	0.00209436	0.0019282	0.00241906	0.00165229	0.00222688	0.312617	0.26281	0.293189	0.246744	0.266228	0.241688
CDN75_RS20440	7.18968e-05	3.02203e-05	5.52572e-05	6.35918e-05	8.70149e-05	6.72598e-05	0.113302	0.088208	0.0737518	0.0700131	0.0910824	0.095135
CDN75_RS21730	0	0	0	6.5899e-05	0	0	0.0357459	0.0407784	0.0411513	0.0639489	0.057525	0.0350454
CDN75_RS23015	0.000271489	8.63002e-05	0.000201151	0.0001751	0.000191396	0.000138382	0.188634	0.1648	0.17488	0.129673	0.163054	0.14082
CDN75_RS23280	0	2.87619e-05	0	0	0	0	0.00403203	0.0141472	0	0	0.00161516	0
CDN75_RS23435	0.000165623	7.02027e-05	0.000128549	0.000147487	6.62136e-05	7.70007e-05	0.0495264	0.156571	0.115816	0.0861467	0.112241	0.0514926
CDN75_RS23975	0	0	0	0	0	0	0.296296	0.217404	0.290503	0.169859	0.253247	0.205691
CDN75_RS23980	0.000577448	0.000108601	0.000300857	0.00028595	0.000179806	0.000177419	0.0112597	0.0173822	0.0137385	0.0294577	0.0252178	0.0149657
CDN75_RS24090	0.000157281	6.66325e-05	0.000122	0	6.28683e-05	7.31485e-05	0.0707953	0.0428058	0.101395	0.0599904	0.0605367	0.0852738
CDN75_RS24150	0	5.53495e-05	0.00010131	5.75415e-05	0	0	0.134475	0.172554	0.101395	0.0617968	0.0650666	0.0610671
CDN75_RS24155	0.000185261	0.000159157	0.000143981	0.000291503	0.000187062	0.000129127	0.685291	0.607863	0.684211	0.310388	0.619758	0.291029
CDN75_RS24160	0.00014623	0.000189334	0.000229713	9.71271e-05	0.000117747	0.000204254	0.130207	0.11632	0.105799	0.0775985	0.122385	0.0793684
CDN75_RS24260	0	0	0	0	0	0	0.0479592	0.0294378	0.0179487	0.0355516	0.0364853	0.0575016
CDN75_RS24270	0	0	0	0	0	0.000130084	0.0670931	0.0664241	0.0564979	0.0214457	0.0259216	0.0327263
CDN75_RS24275	0	0	0	1.88544e-05	0	0	0.0207532	0.0149504	0.0257553	0.0210538	0.0206217	0.0306961
CDN75_RS24315	0	0	7.10337e-05	4.03973e-05	3.67712e-05	0	0.0275352	0.0315285	0.0273277	0.00996055	0.00937414	0
CDN75_RS24320	0.000108171	0	0	4.74801e-05	0	0	0.0355905	0.0516084	0.0266766	0.0558839	0.0379819	0.0589772
CDN75_RS24420	0	0	0	0.000155812	0	0.000162626	0	0.0119751	0.00824499	0.0230148	0.00883014	0
CDN75_RS24555	0.000142882	6.04736e-05	0.000110706	0.000256932	5.70945e-05	0.000133042	0.0470289	0.0775716	0.0429156	0.0511413	0.0466341	0.0885702
cdsA	0.00453251	0.00408217	0.00382477	0.00371697	0.00408099	0.00491209	1.32045	1.15942	1.23606	0.769728	1.13923	0.888481
cecR	0.00168634	0.00172428	0.00150798	0.00145124	0.00168573	0.00208082	1.27661	1.07271	1.20675	0.629789	1.10342	0.988316
cedA	0.000650198	0.000311038	0.000224393	0.000322286	0.000231804	0.000299482	0.323918	0.310307	0.255264	0.282541	0.268591	0.279821
celF	0.000577448	0.00041475	0.000522767	0.000403863	0.000409539	0.000552082	0.31381	0.280834	0.249582	0.225514	0.292618	0.302788
cfa	0.05746	0.0567792	0.0582106	0.0603904	0.0636583	0.0646099	5.29058	4.67975	5.13522	3.32177	4.32607	4.06398
cgtA	0.0723904	0.0738816	0.0559251	0.0521427	0.0669815	0.0728782	2.60435	2.49004	2.60152	2.65999	2.53669	2.49513
chaA	0.000588545	0.000618873	0.00064498	0.000521612	0.00055398	0.000606641	0.748786	0.637105	0.705109	0.689026	0.675357	0.648324
chaB	0.0118091	0.0093491	0.00781707	0.00749973	0.00769901	0.0078104	1.58962	1.52863	1.65887	1.79335	1.60027	1.9336
chaC	0.0115604	0.00836688	0.00878131	0.00741478	0.0084268	0.00907996	2.24503	2.06033	2.15584	2.05916	1.99205	2.27913
chbA	0.00175156	0.00183325	0.00162072	0.00131278	0.00137702	0.00145292	0.23644	0.185075	0.187053	0.186981	0.201021	0.198609
chbB	0.0101255	0.00935949	0.00991357	0.00869953	0.00896823	0.00962465	0.840122	0.793117	0.711639	1.16055	0.794561	1.3242
chbC	0.00226626	0.00247366	0.00256779	0.00233647	0.00256966	0.00271186	0.597372	0.546407	0.564471	0.475734	0.544078	0.581853
chbG	0.00145817	0.00138179	0.00122346	0.00147483	0.00152967	0.00159448	0.696399	0.682846	0.689759	0.466931	0.675305	0.54186
chbR	0.00157129	0.00123698	0.00127082	0.00117368	0.0013966	0.00156459	0.385239	0.346314	0.363049	0.301284	0.38173	0.382249
cheA	0.000581889	0.000587266	0.000520742	0.000412915	0.000633486	0.000733556	7.56067	6.72239	7.73146	8.29401	7.57642	6.71304
cheB	0.000198062	0.000130976	0.000154051	6.32227e-05	9.38023e-05	0.00025097	1.99304	1.85692	1.93192	2.52785	2.04043	2.29651
cheR	0.000264057	0.000305084	0.000188588	0.00018618	0.000257942	0.000275469	2.36909	2.09227	2.38571	3.14783	2.4221	2.94722
cheW	0.00140817	0.00114984	0.00105914	0.000752539	0.000908572	0.00115127	4.66443	4.21236	4.65344	5.2968	4.54751	4.07914
cheY	0.000291692	0.00029449	0.000305575	0.000216838	0.000176012	0.000518239	0.717205	0.621243	0.573295	1.95458	0.674439	1.05507
cheZ	0.00029397	0.0003184	0.000394533	0.000316502	0.000225266	0.000422298	1.62432	1.46707	1.50979	2.3355	1.69385	2.24088
chiA	0.00148154	0.00100464	0.00110484	0.000992929	0.00106488	0.00120094	0.405134	0.386355	0.369394	0.263592	0.37388	0.37179
chiP	0.000541485	0.000338998	0.00032867	0.000394286	0.00049879	0.000380914	0.044905	0.0469799	0.0377409	0.0290078	0.0307881	0.026212
chiQ	0.000582785	0.000480715	0.000646905	0.000684382	0.000495232	0.000483698	0.0465937	0.0412435	0.0403331	0.030604	0.0405369	0.0671803
cho	0.00133875	0.00155932	0.0015042	0.00133181	0.00148483	0.00143573	1.04141	1.00391	0.999873	0.79435	0.973697	0.906823
chpB	0.00341038	0.00291793	0.00283321	0.00267955	0.00329529	0.0037094	1.28417	1.13165	1.09852	0.742545	1.11206	0.903793
chpS	0.000681396	0.00147274	0.000598719	0.000544587	0.00079969	0.00101165	0.158432	0.156836	0.148793	0.151038	0.149993	0.0870006
cirA	0.00059322	0.000545265	0.000475087	0.00048134	0.000421238	0.000524962	2.5817	2.42775	2.60249	1.03358	2.25231	1.13511
citC	0	2.2226e-05	1.32554e-05	7.58438e-06	6.95922e-06	0	0.00417417	0.0024641	0.00452732	0.000722717	0.00345678	0.0014247
citD	0	0	0	0	0	0	0.00371715	0	0.00140795	0.00539695	0.00306519	0.0100082
citE	0	0	1.54884e-05	0	0	0	0.00548388	0.00286829	0.00381261	0.00304568	0.00300174	0.00656136
citF	1.20807e-05	0	0	5.20914e-06	0	5.71768e-06	0.010171	0.0210252	0.0145198	0.00522406	0.0103356	0.00873451
citG	0	0	1.60274e-05	0	0	1.99577e-05	0.000618238	0.00370247	0.0019241	0.00454084	0.00310898	0.00846496
citT	0.000154684	0.000127025	0.000109781	7.38606e-05	0.000103611	7.7948e-05	0.0225986	0.0241988	0.023679	0.0214714	0.0199151	0.0221969
citX	0	1.41022e-05	0	2.97183e-05	1.34449e-05	0	0.00907022	0.0210207	0.0122705	0.00286188	0.0122694	0.00541047
clcA	0.00465417	0.00465292	0.0038243	0.00360784	0.00447996	0.00455384	1.45082	1.26199	1.3484	0.960245	1.17983	0.941518
clcB	0.000219492	0.000125031	0.000113062	8.3791e-05	9.37516e-05	0.000129027	0.154353	0.152855	0.158714	0.0807874	0.142504	0.107215
clpA	0.0576014	0.0588745	0.0496813	0.0517244	0.0589445	0.0602269	2.21324	2.12188	2.23515	2.31824	1.99861	2.47147
clpB	0.0135564	0.0138322	0.0118656	0.012966	0.0125857	0.013705	2.58076	2.48509	2.53905	1.50484	1.96467	1.55384
clpP	0.0281584	0.0278011	0.026577	0.0231523	0.0257242	0.0267883	4.24308	3.96832	4.30132	4.9411	4.12994	5.26477
clpS	0.0109198	0.0123484	0.0109756	0.00821833	0.0100707	0.0105026	0.235349	0.223958	0.187506	0.347465	0.213559	0.315576
clpX	0.140419	0.137137	0.123437	0.119612	0.133576	0.131216	5.89921	5.42414	6.12942	6.12887	5.26108	6.40744
cls	0.00518307	0.00481422	0.0046157	0.0041244	0.00495462	0.00554096	0.934488	0.870405	0.887969	0.840622	0.830339	1.04032
clsB	0.00266895	0.00263417	0.00216583	0.00187934	0.00201672	0.00224473	0.610558	0.562619	0.573402	0.53302	0.541866	0.646576
clsC	0.00379407	0.00374216	0.00359138	0.00330236	0.00395242	0.00469014	0.239081	0.244146	0.244286	0.205144	0.220491	0.266924
cmk	0.023651	0.0210185	0.0191733	0.0198388	0.0210478	0.0227754	1.89505	1.59712	1.78104	1.76272	1.95832	2.04784
cmoA	0.000486021	0.000512083	0.000464179	0.000483312	0.000434723	0.000555148	0.54554	0.541184	0.505558	0.611067	0.507651	0.667187
cmoB	0.000548726	0.000485244	0.000573866	0.000547148	0.000612267	0.0005515	0.595976	0.525701	0.559126	0.374833	0.428751	0.438094
cmoM	0.00104708	0.000991213	0.000732217	0.000723377	0.000729005	0.000894681	0.400883	0.397768	0.397117	0.272184	0.394973	0.355019
cmtA	0.000149412	7.49884e-05	7.30672e-05	8.40031e-05	0.000120317	7.58359e-05	0.0886552	0.0966368	0.0766729	0.0656829	0.0785981	0.0768894
cmtB	8.4629e-05	5.38277e-05	0	7.49524e-05	1.67544e-05	1.97553e-05	0.0151023	0.0188857	0.0228744	0.0204717	0.0235451	0.0397426
cnoX	0.00450294	0.00425005	0.0041181	0.00373022	0.00382519	0.00429096	0.859778	0.806775	0.814577	0.671607	0.712807	0.723159
coaA	0.000399666	0.000700509	0.000748826	0.000632802	0.00060129	0.000656149	0.151677	0.152852	0.155355	0.14355	0.122693	0.145429
coaBC	0.000185719	0.000227423	0.000317442	0.000405595	0.000225472	0.000302182	0.164009	0.144162	0.147018	0.117998	0.129168	0.137179
coaD	0.00374334	0.00326018	0.00377558	0.00313904	0.00337771	0.00359216	1.15215	1.01857	1.15055	1.07351	0.863751	1.10477
coaE	0.00580557	0.00673483	0.00710357	0.00603385	0.00632826	0.00734099	0.329057	0.262037	0.280324	0.427256	0.32661	0.559138
cobB	0.0018534	0.00169099	0.00189077	0.00125143	0.00196563	0.00227201	0.248122	0.252795	0.246354	0.379158	0.241563	0.28791
cobC	0.000309943	0.000281275	0.000491219	0.000263329	0.000237547	0.000401986	0.242271	0.22247	0.210567	0.143293	0.191755	0.196978
cobO	0.000483012	0.000790702	0.000612972	0.000773352	0.000720515	0.000728717	0.1427	0.172487	0.143398	0.147009	0.120348	0.167325
cobS	0.000744157	0.000853544	0.000753606	0.000670802	0.000918112	0.000957038	1.09854	1.00318	1.00999	0.559514	0.912956	0.536585
cobT	0.000689023	0.000717367	0.000543844	0.000539978	0.000774824	0.000813867	1.02199	0.917034	0.981294	0.576919	0.859939	0.570879
cobU	0.000769444	0.000686069	0.000636296	0.000629775	0.000637266	0.000643854	0.493744	0.456115	0.4064	0.330669	0.427674	0.260131
codA	0.00054891	0.000542376	0.000467832	0.000432674	0.000480309	0.000499592	0.0656798	0.0757691	0.0781156	0.0395259	0.0576656	0.053701
codB	4.4521e-05	3.13189e-05	5.72695e-05	4.58731e-05	6.5895e-05	4.1786e-05	0.0267417	0.0265693	0.0291963	0.00966939	0.0204163	0.0129491
cof	0.00310966	0.0033745	0.00399104	0.00399549	0.00438458	0.00456568	0.395212	0.368733	0.356675	0.290008	0.313963	0.298743
comR	0.00136329	0.00161491	0.00138027	0.00208879	0.00179074	0.00197278	0.459264	0.436579	0.405434	0.323317	0.390558	0.388029
copA	0.00315051	0.00343036	0.0026389	0.00300545	0.00350774	0.00338178	0.398455	0.361706	0.383536	0.274107	0.328179	0.290768
copD	0.000897865	0.000628375	0.000534613	0.000700278	0.000566136	0.000886067	2.96576	2.57514	2.92594	1.46022	2.15695	1.39133
corA	0.00308361	0.00306294	0.00251045	0.00284948	0.0031508	0.00293204	0.924517	1.05718	0.819021	1.42101	0.790352	0.947555
corC	0.0220244	0.0229509	0.0195646	0.0184699	0.0256717	0.028346	1.97999	1.91241	2.06424	1.28476	1.61966	1.5014
cpdA	0.00587633	0.00623501	0.00652011	0.00639063	0.00728326	0.0071212	1.12534	0.980023	1.11289	0.919005	0.988262	0.830942
cpdB	0.000302426	0.000248246	0.000290922	0.000283934	0.000343776	0.000357031	0.135952	0.134233	0.136632	0.0887978	0.122512	0.122231
cpoB	0.00691045	0.00762582	0.0080035	0.00734925	0.00823622	0.00844577	1.68569	1.616	1.6226	1.20619	1.55723	1.26361
cpsB	0.000104759	5.54671e-05	3.98983e-05	7.52703e-05	4.7105e-05	7.33013e-05	0.0606137	0.0593198	0.0543288	0.0379081	0.0663459	0.0530926
cpsG	2.71784e-05	8.79018e-05	2.06504e-05	4.82188e-05	3.83168e-05	0.000102459	0.0748074	0.0681998	0.0610143	0.0382118	0.0680976	0.0450042
cpxA	0.00232602	0.00211889	0.00212578	0.00194154	0.00242589	0.00267583	1.36664	1.195	1.39848	0.700023	1.15006	0.834197
cpxP	0.0832934	0.0768421	0.0861567	0.0964923	0.103382	0.0875671	3.76254	3.44937	3.6745	4.56934	3.77764	4.06404
cpxR	0.00618665	0.00615962	0.00546945	0.00540228	0.00578662	0.00667255	1.23441	1.13558	1.15688	1.45	1.07562	1.63128
cra	0.00530028	0.00475319	0.00488958	0.00450514	0.00518434	0.00513051	0.623152	0.620015	0.641654	0.395079	0.555423	0.455173
crcB	0.00453464	0.00447828	0.00449007	0.00363366	0.00344401	0.00410105	0.202433	0.235197	0.162389	0.306804	0.168179	0.301594
creA	0.00109056	0.000917814	0.000669866	0.000653261	0.000603213	0.000593296	0.735353	0.59006	0.599301	0.509479	0.611928	0.45061
creB	0.000942381	0.000761414	0.000456846	0.000597529	0.000435269	0.000649596	0.758356	0.767382	0.728499	0.429519	0.5892	0.547165
creC	0.000239144	0.000293589	0.000292466	0.000201547	0.000225392	0.000332918	0.359176	0.315932	0.313923	0.135023	0.262125	0.15825
creD	0.000520714	0.000483112	0.000420932	0.000339857	0.00037506	0.000435112	0.181906	0.157829	0.162407	0.0877705	0.130917	0.0821373
crfC	0.00016944	0.000167661	0.000225932	0.000223953	0.000164124	0.000193068	0.312222	0.332637	0.298102	0.248274	0.299932	0.375403
crp	0.0138994	0.0123019	0.0139914	0.0128449	0.0138838	0.0138525	2.91587	2.57686	2.84205	2.807	2.80962	3.11981
crr	0.28463	0.265935	0.264065	0.236092	0.273691	0.266078	8.60143	7.60594	8.53528	10.5563	7.9785	10.0535
csdA	0.00099949	0.00110658	0.000895037	0.000903125	0.00101155	0.00101321	1.22527	1.1672	1.22474	0.540616	0.998007	0.594661
csdE	0.0090665	0.00804004	0.00897802	0.00697131	0.00971603	0.0100909	0.947261	0.933952	0.93585	0.544738	0.738243	0.571022
csgA	0.00155756	0.00108561	0.00137816	0.00092928	0.00109144	0.00167768	0.144978	0.130144	0.091454	0.183889	0.0976106	0.194313
csgB	0.000165623	0.000342715	0.000227403	0.000147487	0.000234887	0.000288968	0.0432848	0.0464457	0.0510401	0.0737099	0.0531782	0.0992628
csgC	0.000342023	0.000170836	0.000358974	2.45593e-05	0.000322734	0.000211005	0.0457468	0.0424223	0.0279235	0.0610643	0.0478066	0.0790643
csgD	0.000585491	0.000586612	0.000863487	0.000701017	0.000749565	0.00059398	0.381394	0.331546	0.315221	0.435658	0.36302	0.26268
csgE	0.000291692	0.000358817	0.000150757	0.000460665	0.00021559	0.000382981	0.332658	0.249437	0.272726	0.250188	0.284819	0.271193
csgF	4.48436e-05	0.000135885	0.000176777	0.000161506	9.08122e-05	0.000210625	0.251308	0.228822	0.20834	0.187629	0.233706	0.246864
csgG	0.000571171	0.000476084	0.000633862	0.000597348	0.000667857	0.00061118	0.303303	0.281886	0.272591	0.245423	0.250303	0.245139
csiE	0.0962104	0.102302	0.0954365	0.0873125	0.101077	0.110359	0.453839	0.433463	0.413341	0.288893	0.351836	0.384639
csiR	0.00546459	0.00461935	0.00369813	0.00308244	0.00426028	0.00479077	0.300179	0.286521	0.266659	0.221117	0.261207	0.255793
cspA	0.0872686	0.0777735	0.102996	0.0863637	0.078205	0.0830384	61.6848	54.2688	66.1794	64.6448	69.9626	60.7814
cspB	0.010818	0.00730633	0.0115243	0.0117816	0.011928	0.0137763	7.00591	6.35737	7.92197	8.13289	8.55684	9.04187
cspD	0.566825	0.647894	0.871475	0.711364	0.775846	0.845759	1.18931	1.34933	0.965397	3.59263	1.06727	2.53167
cspE	2.22557	2.1113	2.36751	1.9385	1.75783	1.91201	4.40629	4.18174	4.24285	5.94508	4.91366	5.03876
cspF	0	0	0	0	0	0	0.464911	0.419677	0.408123	0.229621	0.466297	0.23831
cspG	0.00125972	0.000664006	0.00114739	0.00159666	0.00113223	0.00161001	2.72576	2.4258	2.5784	3.87153	3.24078	4.14937
cspH	0	3.7163e-05	0	0	0	0	0.0771684	0.0392076	0.0420803	0.0413963	0.060919	0.0550902
cspI	0.000897555	0.00126386	0.00202975	0.00213847	0.00317564	0.00450239	0.784732	0.700438	0.809261	1.58583	1.21149	1.62351
csqR	0.00126803	0.00155754	0.00146425	0.00184579	0.00164959	0.00184603	0.384651	0.421835	0.362133	0.223768	0.301782	0.364145
csrA	1.81404	1.41341	1.479	1.17637	1.27565	1.42469	5.16508	4.64791	5.03127	13.0582	4.85305	10.1199
csrD	0.000916144	0.000896166	0.000693744	0.000709925	0.000851119	0.000819657	1.17939	0.995978	1.09377	0.546666	0.991055	0.63477
cstA	0.0392891	0.0391636	0.0295881	0.0272139	0.038965	0.04134	1.26887	1.20339	1.22444	0.753447	1.06701	0.860497
cueO	0.000527954	0.000328555	0.000170993	0.000284715	0.000281707	0.000368201	0.911812	0.787768	0.848633	0.673849	0.807436	0.827949
cueR	0.00197954	0.00186827	0.00212106	0.00153798	0.00168504	0.00202614	0.349082	0.334505	0.320598	0.402222	0.283067	0.350858
curA	0.00703118	0.00679991	0.00536364	0.00523614	0.0060501	0.00590879	0.73002	0.644048	0.656843	0.925621	0.564619	0.983969
cusA	0.000150025	0.000157457	0.000187787	0.000130779	0.000137921	0.000201134	0.2161	0.212131	0.20375	0.0867978	0.166679	0.106756
cusB	0.000169712	0.000118766	9.5239e-05	0.000130248	0.000136722	0.000150661	0.0918255	0.0914148	0.0845456	0.0548967	0.0690752	0.0420298
cusC	5.45175e-05	6.98907e-05	1.01653e-05	2.98501e-05	7.70357e-05	4.47072e-05	0.0443363	0.029036	0.025289	0.0226034	0.0231714	0.0236394
cusF	5.62495e-05	7.21338e-05	0.000132091	4.9653e-05	0.00020649	0.000184615	0.0303893	0.0289857	0.0308238	0.0403242	0.0333971	0.0397426
cusR	0.000781808	0.000594865	0.000505717	0.000602853	0.000518865	0.00071958	0.223306	0.247275	0.219392	0.230495	0.193179	0.250102
cusS	0.00014378	0.000146035	0.000121742	0.000110197	0.000174409	0.000133873	0.0532462	0.0524467	0.0489737	0.0463858	0.0443381	0.0407538
cutA	0.000902356	0.00086285	0.000669003	0.00071136	0.00045454	0.000570313	0.105621	0.124269	0.122868	0.125782	0.114926	0.167303
cutC	0.0443305	0.0628514	0.0475261	0.0381446	0.030359	0.0408502	0.474855	0.631692	0.399469	0.75331	0.445075	0.576556
cvpA	0.000663148	0.000473608	0.000491833	0.000615063	0.000648419	0.000521143	0.64706	0.573345	0.585742	0.433119	0.520132	0.559802
cvrA	0.000471024	0.000437485	0.000537437	0.000408036	0.000510714	0.000602075	0.41089	0.37907	0.360812	0.270262	0.349743	0.319888
cyaA	0.0237768	0.0239319	0.0237603	0.0215048	0.0237778	0.0235877	1.47686	1.3564	1.46294	1.04973	1.21596	1.19893
cyaY	0.00101338	0.000779692	0.000707261	0.000724625	0.000821193	0.00115029	0.17786	0.180572	0.155476	0.152286	0.169105	0.167621
cybB	0.00129968	0.00129974	0.00135629	0.00149289	0.00178129	0.0017057	0.821587	0.853864	0.753901	0.901179	0.766893	0.795544
cycA	0.0252664	0.0242207	0.019132	0.0207285	0.025271	0.0245503	1.62047	1.52483	1.55907	0.735756	1.26264	0.892031
cydA	0.0305399	0.0324938	0.0269745	0.0270097	0.0331699	0.0349418	1.27566	1.1144	1.24296	1.02393	1.20412	1.21039
cydB	0.0324772	0.0346371	0.0291602	0.02987	0.0376462	0.0390609	1.3606	1.24208	1.33906	1.12222	1.23293	1.25347
cydC	0.00037505	0.000353654	0.000267502	0.000301084	0.00029843	0.000326513	0.0846587	0.0758244	0.0743581	0.0569846	0.0757739	0.068032
cydD	0.000430436	0.000391916	0.000415508	0.000499309	0.000347825	0.000452521	0.143839	0.121029	0.129472	0.0966716	0.129972	0.116369
cydH	0.0158387	0.0190023	0.011705	0.00804577	0.00518301	0.00694254	0.576816	0.562619	0.545343	0.438282	0.512938	0.448999
cydX	0.0180026	0.0192594	0.0187893	0.0171365	0.0206209	0.0214743	0.342506	0.461339	0.315582	0.471203	0.282468	0.342528
cynR	0.000401209	0.00031948	0.000501235	0.000436911	0.000471006	0.000468642	0.260961	0.255003	0.225885	0.157294	0.179608	0.177659
cynS	0.000119975	0.000172576	6.13621e-05	0.000142717	0.000129123	0.000167808	0.0636719	0.0585175	0.0524922	0.040998	0.0525527	0.0868906
cynT	0.000258314	0.000122429	0.000270221	0.000127084	0.000115042	0.000159667	0.059982	0.0679253	0.0608303	0.029673	0.0515226	0.0599652
cynX	7.94368e-05	8.14586e-05	0.000149197	4.18555e-05	0.000128626	0.000126285	0.107725	0.0967959	0.0889367	0.0466624	0.0897771	0.0484442
cyoA	0.00403754	0.0045452	0.00405966	0.0040118	0.00413503	0.00422264	0.998373	0.876482	0.994304	0.764251	0.995269	0.893442
cyoB	0.0028555	0.00310539	0.00261699	0.00261571	0.00298302	0.00298506	0.613633	0.538707	0.641175	0.336593	0.5745	0.393084
cyoC	0.00215887	0.00260393	0.002213	0.00200631	0.00243583	0.00227379	0.355843	0.312862	0.353222	0.167785	0.282567	0.193681
cyoD	0.00298087	0.00273853	0.00229809	0.00306956	0.00379682	0.00327876	0.281398	0.336615	0.29884	0.168178	0.198799	0.184943
cyoE	0.00659779	0.00627033	0.00470114	0.00522268	0.00655612	0.00556994	0.545476	0.51881	0.558274	0.272088	0.45628	0.390782
cysA	0.000328374	0.000314152	0.000312172	0.000246954	0.000342794	0.000600291	7.40522	6.24128	7.66034	2.91425	6.27604	3.41993
cysB	0.00276805	0.00294168	0.00301561	0.00270498	0.00302352	0.00276054	1.44378	1.33412	1.34429	1.60916	1.41423	1.6486
cysC	0.000187109	0.000106413	7.17507e-05	0.000223381	0.000138091	0.000304427	1.12591	1.04918	1.12763	1.01243	0.994359	0.726051
cysD	0.000166173	0.000197178	0.000194992	0.000129214	0.000227165	0.000270584	2.68765	2.52041	2.67921	3.30775	2.93856	3.15608
cysE	0.00663262	0.00584263	0.00518164	0.00525098	0.00628402	0.00595207	1.56578	1.41188	1.57207	0.594544	1.3144	0.783196
cysG	0.0017901	0.00165468	0.00187385	0.00192215	0.00203394	0.00196492	0.301391	0.30921	0.30231	0.246719	0.280755	0.285646
cysH	0.000831878	0.000737075	0.000700004	0.000810142	0.00104698	0.000873032	0.5689	0.575179	0.554942	0.427897	0.468823	0.397014
cysI	0.000232042	0.000108262	0.00014578	0.000142241	0.000128694	0.000199959	0.754351	0.721733	0.800732	0.459752	0.599998	0.461594
cysJ	5.20007e-05	5.30975e-05	6.42822e-05	3.19329e-05	4.59501e-05	8.29075e-05	1.25114	1.14392	1.17691	1.22751	1.11416	1.17468
cysK	0.00241718	0.00202433	0.00211439	0.00224563	0.00229011	0.00280528	11.0075	10.1875	11.4071	9.69367	11.4512	11.8626
cysM	0.000186489	0.000124068	0.000161379	0.000147487	0.000200998	0.000163696	1.52512	1.41271	1.52711	0.733683	1.26733	0.664208
cysN	0.000681396	0.000622697	0.000548502	0.000522227	0.000633477	0.000609275	3.97023	3.53789	4.06233	3.72952	3.82932	3.88931
cysP	0.000167099	0.000257532	0.000129708	0.000157212	0.000119502	0.000310973	4.80227	4.29341	4.87349	4.61426	4.72554	4.38657
cysQ	0.0743138	0.0674627	0.0647004	0.0576496	0.0726988	0.0779323	0.891567	0.92931	0.848477	1.33516	0.910221	1.4859
cysS	0.000535906	0.000362351	0.000257111	0.00033164	0.000332419	0.000399374	0.327155	0.321127	0.32081	0.316769	0.294143	0.321541
cysT	0.000334434	0.000197399	0.000178643	0.00021417	0.000287088	0.00042578	4.60638	4.10063	4.78637	2.30604	4.00781	2.24327
cysW	8.5797e-05	0.000166925	9.98955e-05	0.000241748	0.000200535	0.000290817	6.43409	5.50197	6.73294	2.27984	5.5458	2.58598
cysZ	0.00191748	0.00200308	0.0021089	0.0024654	0.00238742	0.00230838	0.174547	0.138131	0.156312	0.116227	0.149499	0.147098
cytR	0.000763056	0.000475671	0.000558061	0.000653908	0.000541672	0.000616729	0.3442	0.33902	0.31251	0.167761	0.302307	0.175691
cyuA	0.00488762	0.0045129	0.00334091	0.00453542	0.00632758	0.00607458	0.188225	0.174457	0.174863	0.089982	0.139169	0.117901
cyuP	0.0147255	0.0147067	0.0139955	0.0163589	0.0224514	0.0217838	0.0581522	0.0697074	0.0580323	0.0374249	0.052251	0.0484997
dacA	0.000756188	0.00054732	0.000775606	0.000761139	0.000612187	0.000558307	0.318642	0.283086	0.326927	0.306479	0.28552	0.368509
dacB	0.000157944	0.000181544	0.000164271	0.000140595	0.000137931	0.000116334	0.216158	0.186966	0.206405	0.137235	0.162883	0.141148
dacC	0.0223925	0.023611	0.0219804	0.0179739	0.0229282	0.0239893	2.39629	2.22947	2.4051	3.3876	2.19096	3.19984
dacD	0.000835042	0.000939519	0.000687005	0.000753432	0.00105918	0.00100186	0.418962	0.351291	0.361696	0.197645	0.27663	0.137285
dadA	0.0564631	0.0559838	0.0511996	0.0494384	0.0578804	0.0580954	1.0895	1.03	1.07265	1.14434	1.03434	1.3779
dadX	0.0216741	0.0220836	0.020423	0.0191085	0.0224264	0.0213613	0.589314	0.543223	0.575631	0.481488	0.536951	0.50754
dam	0.000500339	0.000384005	0.000558061	0.000522292	0.000525485	0.000503936	0.747343	0.69189	0.667065	0.388654	0.623603	0.422642
damX	0.00529779	0.0056001	0.00495391	0.00457237	0.00520971	0.00540804	2.57412	2.39971	2.72169	1.61914	2.1811	1.79838
dapA	0.00704442	0.00683843	0.00684857	0.00718814	0.00789657	0.00739902	1.72653	1.58224	1.63029	1.21921	1.54911	1.33829
dapB	0.00168234	0.00150905	0.00174187	0.00152658	0.00170143	0.00166881	0.293692	0.275216	0.232955	0.449396	0.242886	0.419837
dapD	0.00798345	0.00733693	0.00718852	0.00769922	0.00718366	0.00764877	0.818426	0.77427	0.760396	0.804041	0.761247	0.844306
dapE	0.00364758	0.00303622	0.00330182	0.00322751	0.0033206	0.00387621	0.854339	0.816423	0.841881	0.499312	0.76568	0.654447
dapF	0.00259244	0.00177445	0.00162137	0.00198319	0.00195382	0.00220667	0.684107	0.679797	0.63269	0.409256	0.562535	0.397475
dauA	0.000441491	0.000427576	0.000247287	0.000288181	0.00034292	0.000266664	0.650978	0.588718	0.618738	0.364095	0.560579	0.477407
dbpA	0.000792372	0.000814236	0.000761132	0.000638295	0.00061883	0.000831648	0.571311	0.523061	0.537029	0.486298	0.4396	0.482899
dcd	0.00338353	0.00333664	0.00296608	0.00225951	0.00273907	0.00288668	1.36705	1.29037	1.27912	0.904348	1.21965	0.985892
dcm	0.000482807	0.000418791	0.000358007	0.000445926	0.000456094	0.000507801	1.28782	1.1277	1.17247	0.650526	0.998335	0.825021
dcp	0.0014157	0.00153889	0.00128688	0.00137779	0.00127923	0.00156435	0.359944	0.340625	0.336594	0.364106	0.292424	0.464723
dcrB	0.0146545	0.0146423	0.0132463	0.0146165	0.0155249	0.0155418	1.71882	1.59689	1.70751	1.10996	1.35362	1.07386
dctA	0.0425807	0.0431922	0.0424974	0.0471435	0.0593689	0.0552604	0.542464	0.527399	0.525171	0.249179	0.448603	0.327119
dctR	3.5153e-05	6.0126e-05	0.000110068	6.24972e-05	1.39824e-05	4.95814e-05	0.0596402	0.0531409	0.0556294	0.0226156	0.0403158	0.052503
dcuA	0.00978878	0.00961583	0.00864194	0.00956245	0.0126095	0.0115276	1.26775	1.07003	1.18533	1.0847	1.20144	1.22529
dcuB	9.81788e-05	0.000102115	0.000131187	0.000112371	0.000176321	0.000130958	0.0509573	0.0616415	0.0414897	0.0247552	0.0383033	0.0296738
dcuC	9.55932e-05	0.000159157	6.29977e-05	0.000118652	0.000115802	0.000146673	0.113575	0.110394	0.104191	0.0417831	0.0803121	0.0648949
dcuR	0.000502344	0.000331094	0.000437451	0.000271073	0.000362953	0.000427125	0.0383386	0.0401448	0.0392136	0.0378273	0.0220618	0.0469135
dcuS	0.000208601	0.000220068	0.000180753	0.000259811	0.000224914	0.000296055	0.0693951	0.0608632	0.0506272	0.048545	0.0461859	0.0476874
dcyD	0.0104139	0.010134	0.00925748	0.00783148	0.0092039	0.0106219	1.1862	1.12241	1.20601	1.62228	1.10736	1.41598
ddlA	0.00111922	0.00111152	0.000987606	0.00110064	0.00127331	0.00134092	0.331315	0.340833	0.284465	0.25055	0.272873	0.334215
ddlB	0.00303708	0.00343854	0.00307533	0.00289524	0.00312507	0.00337164	0.652042	0.616141	0.572023	0.417231	0.566193	0.42795
ddpA	0.00126043	0.00133004	0.00122266	0.00110697	0.00117415	0.00126976	0.0616375	0.0578604	0.0559173	0.0505845	0.0445606	0.0501582
ddpB	0.000147526	0.000150612	0.000158196	0.000164633	0.000178968	0.000180282	0.0764521	0.0663688	0.0772753	0.024328	0.0513646	0.0459459
ddpC	0.000402561	0.00032989	0.000298806	0.000284008	0.000290646	0.000323201	0.103257	0.112492	0.0952844	0.0431042	0.0882169	0.0734211
ddpD	0.000230114	0.000131143	0.000209803	0.000162066	0.000146539	0.000213572	0.072315	0.0823189	0.0645404	0.032144	0.0566109	0.0549863
ddpF	0.00022455	0.0001309	0.000158718	8.08683e-05	0.000164437	0.000170525	0.0714888	0.0869305	0.0731766	0.0351983	0.0604489	0.0443779
ddpX	0.00271569	0.00264993	0.00269395	0.00216775	0.00264362	0.0024028	0.0788982	0.0780686	0.0582161	0.0895864	0.0522635	0.110298
deaD	0.0146005	0.01482	0.0133081	0.0120269	0.0134508	0.0123432	7.47291	6.64212	7.95781	6.92787	7.81117	6.68946
decR	0.00782963	0.00804225	0.00741207	0.0061289	0.00708577	0.00680634	0.278466	0.265869	0.280324	0.218573	0.261594	0.293377
dedA	0.00256891	0.00296214	0.00258524	0.00324584	0.00321805	0.00319875	1.49371	1.48608	1.55671	1.29137	1.50842	1.57439
dedD	0.00782307	0.00716477	0.00569969	0.00701018	0.00812387	0.00820387	1.55682	1.50394	1.45728	0.875451	1.31613	1.12179
def	0.19078	0.166788	0.190476	0.172874	0.20391	0.208227	1.71039	1.46778	1.49946	1.79974	1.53127	2.15553
degP	0.00532869	0.00490726	0.00483561	0.00502623	0.00501387	0.00510644	3.16218	2.91407	3.20119	4.17846	3.23176	4.05555
degQ	0.00218037	0.00218519	0.00240045	0.00218418	0.00240768	0.00247528	0.485431	0.442912	0.429135	0.351026	0.387656	0.383424
degS	0.000858953	0.000828897	0.000636455	0.000865472	0.00098188	0.000971251	0.298029	0.303291	0.271838	0.147743	0.238386	0.17829
deoA	0.0240588	0.0263209	0.020907	0.0197239	0.0246253	0.026934	0.445011	0.470275	0.425	0.567838	0.394774	0.879027
deoB	0.0456151	0.0482319	0.0397708	0.0398684	0.0474762	0.0475479	1.93022	1.80845	2.03587	2.74936	1.87035	3.00356
deoC	0.0404093	0.0407336	0.0334404	0.0321023	0.0373367	0.0429857	0.319296	0.305338	0.300246	0.342395	0.2551	0.405527
deoD	0.0492283	0.0509366	0.046512	0.0442411	0.0532529	0.0526303	0.962442	0.916162	0.930952	1.51553	0.892148	1.97768
deoR	0.000780029	0.000869989	0.000799503	0.000969109	0.000972146	0.000868586	0.42674	0.42762	0.410376	0.293344	0.335341	0.346757
der	0.008352	0.00837304	0.00718255	0.00624498	0.00787138	0.00767166	2.95605	2.70315	3.0069	2.94931	2.68676	3.00369
dgcE	0.00380868	0.00419332	0.00342146	0.00321177	0.0036824	0.00396928	0.390166	0.391849	0.383197	0.152417	0.288052	0.234314
dgcI	0.000184839	0.000158791	0.000109942	0.000145458	0.00014895	0.000191644	0.119441	0.109102	0.100684	0.0847884	0.101444	0.0977923
dgcJ	0.00132449	0.0010632	0.00123099	0.00118178	0.00111114	0.00126189	0.458289	0.429825	0.423067	0.265352	0.379092	0.284609
dgcM	0.00267283	0.00275222	0.00359517	0.00263704	0.00311226	0.00337461	0.362959	0.327468	0.317746	0.24183	0.257408	0.304069
dgcN	0.000418324	0.000458126	0.000615137	0.000389451	0.000464763	0.000486985	0.228969	0.223992	0.235831	0.111314	0.176403	0.122372
dgcP	0.00138328	0.00112932	0.0011615	0.0011415	0.00124476	0.00119965	0.304134	0.25467	0.263516	0.205043	0.271158	0.226256
dgcQ	0.0049457	0.00457734	0.00474898	0.00406041	0.0052671	0.00569497	2.57858	2.39662	2.59627	1.65898	2.1649	2.0675
dgcT	9.68688e-05	0.00011281	8.56051e-05	8.58868e-05	8.91508e-05	0.000103365	0.210787	0.183713	0.172246	0.110922	0.16603	0.119092
dgcZ	0.00565503	0.00492975	0.00515021	0.00515183	0.00574747	0.00586638	0.81688	0.745439	0.793878	0.999117	0.821498	0.886206
dgkA	0.00461471	0.00352728	0.00424327	0.0038567	0.00397405	0.00448257	0.77578	0.697295	0.716776	0.546867	0.668805	0.573849
dgoA	0.000648078	0.00090683	0.000785264	0.000682436	0.000726685	0.000796474	0.322236	0.335872	0.308024	0.102668	0.218523	0.0804608
dgoD	0.000747735	0.000651452	0.000604137	0.000529788	0.000707379	0.000634855	0.18591	0.182375	0.185212	0.0915452	0.123966	0.107946
dgoK	0.00104516	0.000971783	0.00112919	0.00118503	0.00127608	0.00148046	0.69276	0.702644	0.660412	0.226979	0.533912	0.239232
dgoR	0.00279403	0.00242909	0.00256233	0.00214555	0.00232909	0.0026897	1.2532	1.19574	1.2388	0.518424	0.970041	0.462142
dgoT	0.000212056	0.000176238	0.000120328	0.000125347	0.000182484	0.00020349	0.183102	0.180426	0.156629	0.0679215	0.144651	0.0949731
dgt	0.00038801	0.000413131	0.000464911	0.000330827	0.00037993	0.000416749	0.205994	0.197119	0.190495	0.201634	0.190144	0.205643
dhaK	0.000569301	0.000620723	0.000620265	0.000634165	0.000664496	0.000640064	0.0954352	0.0889656	0.0713597	0.0775559	0.0707325	0.098168
dhaL	0.000632608	0.000643668	0.000595827	0.000831961	0.000857761	0.00104159	0.108667	0.135057	0.115078	0.0698157	0.119949	0.115201
dhaM	0.000821303	0.000674427	0.000606203	0.000630045	0.000731237	0.000879635	0.097257	0.102219	0.0866335	0.067629	0.0737718	0.0967434
dhaR	0.000425812	0.000390722	0.000389728	0.000382102	0.000441262	0.000521762	1.95544	1.79328	1.9134	1.33002	1.60017	1.60918
diaA	0.00136283	0.000819446	0.000691163	0.000684518	0.000800005	0.000684077	0.312598	0.343654	0.294204	0.294272	0.29458	0.475971
dicA	0.00393181	0.00376094	0.00429925	0.0033069	0.00482146	0.00554269	0.104465	0.106473	0.0964526	0.361217	0.109653	0.117941
dicB	0	4.19701e-05	0	4.36554e-05	3.97221e-05	0	0	0.0102731	0.00224959	0.0107703	0	0.0156728
dicC	0.000411432	0.00053828	0.000521147	0.00029425	0.000433364	0.00076099	0.0464128	0.0361687	0.0344722	0.155511	0.0305158	0.0822905
digH	0.000359646	0.000387147	0.000247287	0.00025041	0.000349223	0.000252872	0.117219	0.115134	0.117494	0.0993065	0.102588	0.0874715
dinB	0.00520871	0.00413053	0.00375748	0.00387584	0.0041379	0.0048159	1.18564	1.18604	1.16659	0.919087	0.998065	1.09534
dinD	0.000530923	0.000532438	0.000306991	0.000319668	0.000514305	0.000415359	0.158316	0.123792	0.124803	0.148841	0.11516	0.125432
dinF	0.00267432	0.00300091	0.0026926	0.00266459	0.00319135	0.00296523	1.73352	1.55776	1.70856	0.652346	1.29272	0.713606
dinG	0.000924546	0.000744076	0.00076099	0.000777838	0.000931173	0.00086634	0.452503	0.439341	0.426189	0.194976	0.350462	0.221276
dinI	0.00630731	0.00443827	0.00465453	0.00358923	0.00345614	0.00396966	1.80458	2.39659	1.33998	1.75382	1.58991	0.95075
dinJ	0.0162383	0.0212523	0.0212766	0.0147275	0.0156623	0.0217959	0.567899	0.752978	0.405463	0.558372	0.510883	0.831002
dinQ	0.069329	0.0735883	0.0573761	0.0737757	0.0541356	0.0579005	10.8987	18.8352	7.17065	13.1243	8.95427	17.2716
djlA	0.000630935	0.000548754	0.000516266	0.000664239	0.000634846	0.000797102	0.212327	0.188856	0.157519	0.176063	0.168266	0.139207
djlB	5.24409e-05	3.31945e-05	8.13909e-05	2.28834e-05	2.08862e-05	3.68674e-05	0.0486238	0.0413748	0.038872	0.0232127	0.0259053	0.024804
djlC	0.000195289	0.000202079	0.000234794	0.000168243	0.000279777	0.000157247	0.229352	0.204284	0.195921	0.0967106	0.186215	0.100549
dkgA	0.0298308	0.0335344	0.0310451	0.025452	0.0331804	0.0351807	0.230129	0.229707	0.211156	0.38096	0.182882	0.376998
dkgB	0.000425663	0.000295928	0.000371949	0.000381968	0.00041162	0.000360608	0.0939205	0.103312	0.0785864	0.0589664	0.0920305	0.0908657
dksA	0.354652	0.364744	0.328171	0.238943	0.302207	0.349643	3.73501	4.31343	3.56659	6.59013	3.25733	4.4557
dld	0.00122835	0.00116514	0.00111201	0.00104509	0.00115631	0.00121425	0.572408	0.53645	0.530887	0.433543	0.468076	0.54168
dmlA	0.000349638	0.000309989	0.000442027	0.000353051	0.000360926	0.000388336	0.0719792	0.0554963	0.0539009	0.0425559	0.0457811	0.0526924
dmlR	0.00788431	0.00713872	0.00621287	0.00548235	0.00599026	0.00712424	0.422726	0.381687	0.366622	0.487566	0.335396	0.535012
dmpG	0.000658381	0.000581199	0.000383618	0.000464093	0.000502003	0.000745446	0.0940681	0.0889217	0.0666777	0.05118	0.0630545	0.0535332
dmsA	0.000240047	0.000220343	0.0002798	0.000102576	0.000162072	0.000179597	0.161923	0.140614	0.138893	0.0853801	0.12625	0.105059
dmsB	0.000291454	0.000305508	0.000252182	0.00029561	0.000310408	0.000291401	0.139201	0.136264	0.136082	0.095574	0.119827	0.0957146
dmsC	0.00126445	0.00099882	0.00105914	0.000809024	0.0010072	0.00113963	0.22313	0.234831	0.239865	0.138388	0.210606	0.159956
dmsD	0.000308419	0.000361437	0.000538644	0.000430794	0.000362426	0.00038573	0.185738	0.204927	0.155889	0.188014	0.147393	0.217109
dnaA	0.00166886	0.0015575	0.00169889	0.00179826	0.00157359	0.00170357	1.44285	1.32895	1.43774	0.815219	1.18068	0.834782
dnaB	0.00030809	0.000313184	0.000208897	0.000318403	0.000215925	0.000347451	0.602299	0.544096	0.57652	0.603165	0.556631	0.619164
dnaC	0.00114185	0.00116101	0.000948659	0.0012956	0.00113853	0.00178733	0.321939	0.256699	0.293804	0.267201	0.241318	0.327377
dnaE	0.000844917	0.000883359	0.000841446	0.000747333	0.000792139	0.00091361	0.587677	0.563884	0.5702	0.335142	0.521207	0.409264
dnaG	0.00426434	0.00449644	0.0049191	0.00384228	0.00404664	0.00505454	1.24823	1.18054	1.23867	0.976524	1.13361	0.902705
dnaJ	0.00632796	0.00655828	0.00638994	0.00610779	0.00592945	0.00694851	2.33244	2.12759	2.40909	1.33094	1.63026	1.46424
dnaK	0.0339274	0.0359404	0.0300136	0.032712	0.0301338	0.0338041	3.78423	3.33362	3.89517	3.02836	2.85107	3.36446
dnaN	0.00236095	0.00179888	0.00226253	0.00177707	0.0020622	0.00210077	1.65495	1.53098	1.68554	0.682366	1.29105	0.809021
dnaQ	0.0103982	0.00751398	0.00774547	0.00698268	0.00799706	0.00743014	0.482291	0.469131	0.458766	0.648195	0.420654	0.627318
dnaT	0.00159997	0.00177068	0.00200101	0.00161515	0.00210273	0.00182389	0.31237	0.301109	0.30458	0.273624	0.244158	0.281636
dnaX	0.000492584	0.000414316	0.000426771	0.000375208	0.000293732	0.0003638	0.408392	0.412847	0.405112	0.217163	0.338012	0.229768
dolP	0.000996493	0.000517747	0.000655983	0.00052083	0.000535969	0.000610301	0.555605	0.505778	0.519327	0.510389	0.492878	0.557807
dosC	0.0306327	0.0307681	0.0302697	0.0268398	0.0309201	0.0361835	0.554521	0.566108	0.516001	0.889176	0.479496	0.765921
dosP	0.00778625	0.00847617	0.00808346	0.00729728	0.0085211	0.00930063	0.199069	0.172554	0.175127	0.091757	0.141141	0.128719
dpaA	0.00124137	0.00108705	0.00138606	0.00201965	0.00161234	0.00154262	2.5288	2.2521	2.45801	1.27177	2.19812	1.46483
dpaL	7.8434e-05	5.32329e-05	2.37142e-05	2.04391e-05	5.03014e-05	5.13221e-05	0.0215404	0.0317013	0.0231501	0.0200087	0.0228431	0.0197618
dpiA	0.000362519	0.000276773	0.00026173	0.000198418	0.000235933	0.000206355	0.236165	0.19261	0.217348	0.145964	0.171482	0.162333
dpiB	0.000113492	0.00018144	0.000132578	0.000172709	0.000179336	0.000254148	0.145662	0.149511	0.133918	0.10947	0.127997	0.115164
dppA	0.00141962	0.00102696	0.00109137	0.00107808	0.00102457	0.000978565	1.36472	1.34594	1.37211	0.85045	1.11331	0.761573
dppB	3.66114e-05	7.86152e-05	8.5541e-05	2.40458e-05	7.40919e-05	3.44082e-05	0.563697	0.462802	0.560755	0.206715	0.438964	0.228988
dppC	0.00029397	7.99443e-05	1.55933e-05	0.000111234	5.84367e-05	7.77686e-05	0.50018	0.437995	0.460665	0.201541	0.387133	0.229734
dppD	0.000114817	0.0001483	7.36836e-05	0.000119217	6.13187e-05	9.81424e-05	0.343714	0.344429	0.325816	0.175545	0.318781	0.213889
dppF	0.0001124	7.98094e-05	7.21146e-05	0.000133636	0.000128587	0.000139798	0.294425	0.279457	0.28015	0.151059	0.24829	0.175028
dprA	0.00191396	0.00201268	0.00172401	0.00169129	0.00173666	0.00186821	0.23144	0.218881	0.173741	0.149914	0.183531	0.188555
dps	0.32375	0.291568	0.350998	0.306512	0.303197	0.342957	2.81982	2.49965	2.64649	4.93499	2.89785	4.75478
drpB	0.00356133	0.00305934	0.00388008	0.0028073	0.00312323	0.0036187	2.95241	2.73874	2.73334	2.4758	2.73414	2.89563
dsbA	0.00799469	0.00637431	0.00646935	0.00577346	0.00631814	0.00634383	0.74871	0.722792	0.71118	0.774153	0.677222	0.797471
dsbB	0.00243004	0.00128362	0.00165099	0.00169302	0.0015434	0.00154001	0.331886	0.419075	0.389365	0.404912	0.350429	0.351275
dsbC	0.00235604	0.00205221	0.00140172	0.00181882	0.00188115	0.00185524	0.64314	0.584749	0.640168	0.434391	0.525605	0.513019
dsbD	0.000357854	0.000358741	0.000235713	0.000422666	0.000380419	0.000357015	0.110499	0.117694	0.107122	0.0963054	0.106182	0.0954784
dsbE	0.000169211	0.000264138	0.000239159	0.000135415	0.000219211	0.000173124	0.198687	0.188305	0.196445	0.0560711	0.152018	0.0682316
dsbG	0.000663937	0.000374953	0.000380477	0.000411586	0.000339302	0.000552917	0.189652	0.166351	0.155451	0.340365	0.178457	0.271533
dsdA	0.00366288	0.00376707	0.00318726	0.00398601	0.00870368	0.00689992	0.165721	0.15637	0.158886	0.108525	0.124104	0.118494
dsdC	0.00098105	0.000766302	0.000827133	0.000970779	0.00127324	0.00163464	0.13202	0.134283	0.117612	0.0477049	0.112806	0.0470692
dsdX	0.00417648	0.00404135	0.00370002	0.00432148	0.00992454	0.00822897	0.0625797	0.0622552	0.0588719	0.031816	0.0576599	0.0450162
dsrB	0.0396317	0.0420859	0.0309679	0.0168884	0.0222622	0.0287524	0.211778	0.265672	0.233416	0.750207	0.199624	0.495961
dtd	0.00503966	0.0063796	0.0053133	0.00535472	0.00587435	0.00634883	0.452063	0.464368	0.400164	0.324598	0.342599	0.385965
dtpA	0.00287382	0.00269362	0.00249586	0.00261316	0.00301254	0.003096	1.14978	1.03998	1.12837	0.459631	0.935981	0.508428
dtpB	0.0161153	0.0180833	0.0167255	0.0170786	0.0207414	0.0207986	0.403691	0.414059	0.375265	0.368167	0.336844	0.463286
dtpC	0.000103239	7.13787e-05	3.93127e-05	5.10541e-05	8.30346e-05	7.2245e-05	0.0620812	0.0658999	0.060299	0.040587	0.0545572	0.0543308
dtpD	0.000397506	0.000457377	0.00037333	0.000280719	0.000399753	0.000415013	0.208318	0.224513	0.184849	0.138945	0.173443	0.168768
dusA	0.00075417	0.000551264	0.000521915	0.000663063	0.000678318	0.000499473	0.406083	0.370992	0.385952	0.326132	0.347609	0.357952
dusB	0.000850667	0.000584355	0.000689057	0.000713283	0.00058377	0.000791613	3.54157	3.33918	3.59519	2.2897	3.2864	2.09933
dusC	0.000623485	0.000640242	0.000653613	0.000552026	0.000594975	0.00052837	0.288486	0.27217	0.261767	0.173465	0.222547	0.150457
dut	0.000874508	0.000633885	0.00059154	0.000522904	0.0005211	0.000516913	0.254541	0.309916	0.279184	0.182659	0.281802	0.227577
dxs	0.00025417	0.000304006	0.000263126	0.000366078	0.000388085	0.000325379	0.349265	0.325786	0.316628	0.208866	0.301558	0.260607
eamA	0.00162146	0.00153816	0.00129278	0.0017169	0.00175421	0.00174894	0.527052	0.449951	0.463441	0.338271	0.36235	0.332707
eamB	0.00537012	0.00459362	0.00409812	0.00452085	0.00434841	0.00517761	0.200226	0.190598	0.164189	0.177941	0.141041	0.143616
ebgA	0.000697155	0.000831691	0.00068466	0.000554781	0.000746218	0.00089238	0.0553639	0.05844	0.0500275	0.031569	0.0369363	0.0408773
ebgC	0.00140664	0.00171011	0.00184961	0.00119613	0.00114109	0.00209112	0.031241	0.0357075	0.0257553	0.0249008	0.0301967	0.0262259
ebgR	0.000483507	0.000376766	0.000551125	0.000504983	0.000485786	0.000464353	0.141288	0.129703	0.139052	0.137727	0.113285	0.146462
ecnA	0.00275382	0.00215632	0.00158564	0.00215537	0.00161133	0.00167492	0.673865	0.747303	0.828153	0.562492	0.653753	0.877412
ecnB	0.0127319	0.0206593	0.0113952	0.0065472	0.00641485	0.0100597	0.485839	0.499797	0.399744	0.641752	0.507667	0.519753
eco	0.0032546	0.00262259	0.00224467	0.0016943	0.00191745	0.00250064	0.219822	0.183578	0.190295	0.246136	0.206144	0.250151
ecpA	0.000128199	0.000151723	0.000226727	0.000171972	0.000247349	0.000253959	0.432506	0.408697	0.356583	0.406321	0.361764	0.346767
ecpB	2.78538e-05	0	0	3.6904e-05	0	1.31081e-05	0.240439	0.219698	0.222942	0.136749	0.173001	0.100388
ecpC	0.000119305	0.000121541	8.05042e-05	0.000153181	0.000141587	0.000125138	0.133698	0.121306	0.124203	0.0509393	0.0957868	0.0649525
ecpD	0.000103001	9.29424e-05	0.000133811	0.000148307	0.00014819	0.000149561	0.0657577	0.0631346	0.0664952	0.0304326	0.0455073	0.0526581
ecpE	0.000293345	0.000276618	0.000378669	0.000347437	0.000302096	0.000259446	0.077327	0.0711416	0.0744779	0.0395245	0.0560027	0.0228474
ecpR	0.000103957	5.87742e-05	0	1.49467e-05	1.36701e-05	0.000129365	0.164967	0.126938	0.154674	0.139945	0.135637	0.104827
edd	0.000303533	0.000298885	0.000304157	0.000281143	0.000287728	0.000329691	0.106019	0.110329	0.091527	0.0968744	0.0958405	0.0935167
efeB	4.40978e-05	7.55975e-05	7.99237e-05	4.54337e-05	4.73046e-05	8.97208e-05	0.191782	0.179776	0.167889	0.0633315	0.136995	0.0747766
efeO	1.64556e-05	4.93636e-05	1.24295e-05	5.87851e-05	3.99357e-05	6.22484e-05	0.283579	0.287245	0.292546	0.11859	0.216991	0.147118
efp	0.0090546	0.00684363	0.00705414	0.007193	0.00635835	0.006736	1.042	0.847575	1.02017	0.919076	0.953369	1.19739
elaA	0.0016209	0.00181397	0.00125856	0.000784131	0.00145197	0.00177014	0.186681	0.191577	0.16173	0.283027	0.163057	0.222994
elaB	0.190505	0.148138	0.138564	0.122742	0.120516	0.130669	7.38383	7.10548	7.42783	12.8692	7.43128	14.4135
elaD	0.000250012	0.000208584	0.00030731	0.00030868	0.000271854	0.000224658	0.020805	0.0191574	0.0161785	0.0107485	0.00988438	0.011028
elbB	0.00303814	0.00264473	0.0029241	0.00226555	0.0025921	0.00273019	0.214228	0.181151	0.189459	0.144015	0.153738	0.182217
elfA	0.000351595	0.000134897	5.33804e-05	7.70674e-05	0.000112459	9.75472e-05	0.0861506	0.0652445	0.0721276	0.0459861	0.0495284	0.0624136
elfC	0.000174284	0.000124297	0.000135353	0.000115926	0.00013155	0.000168819	0.0626446	0.0552187	0.0501896	0.048773	0.0504664	0.0485451
elfD	0	5.6794e-05	8.28093e-05	3.51428e-05	4.28117e-05	3.74979e-05	0.0360927	0.0357075	0.0223403	0.0302862	0.0323596	0.033559
elfG	0.000372436	0.000314407	0.000334392	0.00038233	0.000395064	0.000336322	0.100785	0.118037	0.0914602	0.0795918	0.084564	0.0927548
elyC	0.000267212	0.000305196	0.000305575	0.000305172	0.000364613	0.000439336	0.142457	0.14228	0.110142	0.112919	0.120683	0.102929
[truncated: 3,519 more rows]
