# Supplementary material for: Differentiation between regulated and disrupted growth arrests allows tailoring of effective treatments for antibiotic persistence
Source: Sci Adv. 2026 Jan 2;12(1):eadt6577. doi: 10.1126/sciadv.adt6577 (PMC12758538; doi:10.1126/sciadv.adt6577)
Supplement: Supplementary file 3 — Tables S1 to S4 [file sciadv.adt6577_tables_s1_to_s4.zip › adt6577_table_s3.xlsx]

## Sheet: Sheet 1
	Differential gene expression by DESeq2 normalization. The data used here is the data from "Experiment2" Columns show the base mean (baseMean), log2 fold change (log2FoldChange) and adjusted p-value (padj) for regulated or disrupted growth arrest as treatment and and exponential growth ("growth") as a control.
ID	Regulated / Growth baseMean	Regulated / Growth log2FoldChange	Regulated / Growth padj		Disrupted / Growth baseMean	Disrupted / Growth log2FoldChange	Disrupted / Growth padj
aaeA	17.4567	0.798774	0.191038		60.6198	2.04247	5.30986e-05
aaeB	30.0177	-0.488846	0.271246		141.661	1.75652	8.62546e-06
aaeR	105.157	0.451281	0.185331		269.444	1.19257	2.80103e-05
aaeX	8.68209	2.89251	0.00490086		22.0553	3.37791	6.08536e-05
aas	428.681	0.049603	0.837512		635.998	-0.624851	0.0111311
aat	162.052	0.101024	0.773735		275.357	-0.112191	0.745019
abgR	63.2593	-1.35858	0.0038503		124.809	-0.942752	0.0106667
abpA	153.769	-1.73402	2.40421e-08		324.292	-1.04271	0.00102131
abpB	145.994	-1.85831	1.08687e-07		282.77	-1.5635	5.0377e-06
abrB	6.92844	0.610014	0.511567		9.49235	-0.0396943	0.964099
accA	831.214	-0.470296	0.0679332		1605.97	-0.28668	0.329101
accB	695.255	-3.65033	6.00253e-23		1314.12	-3.05811	4.09358e-17
accC	1850.34	-3.89668	4.46551e-24		3437.86	-3.50573	8.44864e-21
accD	1432.57	-0.796706	0.00293731		2745.24	-0.618907	0.0433615
aceA	3237.58	-2.04342	NA		5712.28	-2.61258	NA
aceB	2282.97	-1.08725	NA		4182.63	-1.21883	NA
aceE	1981.65	-0.278295	0.59435		2462.5	-2.01674	1.00564e-05
aceF	1806.25	-0.14674	0.780212		2070.5	-2.31514	5.98783e-08
aceK	604.373	-1.72167	NA		967.423	-3.19039	0.000270748
ackA	2051.32	1.23372	1.84006e-08		1533.42	-1.43291	1.46379e-07
acnA	2584.73	0.815673	0.205397		3824.04	0.255524	0.724557
acnB	9377.47	-1.16047	1.46088e-06		15508.4	-1.69988	6.61603e-09
acpH	59.0096	0.67894	0.0984033		281.096	2.51346	5.90585e-10
acpP	2117.4	-1.02773	0.000100084		3991.36	-0.897094	0.00429131
acpS	95.6187	0.259273	0.48825		107.555	-1.57408	3.63417e-05
acpT	106.879	-0.58808	0.0980599		198.533	-0.567271	0.151846
acrA	769.058	-1.70616	3.12713e-12		2207.54	0.0564045	0.874658
acrB	1927.15	-2.0866	6.49664e-19		5411.09	-0.169968	0.589367
acrD	109.937	-0.803737	0.0047645		303.477	0.463767	0.20902
acrE	1.51742	-0.794624	0.675565		6.27288	1.20505	0.173689
acrF	41.6042	-0.691977	0.134747		119.51	0.576735	0.195106
acrR	15.4743	-2.86744	0.000545318		44.5274	-0.323551	0.553308
acrS	0.637376	-1.77496	0.614408		2.8246	0.597607	0.748501
acrZ	94.1863	1.48804	6.11202e-07		81.2593	-0.322126	0.636429
acs	5144.72	-2.19392	1.60112e-08		8602.97	-3.29465	2.66676e-09
actP	3037.54	-3.27204	1.84145e-15		5255.73	-4.98554	2.78534e-21
actS	90.4276	-1.01045	0.000834573		213.684	-0.110085	0.723724
ada	279.787	2.25758	1.09683e-18		555.631	2.40239	3.3103e-11
add	601.894	3.88533	1.18707e-73		472.349	2.52014	1.18669e-21
adeD	88.6271	1.48854	2.18417e-05		137.725	1.14837	0.00346492
adeP	683.599	-3.93456	1.81344e-17		1251.36	-3.76731	9.3546e-17
adeQ	55.236	2.40128	8.15239e-09		72.6745	1.81754	1.11407e-05
adhE	13123.5	1.78822	4.16163e-06		7709.44	-1.26986	0.0162772
adhP	1965.56	0.359364	0.486667		3026.03	-0.154692	0.782835
adiA	26.9986	0.809264	0.265823		33.5475	-0.287078	0.629374
adiC	21.0866	2.11182	3.30602e-05		27.534	1.45851	0.0103213
adiY	16.3711	5.01812	2.0477e-08		15.0374	3.90545	2.7385e-06
adk	528.622	-2.52959	3.38438e-20		1037.23	-1.96466	6.76912e-14
adrA	137.027	3.82863	1.04393e-26		78.0255	1.89732	9.66819e-06
aegA	39.1994	0.591104	0.183869		83.1919	0.969518	0.0069818
aer	217.527	-2.03863	7.55805e-11		901.509	0.865962	0.0104833
aes	34.1847	1.66832	0.00900797		37.4101	0.554905	0.300728
agaB	1.21992	-2.72658	0.172626		8.65633	1.48891	0.123721
agaC	2.66791	-2.53909	0.155677		11.8677	1.10402	0.172197
agaD	16.9979	2.03109	0.0219378		17.5688	0.864504	0.294308
agaI	5.73659	-0.847153	0.443157		14.5349	0.141451	0.85322
agaR	226.948	-0.489753	0.0628636		487.3	-0.00138848	0.9963
agaS	11.6127	-0.0693038	0.939568		97.3414	2.95151	1.10526e-08
agaV	25.5436	-1.27362	0.0363309		65.9508	-0.07233	0.899487
agn43	67.5247	-0.209132	0.663739		157.888	0.47019	0.345633
agp	1496.42	1.73652	0.000256808		894.037	-1.34028	0.0137928
ahpC	1580.62	-2.0363	8.7025e-11		2765.05	-2.47605	2.68656e-11
ahpF	463.018	0.164059	0.513901		936.245	0.416296	0.153813
ahr	1049.91	2.9366	8.54358e-06		1325.25	2.27959	0.000996225
aidB	373.893	1.66268	0.0178797		614.611	1.41669	0.0485713
ais	9.73072	1.40806	0.0548289		19.8699	1.69547	0.00366017
alaA	618.9	-4.00463	9.40097e-29		1376.92	-1.76336	2.04848e-08
alaC	1244.95	1.10111	0.0138812		1511.73	0.0875584	0.8832
alaE	1089	6.09008	1.78682e-14		59.0511	0.0102368	0.991485
alaS	2358.03	-2.53415	1.09706e-13		4969.32	-1.49231	6.85906e-05
alaT	79.4401	-3.15994	3.82483e-06		156.686	-2.22663	0.000178097
alaV	37.3791	-2.73485	0.00042666		73.7644	-1.96342	0.00192161
alaW	40.5673	-1.06689	0.0356076		60.1966	-2.21328	4.35191e-06
aldA	10299.1	-1.38708	2.0461e-11		14080.7	-5.16374	2.59476e-21
aldB	2108.01	1.31866	0.0136895		1555.12	-1.36274	0.0235018
alkA	93.6079	0.36232	0.493829		153.868	0.05019	0.928568
alkB	53.309	1.48964	8.47986e-05		125.477	1.95457	4.52691e-06
allA	24.1543	2.42851	1.30206e-05		19.7084	0.91499	0.118634
allB	29.9232	0.659766	0.207734		81.0407	1.47445	0.00356505
allC	42.4712	0.554447	0.294335		68.3909	0.170863	0.770889
allD	3.90941	-0.84688	0.47841		8.62908	-0.393139	0.643449
allE	53.9916	1.05808	0.0218929		71.7387	0.297613	0.577769
allR	1684.45	3.09875	3.46875e-46		1525.93	1.89684	1.11563e-05
allS	4.29759	0.963282	0.405941		7.29794	0.689804	0.435461
alpA	1.71993	-1.07546	0.568622		5.49333	0.447028	0.688328
alr	121.735	-3.31557	1.61551e-15		328.157	-0.672179	0.152206
alsA	20.6062	-0.119375	0.900569		32.9825	-0.634205	0.253276
alsB	48.7014	0.0250307	0.960567		76.199	-0.518357	0.179613
alsC	11.3229	-0.628656	0.444816		21.1379	-0.430026	0.486634
alsE	8.95352	-0.753185	0.413378		19.9454	-0.114191	0.896856
alsK	25.6642	0.612807	0.371691		37.3176	-0.0512267	0.930743
alsR	135.405	-0.0990188	0.807258		156.429	-2.14438	5.70021e-12
alx	86.6406	-1.61127	2.23762e-06		374.237	1.07536	0.000111672
amiA	153.911	-1.60566	2.71759e-05		685.517	1.17149	0.000643799
amiB	336.766	0.461691	0.0259052		1033.19	1.57175	9.53882e-07
amiC	290.995	-3.4336	1.26901e-26		1022.18	0.135789	0.766852
amiD	328.242	1.71212	0.00023781		625.819	1.77194	0.000310563
amn	561.057	-0.394685	0.459616		670.574	-2.89085	1.60993e-08
ampC	33.0156	-2.86101	2.19352e-07		101.73	-0.170095	0.651097
ampD	76.3329	0.973449	0.0641524		81.2128	-0.521907	0.361826
ampE	159.493	0.48643	0.220817		206.908	-0.541554	0.200909
ampG	233.885	-3.68422	2.25895e-17		440.14	-3.13016	8.72887e-17
ampH	205.029	-2.08253	1.57273e-15		391.079	-1.80818	6.85111e-09
amtB	88.8049	1.70615	4.60047e-09		140.384	1.42416	1.75756e-06
amyA	1539.91	-0.465803	0.144887		2575.9	-0.825694	0.0206782
anmK	159.765	0.221714	0.488493		272.253	0.0225074	0.947097
ansA	171.962	-3.71486	8.84376e-14		376.683	-1.80582	1.86764e-08
ansB	54.152	0.412826	0.310904		232.18	2.15486	5.72648e-10
ansP	41.4179	-0.601048	0.371493		105.329	0.387769	0.551367
apaG	235.367	0.784016	0.00018655		405.258	0.636265	0.0336854
apaH	325.032	0.729299	0.0331749		547.395	0.516766	0.114074
apbC	467.175	-0.696468	0.00162039		933.113	-0.389121	0.133061
apbE	49.5291	-3.96594	9.53918e-08		205.455	0.529232	0.33727
aphA	108.359	-2.96087	3.16158e-16		218.321	-2.0209	4.25981e-10
appA	62.1108	1.1288	0.00772866		97.2041	0.792801	0.0245273
appB	48.5442	2.13573	4.17294e-06		41.6431	0.602803	0.235635
appC	76.7515	2.1916	4.19882e-10		58.6174	0.38008	0.4431
appY	10.4247	1.27361	0.210662		18.6464	1.19822	0.133072
apt	213.71	-3.53475	3.75642e-14		462.273	-1.79684	0.00050998
aqpZ	792.72	3.83518	8.31048e-29		289.645	1.02068	0.0159562
araA	77.3853	2.31618	1.45709e-05		48.351	0.0638929	0.914431
araB	74.0792	3.23798	1.57934e-16		35.9441	0.818205	0.068872
araC	182.562	1.95122	1.10483e-08		252.568	1.42673	0.000828334
araD	40.4291	0.671121	0.146013		82.3975	0.871317	0.0541827
araE	164.737	1.18262	0.000163768		314.872	1.27639	4.9229e-05
araF	120.346	0.169582	0.746713		184.342	-0.388087	0.441041
araG	95.0686	1.82321	1.20148e-06		106.368	0.806713	0.0580782
araH	116.835	2.17633	3.44553e-08		114.349	0.960476	0.0294416
araJ	83.5954	2.20022	9.23358e-13		91.4865	1.21608	0.000588667
arcA	4093.63	1.52013	0.00196185		6314.76	1.14788	0.0377593
arcB	884.426	1.27495	1.24383e-10		630.922	-1.58815	3.07644e-09
arcC	83.9015	2.18561	2.40342e-10		80.0089	0.925449	0.0228367
arfA	25.3119	1.20686	0.00710157		100.285	2.61557	4.98208e-12
arfB	49.6681	-0.265414	0.616299		148.927	0.956341	0.0187041
argA	502.191	3.92516	7.60643e-60		195.729	1.28375	1.7353e-05
argB	494.653	3.95251	1.62688e-21		221.396	1.58046	0.0010054
argC	527.468	5.30587	1.34802e-80		45.212	-0.14509	0.785526
argD	537.304	3.30064	5.28565e-34		375.696	1.65444	4.26961e-08
argE	407.801	2.02193	8.62825e-05		332.369	0.288894	0.646614
argF	586.807	4.4465	2.09393e-53		165.7	1.32536	0.000913734
argG	810.56	2.04342	3.92988e-06		847.218	0.92177	0.0544575
argH	1145.93	3.53007	5.18223e-13		995.607	2.28439	2.1094e-05
argL	0	NA	NA		0.384743	2.20769	0.565372
argO	19.1806	-0.371914	0.575486		350.245	4.0627	2.98908e-23
argP	233.144	-0.357372	0.225797		345.019	-1.17814	3.35642e-05
argR	258.712	1.126	5.76621e-05		516.148	1.30475	0.000256782
argS	522.553	-1.2632	0.0132015		962.684	-1.19728	0.0156509
argT	1078.86	-1.61514	0.000217747		1918.65	-1.86802	4.26219e-05
argU	1.35538	-1.60875	0.461546		4.07346	0.111073	0.934122
argV	504.214	-3.24059	1.67266e-08		993.517	-2.31568	2.99736e-05
argW	5.44771	1.26797	0.336883		8.52646	0.904289	0.4445
argX	366.118	3.11164	2.87225e-35		203.695	0.942594	0.114305
ariR	39.5429	4.11108	2.68581e-14		1017.86	8.02976	8.07455e-55
arnA	191.295	-0.712159	0.0994786		295.983	-1.52458	0.000435082
arnB	166.56	0.225807	0.758343		507.823	1.35029	0.0293649
arnC	87.2863	-0.467425	0.465867		147.07	-0.827141	0.159874
arnD	53.0311	-1.95185	1.63188e-05		114.431	-1.05511	0.0128708
arnE	25.8669	0.0834109	0.89583		50.4222	0.240811	0.655514
arnF	17.6647	0.080712	0.927442		32.5918	0.116875	0.878122
arnT	62.957	0.0458754	0.938938		95.3189	-0.522071	0.187824
aroA	237.417	-1.73406	2.53421e-10		394.28	-2.5082	1.12689e-14
aroB	1012.44	-1.29078	3.36915e-05		1850.01	-1.29085	9.77375e-05
aroC	375.894	-2.93213	5.00642e-25		815.676	-1.55744	3.98919e-08
aroD	83.6753	-0.958675	0.0641524		173.627	-0.53676	0.154928
aroE	431.362	0.475379	0.0463177		720.836	0.240455	0.401284
aroF	358.782	0.815494	0.0139794		494.386	0.0842927	0.853829
aroG	525.408	-0.577041	0.064984		1284.58	0.287236	0.41056
aroH	209.296	-3.1928	5.9987e-22		462.638	-1.58143	1.06126e-06
aroK	602.175	-1.50386	6.33415e-07		1117.1	-1.41425	6.89902e-06
aroL	124.942	-1.43222	9.89456e-05		230.95	-1.39338	1.04515e-05
aroM	171.783	0.166913	0.609285		268.847	-0.287274	0.337131
aroP	339.048	1.00642	0.000324245		627.947	1.0174	0.00400396
arsB	35.3236	1.04927	0.0622076		61.2062	0.94984	0.0249311
arsC	128.817	-0.917397	0.00113595		219.927	-1.22145	0.00117277
arsR	4.89605	-1.0936	0.435365		14.5509	0.288263	0.695544
artJ	2616.72	3.09191	3.68252e-13		1188.87	0.422548	0.455584
artM	782.348	1.58462	1.43668e-06		618.654	-0.48331	0.300452
artP	1250.26	3.14172	6.79685e-18		711.828	1.02273	0.0201892
artQ	717.042	1.30769	0.00347179		719.121	-0.182172	0.758333
ascB	167.584	1.99649	4.84332e-13		157.189	0.638572	0.099103
ascF	230.03	2.87679	4.63273e-21		173.028	1.28081	0.00190045
ascG	120.433	-1.01955	0.0016997		257.159	-0.437166	0.228067
asd	1109.58	-2.04099	2.61674e-12		2008.21	-2.17992	3.35116e-10
aslA	41.6394	1.86823	0.000410913		104.88	2.42773	6.07067e-08
aslB	20.9727	-3.1408	2.598e-05		55.6377	-0.754151	0.179873
asmA	309.256	-0.997254	0.000396613		587.569	-0.840013	0.00976028
asnA	819.521	0.710322	0.0270911		855.243	-1.00257	0.00234184
asnB	465.77	0.0576886	0.877324		592.997	-1.27473	0.000112577
asnC	23.8214	-0.10931	0.896737		142.975	2.35498	0.000170034
asnS	2579.31	0.809091	0.0120852		2700.19	-0.786586	0.0248148
asnT	27.1153	2.40127	5.22945e-06		17.4545	0.253082	0.712158
asnW	51.7448	-0.869604	0.0270013		70.6705	-2.69194	1.37241e-08
aspA	5274.37	0.706243	0.0131476		3803.06	-4.66913	3.94359e-39
aspC	1446.41	-3.85552	1.45231e-52		2682.35	-3.63208	2.50407e-43
aspS	1430.66	-1.14794	5.15796e-05		2457.05	-1.4594	1.00554e-05
aspT	27.6826	0.194267	0.734364		52.6143	0.298704	0.624787
asr	34.0171	-0.851861	0.0957709		44.0705	-3.2083	6.05405e-11
astA	1972.2	-1.4497	0.0374729		2999.6	-3.14612	3.24302e-06
astB	1777.23	-1.64324	0.00661862		2615.26	-4.53948	3.86113e-14
astC	2626.45	-1.4391	0.0479732		4442.83	-2.06342	0.00378721
astD	2165.28	-1.41621	0.0261355		3134.51	-3.88436	3.02564e-10
astE	1020.27	-1.43676	0.0219378		1423.56	-5.33391	4.70908e-18
atoA	1.42201	0.698483	0.733882		2.37302	0.299363	0.895304
atoB	32.1822	1.52792	0.000512117		39.8651	0.720803	0.134561
atoC	61.5877	-0.639537	0.169387		86.7799	-2.01792	7.27742e-09
atoD	3.42692	1.43206	0.216471		4.38142	0.492576	0.683095
atoE	6.36039	1.86	0.0407164		8.44621	1.19421	0.118486
atoS	64.4918	0.997722	0.00646544		56.9027	-1.21861	0.00464218
atpA	6281.83	-4.31489	4.0298e-24		11350.4	-4.5762	7.92184e-22
atpB	1687.27	-2.87579	2.02994e-11		2970.32	-3.33345	5.86245e-14
atpC	1605.49	-2.99725	7.52364e-12		2789.76	-3.76106	9.75154e-21
atpD	5550.63	-3.54627	6.51481e-18		9778.75	-4.33304	7.68807e-23
atpE	1415.53	-3.97362	7.40503e-20		2516.82	-4.66061	8.65392e-29
atpF	2219.39	-4.09598	9.89102e-23		4034.27	-4.159	1.06921e-20
atpG	3039.77	-4.20057	6.83496e-22		5415.78	-4.9783	3.73043e-27
atpH	2223.19	-4.16246	1.55429e-22		4020.9	-4.37475	1.21935e-23
atpI	297.016	-1.78369	0.000101442		517.812	-2.0873	5.16898e-06
avtA	424.133	-1.44838	6.90067e-09		856.158	-0.971192	0.000576165
azoR	44.6924	-1.06181	0.00811958		87.0588	-0.827673	0.0217965
azuC	12.886	-2.97603	0.00521054		45.9769	0.264079	0.723044
bacA	111.707	-0.921868	0.00107258		262.505	-0.0590967	0.869002
baeR	123.498	1.81958	3.05083e-11		181.511	1.38631	9.64516e-05
baeS	39.9964	0.153349	0.77085		58.5645	-0.57352	0.252394
bamA	2865.18	-2.14188	2.84651e-16		5385.51	-1.92402	6.37691e-09
bamB	2576.74	0.801273	0.0104983		3757.66	0.252169	0.407102
bamC	1751.42	-1.10065	1.0639e-06		3013.76	-1.39979	4.28343e-06
bamD	780.357	-2.01452	4.25147e-14		1389.68	-2.22559	2.87804e-20
bamE	500.242	1.11373	3.233e-06		1080.69	1.45175	2.7137e-05
barA	229.947	-1.71137	2.05222e-08		370.637	-2.76679	2.42814e-19
basR	135.226	0.819737	0.0511309		311.135	1.29109	0.00230209
bax	693.862	0.197583	0.553479		748.299	-1.88769	8.76019e-09
bcp	417.025	-1.24484	0.000105225		713.778	-1.61499	6.43829e-08
bcr	302.969	-1.96932	4.15512e-12		726.025	-0.639369	0.0435121
bcsA	57.2967	-2.02791	0.00019272		217.131	0.631348	0.284376
bcsB	62.0423	-2.57849	2.13808e-08		173.752	-0.387684	0.502403
bcsC	342.989	0.882752	0.039425		570.563	0.649719	0.116275
bcsE	596.798	-0.744606	0.159944		825.938	-2.38835	7.43187e-06
bcsF	30.5293	-0.877163	0.395216		38.9233	-4.4736	4.98715e-08
bcsG	371.993	-1.42832	0.0047645		540.635	-3.75166	2.04188e-13
bcsQ	86.0381	-1.20364	0.0543559		178.16	-0.728714	0.133347
bcsR	125.617	0.136902	0.832198		187.467	-0.521599	0.393032
bcsZ	29.4458	-1.5457	0.00404413		64.0787	-0.67222	0.305555
bdcA	11.4315	0.643703	0.394641		22.9481	0.921783	0.0985101
bdcR	23.767	-0.203459	0.776494		77.3015	1.22156	0.0534287
bdm	10.2993	-2.68751	0.044433		35.7848	0.133093	0.904133
bepA	406.304	-0.28518	0.27439		679.515	-0.601212	0.117379
betA	129.022	-0.692656	0.012752		589.952	1.59011	2.62551e-09
betB	394.019	1.05408	3.01779e-06		1781.42	2.71739	3.32608e-23
betI	211.664	1.79882	9.73312e-11		844.154	3.11573	4.00532e-27
betT	432.844	2.05813	1.86153e-15		828.241	2.14101	2.4486e-12
bfd	184.266	1.76191	5.72363e-07		197.261	0.64641	0.0950817
bfr	432.225	1.07841	0.000550505		726.683	0.889338	0.0187853
bglA	396.998	-1.07884	0.00293345		769.825	-0.868252	0.0266058
bglB	3.73771	-1.68296	0.212955		10.8184	-0.0421755	0.959232
bglF	4.61266	0.290065	0.81966		11.0706	0.898453	0.211789
bglG	2.38163	0.147418	0.937815		5.05628	0.578727	0.62951
bglH	6.77416	0.800784	0.47946		25.0736	2.16072	0.000231772
bglJ	12.6729	2.05246	0.0109299		32.3459	2.65446	6.0075e-06
bglX	425.189	-1.9363	8.92024e-14		962.547	-0.839001	0.00482267
bhsA	66.3598	6.18144	6.01421e-27		1171.07	9.4772	8.98681e-51
bioA	241.894	0.352776	0.328623		390.005	0.017749	0.96366
bioB	302.084	-0.268774	0.379452		580.434	-0.112069	0.792101
bioC	78.9644	-2.88426	1.55665e-09		186.505	-1.11659	0.0340812
bioD	225.166	1.31018	0.00017776		195.169	-0.60513	0.122317
bioF	209.421	-1.73375	1.81915e-08		462.187	-0.795451	0.106058
bioH	39.5459	-1.28971	0.00147163		95.7311	-0.204667	0.641764
bioP	111.536	-1.71603	8.26328e-05		199.624	-1.83749	7.54915e-07
birA	110.389	-0.225642	0.498452		187.141	-0.471129	0.151525
bisC	333.27	-0.309544	0.275795		572.519	-0.534311	0.225231
blc	556.352	2.19681	0.00220901		1027.98	2.17826	0.00453233
blr	21.0331	-3.48281	0.000113936		61.9376	-0.306604	0.536216
bluF	249.234	-2.9352	8.29523e-16		496.516	-2.14674	8.24901e-16
bluR	198.499	-0.951166	0.000566316		1232.16	2.04827	2.58525e-08
bolA	877.836	2.96184	1.69532e-06		1027.41	2.17798	0.00691032
bor	12.387	-2.88114	0.0021157		34.4744	-0.503412	0.361847
brnQ	3699.49	3.95993	5.55947e-27		1996.49	1.96696	2.3922e-06
bsmA	1049.08	4.31142	3.07711e-41		412.37	1.80062	0.000245159
bssR	16089.2	10.5496	1.40803e-130		2647.28	7.06046	1.97238e-32
bssS	5231.31	5.90011	1.12382e-32		1644.63	3.21613	6.53779e-06
btsR	113.191	-2.6028	8.32003e-06		205.005	-2.65302	9.44583e-07
btsS	202.541	-1.01523	0.0931915		296.457	-2.27968	4.79863e-05
btsT	71.8538	0.54882	0.301518		103.206	-0.148393	0.797833
btuB	334.775	-3.28027	6.63247e-14		612.905	-3.23925	2.5336e-16
btuC	81.4349	-1.06887	0.000426146		337.421	1.23439	0.000151061
btuD	330.891	-1.08461	0.0113572		925.113	0.290381	0.55406
btuE	203.583	-0.718745	0.15828		615.354	0.696359	0.179465
btuF	66.7566	-1.484	0.000548731		97.8987	-3.37833	1.36348e-14
cadA	12.2408	2.25652	0.000235698		20.5878	2.11776	0.000533883
cadB	11.411	3.11554	5.51113e-05		15.2057	2.53184	8.97569e-05
cadC	84.8368	2.84402	7.40503e-20		45.039	0.475273	0.271431
caiA	21.3945	0.154341	0.795153		55.0471	0.961767	0.041897
caiB	25.3177	0.168927	0.789806		46.1262	0.126902	0.821995
caiC	18.2562	-0.334865	0.613982		34.3425	-0.137259	0.783905
caiD	3.0129	0.66985	0.573392		11.7466	2.15833	0.00467962
caiE	5.30114	1.01363	0.38051		13.8974	1.84758	0.0132578
caiF	27.4448	1.31175	0.0217594		47.5305	1.23467	0.0198675
caiT	4.05318	-1.3557	0.301675		14.9758	1.0003	0.156297
can	293.34	-0.986569	0.00446675		525.902	-1.10777	0.00160808
carA	512.485	-2.85042	0.00028134		821.217	-7.0966	1.21852e-18
carB	1319.71	-2.50159	0.00114154		2081.97	-5.27311	1.85524e-12
cas1e	50.8928	-0.168556	0.698221		106.964	0.225007	0.667561
cas2e	15.537	0.774805	0.354055		21.2062	0.140615	0.856382
cas3	54.392	0.772597	0.046935		140.267	1.47322	3.97304e-06
cas5e	24.4702	-0.385312	0.641231		54.0662	0.217381	0.682863
cas6e	34.453	0.309317	0.575039		72.2778	0.580227	0.171026
cas7e	29.156	-0.956256	0.0823866		121.431	1.30809	0.00178363
casA	20.6268	-0.0911469	0.895535		89.5363	1.85282	3.17957e-05
casB	7.70557	-1.5292	0.102893		45.6165	1.64173	0.000658401
cat	599.27	-2.17871	2.98165e-10		1063.27	-2.40852	2.02721e-13
cbdX	4.24359	2.57265	0.0927914		3.8836	1.1972	0.495263
cbeA	0.114696	0.499914	0.925505		3.15543	3.45621	0.027369
cbl	46.141	-2.09392	0.0149623		221.71	1.18124	0.0714479
cbpA	484.244	2.15185	0.000160953		1040.79	2.40334	0.000146864
cbpM	140.055	1.49122	0.00884248		317.893	1.87274	0.0051433
cbrA	164.285	-7.44675	1.94099e-15		318.22	-3.91327	1.92002e-09
cbrB	214.005	-8.40083	4.04557e-15		398.528	-5.59877	7.89269e-47
cbrC	334.969	-4.52322	6.44404e-41		607.617	-4.88677	3.55605e-57
cbtA	0.286815	-0.643851	0.887152		0.695275	-1.4562	0.608419
cca	747.04	-0.083151	0.80954		1609.15	0.361834	0.295779
ccdA	71.2161	0.25328	0.596778		241.73	1.60067	6.55952e-05
ccdB	114.033	0.513528	0.275968		406.119	1.86812	7.90775e-06
ccmA	60.7233	1.50151	0.000279887		73.7607	0.633617	0.138907
ccmB	16.9957	-0.312935	0.749892		24.5723	-1.1924	0.0745529
ccmC	24.2884	-1.16129	0.125229		47.9454	-0.822849	0.161668
ccmD	4.12765	-3.43614	0.0220659		13.0155	-0.301961	0.685794
ccmE	19.2794	-1.10407	0.150107		32.0932	-1.37881	0.0961676
ccmF	84.1124	-0.814373	0.123192		133.026	-1.46148	0.00795975
ccmH	55.5096	-0.618407	0.312234		115.061	-0.14205	0.827695
ccp	79.5945	2.26082	4.06772e-14		85.0382	1.23429	0.000231122
cdaR	67.8834	-1.87805	1.00444e-05		217.782	0.282918	0.741722
cdd	794.091	2.103	9.9723e-11		756.717	0.796154	0.05306
cdgI	17.7718	2.3332	0.000746896		54.1919	3.13475	5.04124e-07
cdh	16.1384	-2.92532	0.0182589		44.4153	-0.512347	0.524191
CDN75_RS00290	111.055	1.57123	3.31095e-08		123.357	0.504894	0.173895
CDN75_RS00615	11.5194	-3.02389	0.00407018		27.2185	-1.14288	0.0272901
CDN75_RS00685	44.8774	-0.618719	0.188925		110.574	0.332776	0.371086
CDN75_RS01980	355.154	-1.82679	3.42391e-07		640.406	-1.90395	2.45147e-05
CDN75_RS02765	4.74633	-1.59654	0.162635		20.6397	1.03157	0.117544
CDN75_RS05190	6.50709	1.79331	0.0387737		8.47037	1.13186	0.194893
CDN75_RS05665	17300.4	-3.1243	4.2738e-43		28838.2	-6.37963	1.1497e-135
CDN75_RS07125	3.537	2.30344	0.0590543		6.16761	2.10577	0.0214029
CDN75_RS07385	3.05071	-4.03077	0.0307036		8.03065	-1.13151	0.306882
CDN75_RS07395	0.823788	-0.673732	0.819866		2.6607	0.711086	0.647618
CDN75_RS09705	1.11518	-0.681439	0.806773		2.82703	0.714365	0.620263
CDN75_RS10005	2.48224	-0.981799	0.528225		7.27531	0.304863	0.801166
CDN75_RS10700	16.5622	0.706932	0.197286		49.5604	1.69407	7.97829e-06
CDN75_RS12755	144.521	-1.70544	9.73757e-08		313.586	-0.850422	0.00858751
CDN75_RS12855	0.881136	-0.800535	0.742899		2.97184	0.65625	0.658819
CDN75_RS13515	49.6748	1.38835	0.0162727		92.5596	1.47558	0.000760502
CDN75_RS13680	0.234774	2.99674	0.54756		1.93726	4.57017	0.0119685
CDN75_RS17410	127.394	0.419064	0.38051		316.733	1.10989	0.007293
CDN75_RS17475	6.42264	-0.376548	0.710271		22.2899	1.13054	0.0368545
CDN75_RS17695	22.2217	0.0602138	0.916944		44.7564	0.311312	0.476462
CDN75_RS18610	1.77573	-3.25747	0.0624132		3.67761	-3.09235	0.0335103
CDN75_RS19670	7.50318	7.43139	2.60342e-07		19.3662	7.8864	8.81307e-09
CDN75_RS20180	64.8389	2.43261	3.50448e-09		56.1792	1.05808	0.00755007
CDN75_RS20440	0.924191	-2.30961	0.296759		4.77315	0.910243	0.363736
CDN75_RS21730	1.61141	-1.85651	0.314387		3.83937	-0.718674	0.523248
CDN75_RS23015	51.2358	-0.165033	0.789579		107.62	0.277365	0.569334
CDN75_RS23280	0.25361	-0.494676	0.915575		1.02825	0.0913705	0.967884
CDN75_RS23435	1.3257	-2.84378	0.133753		3.26441	-1.48478	0.313306
CDN75_RS23975	0.138914	0.319559	0.952487		2.46493	2.9524	0.0572005
CDN75_RS23980	1.85942	5.25331	0.0363309		1.71916	4.40572	0.0228485
CDN75_RS24090	0.0573479	1.08448	0.837512		0.660547	1.77878	0.535497
CDN75_RS24150	0.516359	-1.46687	0.694246		2.6012	0.916782	0.595108
CDN75_RS24155	2.90917	-0.36746	0.789673		24.0358	2.77463	2.77295e-06
CDN75_RS24160	2.59153	0.388355	0.797827		6.32504	1.23834	0.152741
CDN75_RS24260	0.292122	2.03986	0.639735		1.37814	2.98675	0.125294
CDN75_RS24270	0	NA	NA		0.834924	3.3673	0.243499
CDN75_RS24275	0.775275	-0.589775	0.80954		1.82367	-0.193624	0.913585
CDN75_RS24315	0.857888	2.96257	0.260444		0.651445	1.67451	0.62359
CDN75_RS24320	0.114696	0.499914	0.925505		1.48687	2.25667	0.233204
CDN75_RS24420	0	NA	NA		0	NA	NA
CDN75_RS24555	1.08309	4.47994	0.228794		0.936557	3.50161	0.198339
cdsA	646.711	-1.0915	0.00202325		1176.17	-1.10247	0.00193571
cecR	65.0653	1.50516	0.00526429		277.861	2.96002	2.81164e-10
cedA	10.501	-0.632107	0.525193		54.7645	1.8326	0.000238888
celF	54.8164	1.05936	0.0038533		116.066	1.33189	7.34637e-05
cfa	4714.74	3.482	3.43854e-09		3153.09	1.75412	0.00652223
cgtA	3561.77	2.79524	1.97313e-07		2418.22	0.980909	0.0806539
chaA	94.6103	-1.25199	9.85575e-05		298.243	0.515626	0.0824158
chaB	102.672	1.9907	0.0033084		231.454	2.33382	0.000408465
chaC	319.881	1.72057	0.000310005		846.104	2.36	2.61378e-06
chbA	31.9443	1.31492	0.00294166		44.448	0.696586	0.0868701
chbB	112.167	2.20355	4.95527e-15		215.069	2.29522	5.07368e-08
chbC	195.793	2.31556	1.86846e-17		309.596	2.04939	5.4045e-12
chbG	117.563	1.34556	3.59689e-08		190.776	1.08807	0.000209052
chbR	57.8203	1.05444	0.036708		97.4338	0.83263	0.017264
cheA	874.078	-3.80765	2.0247e-40		4178.14	0.849278	0.262943
cheB	290.548	-5.4894	8.78333e-28		887.274	-0.496319	NA
cheR	258.322	-3.72172	2.17106e-14		803.841	-0.261884	0.812602
cheW	293.944	-4.10039	5.08941e-32		896.261	-0.393288	0.675904
cheY	82.4019	-5.69824	9.18752e-15		211.12	-1.24006	0.152005
cheZ	356.413	-4.70557	4.60917e-20		872.599	-1.37661	NA
chiA	218.93	1.49718	4.82703e-10		342.136	1.17007	0.000332616
chiP	38.5928	0.305417	0.553595		41.4142	-1.67554	0.00137182
chiQ	15.5531	2.11063	0.000573148		11.9088	0.258446	0.749537
cho	93.7561	-0.919203	0.01367		360.503	1.16053	0.000198018
chpB	61.6115	1.74699	3.20495e-07		193.538	2.66524	3.16781e-12
chpS	5.47602	1.4419	0.24704		15.7214	2.24256	0.00355972
cirA	1310.03	-4.89553	7.32389e-22		2795.83	-2.22535	9.04599e-05
citC	0.654012	-0.0301277	0.991839		1.16809	-0.410153	0.874658
citD	0	NA	NA		0.167071	1.25408	0.812602
citE	2.13988	-0.351415	0.87151		3.64204	-0.224756	0.867991
citF	2.37269	-2.49944	0.192487		6.44832	-0.436235	0.767681
citG	0.539316	0.559661	0.888752		1.11769	0.599081	0.824947
citT	16.5913	1.73391	0.0195257		19.4202	0.737806	0.269473
citX	0.229392	-0.357773	0.946487		1.15382	0.597566	0.821916
clcA	382.693	1.16474	0.000114148		925.395	1.70561	7.42435e-07
clcB	25.6571	-0.727412	0.259955		58.025	-0.0419375	0.942927
clpA	8004.63	2.25997	1.4365e-06		6960.14	0.777426	0.165296
clpB	1757.73	2.36585	4.86371e-30		4815.87	3.03536	1.71863e-12
clpP	783.677	0.555551	0.142971		2284.02	1.53639	0.000436814
clpS	78.159	1.14583	0.011115		100.732	0.312829	0.546416
clpX	10470.6	3.21342	1.90252e-24		8544.12	1.82644	4.01583e-05
cls	527.327	1.27023	9.94771e-06		1032.61	1.39443	0.000170344
clsB	161.989	0.522338	0.51412		563.398	1.82251	0.011277
clsC	271.651	0.378313	0.269149		382.008	-0.410591	0.332701
cmk	868.299	0.696186	0.0969669		1232.15	0.0545208	0.913433
cmoA	118.373	-1.55012	0.000232082		371.253	0.39759	0.22647
cmoB	142.239	-1.7123	5.88924e-07		377.22	-0.166097	0.651548
cmoM	185.612	-0.67172	0.0201165		283.288	-1.49335	1.55669e-05
cmtA	8.67093	-0.895486	0.240793		39.9538	1.47205	0.00247409
cmtB	0.638855	0.110995	0.970901		1.45683	0.494188	0.84694
cnoX	297.46	0.58587	0.0629845		613.458	0.853854	0.0514194
coaA	155.082	-1.44223	0.00410476		246.436	-2.34197	1.19562e-06
coaBC	167.919	-1.35631	0.000106621		280.122	-1.92234	9.64753e-09
coaD	117.454	1.03897	0.00152507		443.917	2.40036	1.30227e-13
coaE	199.345	1.50285	1.80835e-11		213.019	0.305593	0.286967
cobB	136.912	-1.24598	0.000246225		294.637	-0.60934	0.0226693
cobC	48.5357	-2.12327	9.8213e-07		100.407	-1.37441	2.21619e-05
cobO	111.228	-0.661124	0.0241641		168.817	-1.48838	0.000110054
cobS	64.956	-0.365461	0.34641		187.047	0.838936	0.026966
cobT	123.237	-1.30152	5.23624e-05		333.742	0.11323	0.787233
cobU	41.6995	0.16641	0.712061		97.0386	0.755479	0.0225575
codA	281.323	-2.2389	1.5588e-05		442.981	-4.39719	5.35479e-17
codB	150.521	-4.08513	5.77962e-08		265.623	-5.23496	1.54718e-13
cof	248.394	3.15427	7.85061e-33		151.683	1.19945	0.00270174
comR	101.366	0.449637	0.175114		157.49	0.0184689	0.961789
copA	515.448	2.16843	1.24958e-08		537.238	1.06945	0.0150276
copD	79.2889	-0.414633	0.459616		391.251	1.8675	6.05217e-09
corA	204.358	0.817522	0.0199035		552.259	1.63297	7.82059e-06
corC	1130.5	0.711406	0.000130281		1630.09	0.100698	0.831669
cpdA	569.379	-0.655884	0.00661936		957.332	-0.994075	0.000359962
cpdB	183.988	-2.42954	2.13151e-12		357.298	-2.01456	1.57032e-08
cpoB	793.597	-0.950358	0.00304194		1267.91	-1.60582	9.34215e-07
cpsB	10.7415	-0.475857	0.551439		31.5431	0.739186	0.168503
cpsG	7.5183	1.06314	0.251781		18.5049	1.6365	0.0277863
cpxA	418.388	-0.800025	0.00876773		924.619	-0.172533	0.656396
cpxP	1103.78	3.13781	6.06329e-17		991.581	1.94213	5.09811e-07
cpxR	273.996	-0.162854	0.645516		670.258	0.596944	0.0789966
cra	473.358	-0.571482	0.0427189		662.208	-1.83835	3.48883e-11
crcB	59.5957	3.4583	4.17219e-19		80.5976	2.99142	2.22463e-07
creA	48.8743	-1.28605	0.00334691		138.203	0.195668	0.639936
creB	80.2415	-1.19857	0.00960972		216.39	0.182359	0.601338
creC	81.9876	-0.959511	0.00315727		155.735	-0.791241	0.013567
creD	377.82	-3.89051	1.05645e-18		678.864	-4.12104	8.35465e-28
crfC	248.022	-2.44922	7.66698e-16		554.678	-1.18246	0.00067107
crl	258.282	-0.0241926	0.95401		351.467	-1.08535	0.0112059
crp	1203.07	-0.605291	0.0431326		2309.78	-0.451913	0.190593
crr	9091.23	2.61019	3.00678e-10		6844.69	0.918312	0.0883526
csdA	174.461	-0.780661	0.0635911		494.635	0.544438	0.0765253
csdE	141.438	1.70087	2.88793e-07		203.77	1.20838	0.000824512
csgA	24.5818	0.93966	0.0891382		44.5646	0.865676	0.0688849
csgB	4.60437	0.527203	0.689052		12.4208	1.36783	0.103736
csgC	24.2771	-3.58082	1.33008e-06		44.9219	-3.37139	1.44556e-06
csgD	92.6244	-2.33612	0.000895266		202.249	-1.16141	0.0708341
csgE	65.636	-2.56539	0.000404254		125.992	-2.06293	0.00154242
csgF	47.1025	-3.63395	6.6879e-05		96.46	-2.23433	0.000777427
csgG	158.053	-1.78728	0.00619276		297.349	-1.55542	0.010009
csiE	3539.41	6.02191	1.05621e-41		365.263	1.42127	0.0145869
csiR	308.011	0.513182	0.538451		314.253	-1.62418	0.0314018
cspA	3679.8	-2.15368	1.42705e-06		8556.61	-0.812867	0.0890476
cspB	485.51	-2.20971	0.000123813		981.454	-1.48268	0.00312376
cspD	2739.51	1.83398	5.01075e-24		1702.77	-0.863795	0.180204
cspE	17393.6	1.45175	7.28496e-05		9761.07	-2.76632	8.42641e-11
cspF	31.2482	-4.61039	0.000106085		67.5781	-2.03689	0.00969948
cspG	167.718	-5.01147	8.04453e-13		368.354	-1.99283	0.00013312
cspH	2.08699	-3.47341	0.0571424		5.92138	-0.754601	0.470851
cspI	45.171	-1.9936	0.0248921		91.2378	-1.3855	0.0172531
csqR	96.3847	0.3458	0.250515		141.553	-0.278639	0.376355
csrA	5325.49	3.56553	1.45066e-13		2977.84	1.5252	0.0281234
csrD	245.277	-1.14748	0.0019437		739.632	0.458083	0.216234
cstA	4462.33	-0.754897	0.00437897		6483.89	-1.90434	8.39923e-07
cueO	129.243	-1.18405	0.00495776		557.257	1.23082	0.00240155
cueR	44.8331	-0.45864	0.461546		98.2313	0.065644	0.915977
curA	454.563	1.62491	0.00313504		824.758	1.57892	0.00805075
cusA	51.4445	0.68273	0.0748932		128.045	1.33466	0.00356651
cusB	9.56694	1.82908	0.0235725		18.8223	1.92094	0.00604502
cusC	1.51122	1.63323	0.333316		6.33147	2.97455	0.0130903
cusF	1.75748	2.19454	0.241013		3.01021	2.02438	0.192267
cusR	53.7966	-0.429418	0.254916		126.983	0.32896	0.314928
cusS	47.792	-2.21967	1.58174e-07		96.8523	-1.55706	2.76097e-06
cutA	35.0036	-0.248177	0.598237		45.3115	-1.63984	0.00108509
cutC	1183.69	3.60481	8.26308e-41		429.235	0.689907	0.112242
cvpA	447.261	-3.89745	2.23451e-10		870.474	-2.79059	1.68976e-06
cvrA	124.664	-1.69758	2.54696e-07		329.026	-0.192152	0.609369
cyaA	2793.61	1.90356	2.15185e-33		2793.25	0.665381	0.0748105
cyaY	38.0306	-0.922704	0.0536162		67.6828	-1.10959	0.00729743
cybB	88.0707	-0.394946	0.414386		274.579	0.980937	0.000883575
cybC	260.628	1.75068	1.30449e-08		224.761	0.068789	0.902538
cycA	3247.48	0.460861	0.212824		3118.23	-2.08117	5.21511e-08
cydA	3166.83	1.8916	1.4015e-14		1837	-1.02049	3.86728e-05
cydB	2740.59	2.05383	3.41017e-16		1586.09	-0.667529	0.0109793
cydC	185.133	-1.31656	0.00154939		276.836	-2.69532	9.81064e-13
cydD	178.538	-1.15959	0.000632989		288.198	-1.83536	4.52091e-07
cydH	33.0128	-0.179365	0.793602		58.092	-0.201724	0.700706
cydX	188.578	2.7044	9.14533e-29		94.0187	0.0708168	0.869002
cynR	40.9091	0.719766	0.111361		75.5077	0.758003	0.0609728
cynS	6.39151	0.406182	0.708493		12.372	0.447583	0.546186
cynT	3.81348	-1.22803	0.300342		20.8665	1.59355	0.00222787
cynX	15.8817	-0.877602	0.254916		43.6932	0.50151	0.236015
cyoA	1780.25	-2.5064	9.18712e-07		3077.32	-3.06034	2.11314e-09
cyoB	3123.32	-2.60782	6.92913e-07		5190.73	-3.93047	2.5237e-13
cyoC	698.84	-2.08117	0.000193734		1069.34	-4.55648	7.51573e-17
cyoD	480.346	-1.85199	0.0010436		714.806	-4.36672	6.9636e-16
cyoE	1876.23	-1.85501	0.000206375		2805.18	-4.2455	6.62168e-18
cysA	298.945	-2.65049	0.0121335		1504.28	1.18644	0.257823
cysB	690.749	-1.88573	0.000567788		1462.62	-1.04198	0.0568828
cysC	60.5074	-3.66589	0.000434465		355.884	1.35259	0.124517
cysD	507.034	-5.20029	2.13684e-06		2022.83	0.358185	0.767681
cysE	584.048	-0.389544	0.149153		790.527	-1.7128	9.5784e-08
cysG	277.221	0.437259	0.106533		381.946	-0.359402	0.26446
cysH	49.5757	-0.547994	0.539987		125.57	0.465878	0.584338
cysI	394.81	-4.66716	1.37122e-05		929.982	-1.43423	0.178302
cysJ	1198.55	-7.28036	6.94397e-06		2844.19	-1.60173	0.167133
cysK	3456.45	-3.69376	6.67746e-08		9822.58	-0.521954	0.497367
cysM	95.2073	-2.09265	8.03266e-07		324.496	0.38074	0.38498
cysN	606.43	-3.70552	6.07685e-05		3503.05	1.30253	0.167822
cysP	861.599	-5.21561	0.00120706		3377.77	0.307325	0.874658
cysQ	2005.79	4.38366	2.37507e-15		1060.43	2.38372	0.000177864
cysS	199.304	-2.01909	3.31862e-08		502.616	-0.480536	0.173946
cysT	559.569	-3.94615	8.79431e-05		1775.8	-0.185904	0.869998
cysW	417.677	-3.94712	0.000562358		1486.13	0.158439	0.904397
cysZ	243.579	1.87409	7.25786e-09		124.841	-1.67117	8.27095e-06
cytR	168	-2.21578	1.40653e-07		301.903	-2.35138	3.07075e-09
cyuA	121.198	-2.98845	NA		253.753	-1.97782	NA
cyuP	91.1644	-0.943253	0.438519		130.555	-2.69709	NA
dacA	385.772	-2.19945	4.0996e-13		755.047	-1.72028	2.54206e-07
dacB	112.142	-2.61405	3.05876e-12		260.093	-1.06484	0.000588667
dacC	782.104	0.777656	0.151101		3054.75	2.23762	3.79383e-05
dacD	49.7035	0.874709	0.0280841		86.471	0.794455	0.0260438
dadA	4748.72	0.6546	0.00991909		4297.58	-1.91184	4.05009e-10
dadX	2018.63	-0.0536903	0.837402		2298.6	-2.20848	5.73414e-15
dam	189.59	-2.55931	2.23849e-16		422.263	-1.24449	4.23507e-05
damX	1220.82	-0.640648	0.00454707		2690.17	-0.0363391	0.92051
dapA	1400.87	-1.09036	2.61839e-06		2257.87	-1.76513	1.88271e-12
dapB	217.488	0.138638	0.738508		351.532	-0.240481	0.564312
dapD	863.978	0.28852	0.366929		1064.79	-1.04162	0.00271257
dapE	298.536	-0.611542	0.0188189		597.296	-0.316177	0.29839
dapF	391.019	-1.54401	9.50003e-11		716.059	-1.54473	5.99982e-09
dauA	115.732	-0.925709	0.0611329		442.298	1.14235	0.0133393
dbpA	228.774	-0.581953	0.0584178		587.713	0.415972	0.276874
dcd	316.549	-1.3247	1.53265e-05		736.331	-0.351171	0.264673
dcm	167.142	-1.4219	0.00032379		561.004	0.592607	0.0805275
dcp	488.239	-0.500004	0.044834		820.723	-0.833914	0.00423392
dcrB	507.628	1.30764	1.38111e-06		465.644	-0.45199	0.230388
dctA	3905.55	-0.210013	0.743223		3967.18	-4.49268	1.44765e-18
dctR	6.98171	-1.50112	0.329861		14.4385	-1.08182	0.230521
dcuA	710.388	0.622949	0.0846525		1136.24	0.295653	0.444168
dcuB	13.1989	0.347739	0.572157		23.2123	0.217718	0.730301
dcuC	29.038	0.943855	0.0757067		61.9583	1.27622	0.00299401
dcuR	49.5567	-1.37165	0.0124688		72.6756	-2.90545	2.32611e-07
dcuS	49.6293	-1.26907	0.0163927		77.9592	-2.1158	2.39158e-05
dcyD	581.839	0.476204	0.0678469		1242.66	0.829446	0.00240155
ddlA	290.402	-1.53242	4.21011e-06		534.827	-1.54141	1.95861e-07
ddlB	360.322	-0.813552	0.000552347		614.943	-1.11406	9.11102e-06
ddpA	478.496	-2.29042	7.90048e-10		763.194	-4.48996	1.88598e-31
ddpB	138.338	-3.49943	1.06542e-17		245.737	-4.22628	1.48909e-14
ddpC	136.196	-2.63306	1.65071e-15		233.135	-3.61286	3.18042e-29
ddpD	143.105	-3.67433	1.54578e-21		254.832	-4.27272	5.37143e-36
ddpF	110.4	-3.44283	7.52378e-19		197.303	-4.0333	1.37748e-18
ddpX	147.487	-1.47819	0.000152811		240.931	-2.31972	2.63176e-06
deaD	3523.89	0.587118	0.317228		7748.88	1.0237	0.0615103
decR	79.286	1.996	3.50427e-11		75.8483	0.683684	0.123436
dedA	363.41	-0.924043	0.000129604		679.91	-0.852811	0.0198725
dedD	463.933	0.532266	0.0479902		660.333	-0.143888	0.639045
def	2130.88	3.45133	1.10731e-50		967.295	0.964296	0.0264527
degP	597.466	0.388472	0.180815		2059.45	1.74588	0.00297963
degQ	435.056	-0.233115	0.773635		738.398	-0.552707	0.46778
degS	140.429	-1.10893	4.87495e-05		213.661	-2.23034	3.96489e-14
deoA	1515.24	2.45644	1.35071e-09		1226.66	0.879846	0.0685585
deoB	4101.71	2.23478	1.89447e-07		3648.56	0.799339	0.103578
deoC	959.412	3.72867	2.36653e-34		402.327	1.16848	0.0241951
deoD	2558.1	1.43491	8.42935e-05		2005.71	-0.805307	0.0833005
deoR	137.774	-0.766141	0.0219027		237.973	-0.982931	0.00122753
der	1422.65	0.445045	0.0721449		2936.96	0.736414	0.011683
dgcE	990.369	0.48162	0.0104867		969.123	-1.84458	1.4991e-12
dgcI	11.435	1.13046	0.113083		30.3128	1.82994	0.000269996
dgcJ	102.633	1.15234	0.0231919		168.019	0.923815	0.0647254
dgcM	307.553	-1.08303	0.0185518		531.26	-1.40717	0.00767235
dgcN	57.864	-0.652869	0.177527		96.699	-1.05479	0.011277
dgcP	215.062	-0.994437	0.055446		320.891	-2.07179	6.3102e-06
dgcQ	414.427	0.840291	0.0387315		1402.87	2.03874	1.04175e-06
dgcT	10.5743	-0.99819	0.200561		45.5019	1.37317	0.0057219
dgcZ	225.122	2.56767	3.63778e-11		348.621	2.29511	4.06777e-09
dgkA	101.886	0.706653	0.0271888		180.475	0.599622	0.0469588
dgoA	13.1195	1.37013	0.0888528		25.5356	1.47336	0.00569319
dgoD	27.6313	0.865803	0.064984		54.3202	1.04055	0.0146324
dgoK	31.2941	1.6178	0.000602587		75.6844	2.138	1.29719e-07
dgoR	52.2449	1.44572	2.84568e-05		149.947	2.28475	1.2634e-11
dgoT	20.8436	0.929467	0.0978373		49.8509	1.4418	0.000155838
dgt	90.5674	-1.0123	0.0221127		225.157	0.0243923	0.959077
dhaK	161.757	-0.660324	0.181132		216.939	-2.43772	7.46079e-08
dhaL	91.7284	-1.7327	0.000487923		155.53	-2.41172	1.82034e-07
dhaM	127.675	-0.846062	0.0446103		192.224	-1.91767	2.79766e-07
dhaR	82.409	-0.803828	0.191538		1091.9	3.34253	1.01255e-14
diaA	149.129	-2.43295	8.33053e-08		305.643	-1.64771	1.79612e-06
dicA	34.2893	-0.443091	0.498452		53.12	-1.04909	0.0509478
dicB	0	NA	NA		0.333282	2.03884	0.685794
dicC	3.10877	3.57231	0.0223947		14.2543	4.93796	1.35574e-05
digH	64.5833	-1.41187	0.00488843		121.741	-1.27476	0.0102206
dinB	223.57	1.65411	8.57939e-11		864.725	2.9505	5.47109e-13
dinD	36.3444	-1.58388	0.00871226		82.5456	-0.512995	0.204202
dinF	297.064	0.11237	0.657068		810.81	1.06503	0.00367451
dinG	263.145	0.0610104	0.86633		405.846	-0.457341	0.243934
dinI	96.8507	-0.325984	0.564697		237.277	0.515983	0.390242
dinJ	131.309	2.07989	5.52746e-07		182.349	1.58019	0.00380184
dinQ	195.49	0.737969	0.00481414		1410.71	3.24515	9.28744e-09
djlA	89.284	-0.435911	0.296759		159.948	-0.559859	0.0643851
djlB	2.86873	-1.12316	0.437934		11.9928	1.18001	0.122181
djlC	24.9264	0.28076	0.578987		62.5287	1.01065	0.0281428
dkgA	965.55	3.10249	5.4774e-05		518.474	0.80582	0.400612
dkgB	23.9084	0.509382	0.431384		24.2313	-1.49749	0.0136116
dksA	3879.84	3.04819	1.67648e-20		3611.96	1.87922	0.000738721
dld	845.771	-2.62833	6.46255e-30		1640.47	-2.13166	3.53077e-13
dmlA	49.0498	0.785353	0.132139		55.8421	-0.589577	0.28094
dmlR	173.955	1.33988	0.000261013		407.565	1.81079	7.05646e-07
dmpG	39.4978	1.33584	0.00326292		49.5373	0.457571	0.351019
dmsA	34.9282	1.31896	0.00364741		74.2731	1.61633	0.000331546
dmsB	21.1238	0.919466	0.17955		39.5596	0.9502	0.10928
dmsC	77.6889	2.29429	8.10578e-13		81.4372	1.23956	0.00156079
dmsD	57.7421	-1.5172	0.00212598		113.47	-1.09343	0.00101665
dnaA	591.971	-1.59959	7.01531e-09		1277.7	-0.807412	0.0152982
dnaB	260.795	-2.52276	1.82182e-11		610.258	-0.993584	0.0111661
dnaC	103.208	-0.469967	0.151508		202.22	-0.270609	0.452542
dnaE	877.34	-1.92529	2.48747e-09		1847.78	-1.12712	0.00079751
dnaG	872.728	-1.58157	0.000763479		1648.32	-1.37602	0.00479261
dnaJ	536.04	1.02943	0.00130517		2047.74	2.4244	8.20857e-07
dnaK	4053.02	2.81182	2.36252e-37		8895.17	3.10984	1.44811e-12
dnaN	409.743	-1.60195	2.67295e-11		911.68	-0.696069	0.0274069
dnaQ	319.258	2.24968	4.52484e-13		417.766	1.63369	1.8848e-06
dnaT	97.8876	-0.131511	0.717522		168.049	-0.372046	0.31165
dnaX	441.384	-1.39126	3.14164e-05		691.068	-2.43018	2.71017e-12
dolP	175.984	-3.03259	1.46441e-22		422.246	-1.08644	0.00307365
dosC	1276.34	2.25105	1.00395e-09		1183.33	0.920827	0.089985
dosP	1236.59	1.36049	0.000641788		762.586	-2.38572	6.5531e-08
dpaA	360.762	-2.67709	4.65792e-13		791.659	-1.35582	0.000333873
dpaL	9.46358	0.787457	0.484087		11.4516	-0.285331	0.701675
dpiA	17.1666	0.621646	0.279193		38.0346	1.06551	0.0186551
dpiB	46.8238	-0.04478	0.929997		102.683	0.494039	0.257746
dppA	3597.48	-5.17776	2.48388e-41		6782.13	-4.31002	1.73237e-30
dppB	470.789	-7.00305	2.83207e-37		892.142	-4.50016	4.40316e-18
dppC	385.145	-6.27658	5.57963e-22		727.179	-4.44497	5.77678e-23
dppD	513.883	-6.81778	2.90067e-47		952.92	-5.3849	1.05315e-23
dppF	474.9	-5.88064	2.84276e-54		878.347	-5.18306	3.35624e-20
dprA	114.473	1.1903	0.00260347		146.53	0.351852	0.387365
dps	1908.67	1.14921	NA		2625.52	0.440476	NA
drpB	76.2101	3.67196	3.30672e-10		562.474	5.74135	9.78613e-24
dsbA	388.814	-0.360376	0.247314		686.344	-0.488149	0.149411
dsbB	137.664	0.33975	0.325879		210.508	-0.174152	0.716222
dsbC	160.781	-1.05704	0.000679787		321.76	-0.68791	0.0172989
dsbD	191.619	-0.142717	0.71592		241.2	-1.72758	1.99362e-05
dsbE	23.7677	-0.76409	0.22395		37.0919	-1.42506	0.0108922
dsbG	79.8033	-0.733231	0.147973		184.029	0.0151125	0.977285
dsdA	209.3	-3.85247	NA		430.065	-2.61626	NA
dsdC	38.078	1.17426	0.00654095		52.3462	0.567801	0.249869
dsdX	63.3995	-3.08969	NA		155.783	-1.14249	0.535845
dsrB	35.0891	2.60996	6.83743e-06		69.1841	2.73257	0.000163287
dtd	168.349	0.12705	0.778807		208.68	-1.27395	0.00120157
dtpA	2232.86	-0.587278	0.303768		2754.88	-2.92499	6.84423e-09
dtpB	1509.58	5.13518	5.03892e-19		466.911	2.32648	0.000391424
dtpC	11.407	0.662113	0.325879		28.7704	1.32751	0.0137562
dtpD	234.016	3.96648	4.53915e-51		136.133	2.09176	2.48368e-11
dusA	143.435	-1.37553	0.00015267		362.652	-0.12059	0.783678
dusB	589.167	-3.21436	2.16902e-07		1571.37	-0.667266	0.326237
dusC	49.3473	-0.635064	0.352675		97.5213	-0.330167	0.619807
dut	123.73	-2.05128	1.06287e-07		218.264	-2.39835	1.37712e-15
dxs	487.073	-3.14242	5.44858e-16		1018.07	-1.84917	5.09687e-07
eamA	196.686	-0.282485	0.458067		314.586	-0.783455	0.0472396
eamB	99.1384	3.25613	1.42101e-27		95.2343	2.1756	1.55925e-07
ebgA	78.598	-0.374758	0.352675		151.759	-0.21433	0.717078
ebgC	10.945	-0.721223	0.435779		20.7424	-0.398554	0.600062
ebgR	84.1214	-1.24868	0.00168891		151.332	-1.27335	2.46931e-05
ecnA	37.6542	-2.32888	9.40126e-06		84.464	-1.08085	0.00497166
ecnB	25.5441	0.19499	0.811906		73.0905	1.19282	0.112934
eco	65.8661	-1.35217	0.0385781		132.465	-0.979205	0.111229
ecpA	11.0319	-1.54539	0.0572288		61.888	1.59683	0.000123995
ecpB	5.00841	-1.00976	0.421609		19.6427	1.10388	0.0672154
ecpC	22.8133	-0.277748	0.670345		76.6884	1.16602	0.00589463
ecpD	25.3435	0.379722	0.438338		39.732	-0.113976	0.81041
ecpE	14.6415	0.168014	0.793602		29.5438	0.350473	0.450836
ecpR	0.767228	-2.06274	0.534922		13.2614	3.03689	0.000819357
edd	98.3414	-0.756473	0.0265625		178.352	-0.769786	0.0229438
efeB	168.122	-4.32985	7.28697e-15		324.928	-3.22455	8.19301e-13
efeO	236.8	-4.76002	1.41722e-23		459.82	-3.25664	9.41066e-16
efp	645.844	-0.942192	0.0112445		1058.3	-1.45398	5.7398e-05
elaA	49.0351	-0.825356	0.161226		103.309	-0.318961	0.57595
elaB	2643.57	1.84607	0.00424631		4220	1.55317	0.0345471
elaD	15.0757	0.742919	0.33426		12.8928	-1.76154	0.00608277
elbB	138.856	-0.243402	0.523596		184.853	-1.60364	2.08335e-06
elfA	4.15529	2.18665	0.141273		8.90347	2.285	0.0133393
elfC	15.7073	0.358053	0.714635		47.2097	1.36671	0.0129265
elfD	2.0898	-3.47891	0.10829		7.71689	0.137168	0.915208
elfG	27.4108	0.514419	0.346892		49.9657	0.481233	0.332149
elyC	25.8341	0.078233	0.895953		51.7373	0.37749	0.409871
emrA	115.866	-1.98513	4.33115e-06		239.136	-1.27493	0.000412121
emrB	199.623	-0.264591	0.498452		321.794	-0.700901	0.0513129
emrD	77.9124	0.508268	0.188925		259.872	1.7619	0.00042175
emrE	47.6211	2.78274	9.38635e-11		42.4434	1.49746	0.00114303
emrK	25.2262	3.55067	1.61368e-10		92.0825	4.58224	2.67096e-15
emrR	159.099	-1.55049	3.99491e-07		265.245	-2.18912	2.13956e-12
emrY	13.9182	3.40315	4.70661e-08		58.1966	4.67049	2.65732e-16
emtA	155.013	0.509391	0.0578013		327.156	0.841975	0.0064105
endA	16.5083	0.381616	0.641231		38.943	0.997812	0.097951
eno	9382.81	1.41136	6.59697e-10		7680.27	-0.669508	0.0752793
entA	255.642	-3.00789	9.35806e-08		449.973	-3.47795	5.93218e-11
entB	273.446	-2.62179	1.44923e-07		458.516	-3.78396	5.80276e-14
entC	312.18	-2.18952	4.61333e-05		634.365	-1.46176	0.00874085
entD	56.0412	-2.7033	0.001224		111.631	-1.80818	0.01258
entE	413.708	-2.48046	2.52179e-05		686.392	-3.75118	1.62276e-11
entF	1305.87	0.108621	0.602691		1278.15	-3.19002	1.79081e-24
entH	70.9802	-3.49188	2.92919e-07		127.745	-3.80724	4.41594e-13
entS	175.98	-2.58148	1.25332e-07		522.598	-0.137372	0.799006
envC	224.908	-1.97925	7.42381e-12		410.057	-1.99625	4.69162e-10
envY	1.98725	-0.905855	0.586265		6.06623	0.797824	0.514369
envZ	537.614	0.727056	0.00997175		658.885	-0.383085	0.336347
epd	593.438	0.151187	0.57772		944.776	-0.27623	0.426473
epmA	47.6891	-0.194355	0.728977		133.283	0.947811	0.0160839
epmB	140.53	-1.7009	8.24449e-09		302.629	-0.896447	0.000903392
epmC	85.7776	-3.86524	5.85361e-12		174.188	-2.4399	1.02256e-08
eptA	34.4504	1.72327	0.000121185		74.0528	2.02408	3.09125e-06
eptB	157.09	-1.34043	0.0511937		252.153	-2.10032	0.00395043
eptC	226.102	-2.60156	1.09785e-06		430.955	-2.15287	1.53161e-05
era	1376.15	0.827385	0.006912		1555.11	-0.478221	0.187824
ERCC-00002	3.53524e+06	2.90315	1.23708e-08		2.44013e+06	1.16004	0.00947772
ERCC-00003	105476	2.75219	1.15616e-06		72326.1	0.953422	0.0509804
ERCC-00004	428531	2.74901	2.40331e-06		284972	0.881998	0.0753427
ERCC-00009	146338	2.89129	1.85434e-08		98953.8	1.10127	0.0128261
ERCC-00012	19.4839	3.17591	9.48106e-06		16.2506	1.86001	0.013543
ERCC-00013	77.6389	3.12539	4.31708e-08		57.8796	1.60135	0.00130025
ERCC-00014	1146.41	2.80302	2.55608e-07		783.032	1.01197	0.0310851
ERCC-00016	27.4295	2.82153	7.71819e-06		18.2998	1.02646	0.0759804
ERCC-00017	46.3117	3.02017	3.7655e-11		32.6901	1.32883	0.0186669
ERCC-00019	4499.63	3.02731	2.89279e-09		2923.48	1.19158	0.00465315
ERCC-00022	26890.8	2.88766	2.00308e-08		18101.8	1.08706	0.0137039
ERCC-00024	13.7135	2.03598	0.00837743		9.72203	0.0467978	0.966645
ERCC-00025	30680.2	2.82937	7.35996e-08		21115.8	1.05899	0.0212026
ERCC-00028	771.021	3.01325	6.28709e-09		525.1	1.27344	0.00297717
ERCC-00031	394.501	3.04848	4.06573e-10		268.674	1.31626	0.00115468
ERCC-00033	407.634	2.69812	3.80895e-06		288.279	0.949408	0.0329528
ERCC-00034	2668	2.89941	1.73726e-08		1860.01	1.17713	0.00990003
ERCC-00035	27698.8	2.93681	3.45184e-09		18898.7	1.17714	0.00604502
ERCC-00039	446.299	3.18939	1.68611e-08		271.737	1.27261	0.00981647
ERCC-00040	150.97	3.15573	1.18393e-10		91.9734	1.22959	0.00555934
ERCC-00041	63.2531	3.17626	2.43633e-06		42.9361	1.49942	0.00685532
ERCC-00042	98373.2	2.83586	1.49107e-07		66862.7	1.04205	0.0249311
ERCC-00043	37713.1	2.81218	1.83803e-06		25591.1	1.01041	0.0438952
ERCC-00044	29048.9	2.8986	7.61032e-09		19877.2	1.13511	0.00990003
ERCC-00046	278068	2.85724	8.64037e-07		187179	1.05311	0.0360071
ERCC-00048	3.46393	3.06706	0.0164425		4.12641	2.41494	0.0416125
ERCC-00051	881.32	2.71466	2.54791e-05		604.684	0.912124	0.10772
ERCC-00053	2742.55	2.79374	2.82222e-06		1799.92	0.913236	0.0693358
ERCC-00054	9.22075	4.01039	5.89017e-05		8.05436	2.87655	0.0040392
ERCC-00057	1.96946	1.76361	0.295857		4.68828	2.41009	0.0355264
ERCC-00058	568.632	3.01811	5.39152e-08		385.763	1.27608	0.0109514
ERCC-00059	1224.88	2.91181	3.30201e-08		833.69	1.1417	0.00908482
ERCC-00060	19548	2.79002	1.21613e-06		13680	1.04734	0.0309564
ERCC-00061	7.00995	2.27706	0.0171668		9.11346	1.58108	0.109356
ERCC-00062	5527.44	2.80601	1.03346e-06		3723.16	0.987664	0.0533555
ERCC-00067	180.203	2.972	8.4308e-09		120.919	1.19616	0.00798494
ERCC-00069	478.631	3.00209	3.43854e-09		311.796	1.16824	0.00712129
ERCC-00071	6779.31	2.9359	1.69633e-08		4435.22	1.0897	0.015958
ERCC-00073	110.541	2.44441	4.03072e-08		86.3599	0.830041	0.077723
ERCC-00074	975342	2.84249	1.24282e-06		640522	0.978526	0.0467743
ERCC-00075	3.92675	1.61629	0.292553		4.93812	0.861645	0.553291
ERCC-00076	25394.1	3.05353	1.51318e-09		16782	1.26122	0.00393152
ERCC-00077	59.1431	1.97957	0.00217848		49.3347	0.381276	0.566822
ERCC-00078	7525.63	2.89414	3.08465e-09		5184.79	1.1437	0.0103213
ERCC-00079	7192.96	3.0413	9.90748e-10		4755.01	1.24588	0.00399797
ERCC-00081	19.8824	3.7004	8.72319e-05		10.3676	1.65571	0.0183171
ERCC-00083	13.8918	2.74355	0.00011387		5.94944	-0.120446	0.921226
ERCC-00084	7671.25	2.91405	3.4957e-09		5282.02	1.16761	0.00602103
ERCC-00085	1111.5	2.87312	1.59765e-08		806.23	1.22641	0.0088154
ERCC-00086	13.4419	2.68849	0.00667084		8.76836	0.804432	0.490015
ERCC-00092	55523.9	2.88897	2.7917e-08		38192.9	1.13536	0.0121563
ERCC-00095	12793.2	2.92847	8.33053e-08		8325.99	1.06944	0.0195263
ERCC-00096	3.69532e+06	2.87393	1.72703e-08		2.51804e+06	1.09477	0.0137545
ERCC-00097	39.4577	2.7276	0.000714461		27.3535	0.982674	0.189254
ERCC-00098	18.2836	3.18427	3.17605e-05		11.4655	1.3546	0.0817679
ERCC-00099	2982.67	2.86804	4.59173e-08		2053.63	1.11202	0.0168734
ERCC-00104	66.0075	3.27885	2.3478e-07		39.1548	1.34431	0.020239
ERCC-00108	151184	2.86199	4.94477e-08		103991	1.10046	0.0151772
ERCC-00109	49.8146	2.88139	5.84076e-08		38.857	1.38617	0.0134135
ERCC-00111	83772.4	2.82977	5.35737e-08		59647.9	1.13124	0.0111851
ERCC-00112	32012.6	2.88273	2.39039e-08		21767.1	1.10198	0.0127368
ERCC-00113	728830	2.94239	5.54608e-09		487257	1.14253	0.00903231
ERCC-00116	235474	2.8289	4.47857e-08		162840	1.06767	0.0164977
ERCC-00117	14.5341	2.07177	0.0185076		19.2539	1.43336	0.025503
ERCC-00120	45.2348	2.75738	4.15201e-07		29.7594	0.8669	0.189606
ERCC-00123	65.5183	2.47644	0.000515555		49.9837	0.851424	0.141853
ERCC-00126	1570.65	2.96665	2.28324e-09		1025.99	1.12505	0.00780023
ERCC-00130	3.44304e+06	2.90812	2.35117e-08		2.36584e+06	1.15668	0.00970907
ERCC-00131	20228.4	2.90954	2.84858e-08		13566.4	1.10842	0.0139658
ERCC-00134	6.83091	2.13538	0.00873084		9.43442	1.50663	0.0315541
ERCC-00136	220961	2.87753	3.17724e-07		146886	1.04904	0.0250467
ERCC-00137	91.5061	2.94929	5.9847e-05		51.0512	0.7839	0.259129
ERCC-00138	34.0864	2.74362	2.06314e-05		25.6345	1.17683	0.0396176
ERCC-00142	2.59645	3.97391	0.0101033		1.1954	1.60171	0.427477
ERCC-00143	599.507	3.14117	1.70374e-08		368.034	1.2266	0.0112466
ERCC-00144	2412.18	3.0531	3.77951e-09		1580.37	1.24398	0.00505757
ERCC-00145	110805	2.86742	3.84538e-08		74880.5	1.06939	0.017518
ERCC-00147	16.4596	2.77329	0.000142602		17.4544	1.89477	0.00562289
ERCC-00148	981.555	2.94985	2.87283e-08		693.676	1.27253	0.00970367
ERCC-00150	258.559	3.00688	1.2897e-08		190.091	1.4244	0.0015622
ERCC-00154	130.749	2.81098	0.000141361		111.148	1.48747	0.0160717
ERCC-00156	38.0325	2.59833	4.05426e-05		22.3452	0.399277	0.579023
ERCC-00157	2846.11	2.86953	2.87576e-08		1995.1	1.15117	0.0120765
ERCC-00158	69.9195	2.78398	2.23247e-07		54.6965	1.28395	0.0097603
ERCC-00160	2246.87	2.9134	2.09033e-08		1498.1	1.1016	0.0141089
ERCC-00162	4260.99	2.84235	1.0834e-06		2782.77	0.968616	0.0614635
ERCC-00163	1799.49	3.07996	4.05013e-09		1139.55	1.20743	0.00582334
ERCC-00164	72.2309	2.56295	2.51871e-08		50.3984	0.741074	0.114807
ERCC-00165	9168.5	2.97178	1.63183e-09		6076.28	1.16111	0.00607877
ERCC-00168	94.2311	2.72184	1.61374e-06		57.752	0.672694	0.17115
ERCC-00170	1825.11	2.80665	5.65963e-07		1298.36	1.10412	0.0245112
ERCC-00171	398027	3.03901	3.7188e-09		253707	1.1683	0.00858826
erpA	1321.7	3.69675	9.89499e-38		534.034	1.06616	0.00457632
espL4	3.00463	-0.26703	0.86157		3.4213	-2.49076	0.0624655
essD	4.89621	0.68662	0.603503		13.9823	1.6024	0.0438952
etk	148.824	1.99116	3.01427e-11		185.094	1.25567	0.000245347
etp	5.98252	1.80703	0.0552926		14.222	2.25362	0.00129626
ettA	1716.19	-1.02898	1.8274e-06		3865.38	-0.266621	0.323739
eutA	27.6545	1.00972	0.104567		61.6807	1.36475	0.00809709
eutB	56.2488	-0.230556	0.594814		111.795	-0.0261416	0.950581
eutC	67.2044	0.0158487	0.970544		114.236	-0.181991	0.648959
eutE	7.37754	-0.725356	0.439642		14.5307	-0.62686	0.514349
eutG	9.69621	0.182833	0.845438		27.7605	1.24336	0.0118672
eutH	42.3905	2.40885	3.62532e-05		84.4485	2.55326	4.52091e-07
eutJ	7.52455	0.890904	0.260791		15.0957	1.10395	0.0961986
eutK	52.2403	0.531051	0.168676		85.8953	0.209918	0.596721
eutL	41.5992	0.10445	0.845438		77.91	0.194981	0.653814
eutM	13.9152	-1.24294	0.132868		21.8739	-1.8848	0.00116593
eutN	1.05575	-1.02318	0.661172		2.08634	-0.857887	0.62344
eutP	5.1218	-0.531029	0.674416		11.0842	-0.0655291	0.935427
eutQ	7.18813	-1.1849	0.180815		16.8729	-0.247774	0.690385
eutR	27.8812	-0.416509	0.41134		57.3802	-0.104485	0.856253
eutS	3.31811	0.161969	0.907549		5.59548	-0.237245	0.84063
eutT	11.5069	0.456803	0.578914		15.7589	-0.415975	0.584338
evgA	19.2623	-4.35409	4.68031e-05		143.544	1.67087	0.00213359
evgS	73.264	-1.70807	5.01707e-05		182.736	-0.402818	0.3212
exbB	932.376	0.101154	0.788221		1272.09	-0.860693	0.00918499
exbD	422.334	0.000244325	0.999338		679.858	-0.386664	0.310746
exoX	127.835	0.0549121	0.884803		229.008	-0.0386227	0.916102
exuR	439.059	0.814246	0.000117765		786.484	0.761138	0.01049
exuT	614.265	2.15671	7.20144e-24		806.48	1.53888	1.11335e-05
fabA	1790.18	-0.291386	0.569726		2305.2	-1.80124	0.00010787
fabB	6348.06	-1.15831	0.00111412		10217.6	-1.83918	2.29153e-07
fabD	1100.76	-0.539363	0.0711897		1877.01	-0.795552	0.0097603
fabF	2222.01	-1.17287	2.15392e-06		7012.62	0.575702	0.0382829
fabG	2163.66	-1.32283	3.08465e-09		4003.57	-1.26448	1.87079e-06
fabH	1073.74	-0.0821478	0.817241		1577.23	-0.823236	0.00887272
fabI	1319.48	-0.0625794	0.817069		2292.62	-0.222383	0.530802
fabR	344.358	-0.534033	0.0207075		475.293	-1.86985	2.9019e-13
fabY	353.34	-0.500253	0.214272		523.988	-1.41939	0.000477855
fabZ	261.273	-1.56328	7.54517e-07		499.704	-1.30475	1.35884e-05
fadA	1601.97	0.373218	0.215698		1647.42	-1.82904	0.00047289
fadB	3045.31	0.187762	0.518939		3367.09	-1.81153	0.000320449
fadD	4356.59	2.65199	3.87652e-23		1968.16	-0.342159	0.488831
fadE	11117.3	3.64326	6.80849e-51		6969.59	1.85111	0.00045152
fadH	690.412	0.424288	0.0361313		818.028	-0.968525	0.0864458
fadI	862.923	0.353605	0.0629869		1751.41	0.605118	0.183988
fadJ	1273.41	-0.114678	0.62773		2083.17	-0.482758	0.310059
fadK	17.5138	1.6351	0.00274034		19.4351	0.560663	0.326263
fadL	3015.71	-1.57886	7.26759e-15		5492.68	-1.62934	0.000158881
fadM	30.4274	-0.0616909	0.925505		395.486	3.64893	2.65222e-14
fadR	371.309	-0.0179964	0.974232		452.592	-1.58204	0.000193243
fau	291.768	0.0775038	0.84072		402.838	-0.848705	0.00488673
fbaA	4916.56	0.150953	0.676508		5717.85	-1.59789	3.32009e-05
fbaB	3687.97	1.27724	0.0265017		5443.83	0.781012	0.221155
fbp	598.287	-0.143467	0.552726		789.605	-1.42841	2.50188e-07
fbpC	6.21607	-0.429958	0.650279		50.1816	2.7621	2.71682e-09
fcl	14.2934	-0.257337	0.825845		26.1196	-0.166056	0.801934
fdhD	336.984	2.49988	3.38715e-32		298.792	1.15546	0.000103259
fdhE	602.017	-2.08776	1.21086e-07		1043.91	-2.50119	2.05932e-09
fdhF	172.831	1.58317	2.7917e-08		339.341	1.71136	1.0428e-08
fdnG	7909.81	-0.611871	0.0852921		12258	-1.30325	0.00197817
fdnH	15.0375	0.575464	0.409681		57.876	2.15118	3.33084e-05
fdnI	21.3451	0.929719	0.0982608		44.2357	1.26304	0.00405761
fdoH	1568.62	-0.877508	0.0114071		2334.16	-1.95042	1.18613e-06
fdoI	866.193	-1.22807	0.000174861		1302.54	-2.50876	4.44127e-10
fdrA	18.9233	1.03653	0.186763		59.7103	2.03155	0.00018065
fdx	162.236	-2.02437	5.54675e-06		319.154	-1.50834	0.000479623
feaB	280.375	0.649608	0.0552079		410.981	0.0689114	0.872627
feaR	306.64	-0.481209	0.16648		374.494	-2.77148	1.00365e-10
fecA	101.694	-0.782668	0.0555868		174.244	-1.00366	0.0151392
fecB	22.434	-1.0982	0.0802739		45.7325	-0.648954	0.230529
fecC	10.7364	-1.94338	0.0162094		25.2214	-0.70014	0.289732
fecD	13.0045	-1.73852	0.0691723		26.5193	-1.24395	0.0409287
fecE	17.5088	-1.47057	0.0480591		28.0924	-2.10289	0.00591736
fecI	205.3	0.748115	0.0451602		251.399	-0.334416	0.376336
fecR	241.909	0.434238	0.186824		290.305	-0.860485	0.068011
feoA	54.99	2.09996	3.42207e-07		56.7169	0.995003	0.0207218
feoB	698.203	1.29159	0.00132061		777.135	0.147491	0.772354
feoC	86.6729	0.81655	0.0926448		96.8417	-0.525614	0.338592
fepA	839.978	-3.29591	4.15624e-09		1930.88	-1.33116	0.0295752
fepB	158.02	-0.466808	0.17356		355.689	0.17464	0.593276
fepC	91.2062	-7.17068	8.51407e-11		182.638	-3.26973	5.98445e-14
fepD	89.722	-1.67329	3.85233e-06		201.672	-0.675088	0.0801558
fepG	83.4349	-3.87374	2.62666e-13		184.976	-1.7476	0.000742775
fes	324.135	1.04516	2.81753e-05		302.134	-0.835113	0.00451069
fetA	16.2738	-1.12643	0.218491		31.0005	-0.789051	0.111942
fetB	26.128	-0.62802	0.23468		51.8891	-0.406876	0.379008
ffh	1047.3	0.145414	0.58772		1473.46	-0.690972	0.00885255
ffs	135.842	2.92458	1.61292e-27		205.32	2.60303	6.21929e-10
fghA	44.833	-1.24993	0.119348		219.386	1.45071	0.0240497
fhuA	1435.77	0.984354	2.94124e-09		1501.07	-0.516276	0.0453456
fhuB	181.108	-2.43233	6.03227e-13		361.568	-1.75078	0.00124681
fhuC	168.689	-0.776945	0.00399954		273.078	-1.31854	1.70666e-05
fhuD	76.3611	-2.26626	1.30642e-06		143.617	-2.05783	0.000230342
fhuE	221.3	-1.07373	3.34063e-05		517.258	-0.184773	0.62344
fhuF	1563.44	-0.514191	0.00655825		3062.49	-0.285228	0.246428
fic	561.423	2.7372	5.37574e-06		893.672	2.47683	0.000181643
fieF	284.229	0.776817	0.0214042		480.435	0.569812	0.0946891
fimA	272.489	-1.55342	1.50583e-07		498.531	-1.5982	2.69422e-06
fimB	22.1228	-3.41684	1.82205e-05		56.8288	-0.938591	0.0469588
fimC	13.7279	-3.31227	0.0003961		50.7072	0.299151	0.597243
fimD	44.7696	0.225963	0.646403		132.901	1.34633	0.00246318
fimE	9.29105	1.39166	0.0630956		18.9872	1.5381	0.0104181
fimF	8.81816	-0.981669	0.336947		33.2538	0.989247	0.110853
fimG	10.875	0.0220029	0.977284		27.5598	0.805045	0.109472
fimH	51.5964	1.72315	6.33415e-07		116.075	2.10258	1.72838e-09
fimI	28.6015	-2.31294	0.000620045		59.4197	-1.42719	0.00110743
fimZ	4.16999	0.682105	0.588522		7.38356	0.795531	0.380597
fis	253.972	-2.4395	0.000288022		634.186	-0.662978	0.352627
fiu	911.389	-4.33954	5.56824e-27		1710.23	-3.65842	1.40384e-21
fixA	3.04351	-1.24712	0.388018		8.98128	0.292259	0.762197
fixB	2.5226	-2.44169	0.146013		10.6951	0.977417	0.240389
fixC	7.34325	-0.67603	0.45962		21.1504	0.534648	0.38851
fixX	0.49831	-1.45007	0.694246		3.03189	1.1311	0.399877
fklB	353.227	-2.42629	3.141e-12		643.82	-2.44082	5.75567e-19
fkpA	1258.6	-0.06077	0.833534		1637	-1.35446	8.43034e-05
fkpB	196.099	-1.75714	1.33582e-07		365.584	-1.65043	2.34393e-06
fldA	304.394	0.00170268	0.995064		448.134	-0.714823	0.0290833
fldB	212.801	1.02495	1.259e-05		195.38	-0.920817	0.00423142
flgA	602.301	-6.492	5.04522e-58		1103.36	-6.46563	4.84228e-84
flgB	795.187	-12.0726	3.00106e-22		1461.46	-10.4118	8.95637e-47
flgC	1259.11	-12.7355	1.32555e-24		2316.84	-9.1145	7.48824e-95
flgD	2501.26	-10.3189	1.03109e-53		4594.04	-9.40123	8.55066e-102
flgE	5334.56	-11.0542	9.36332e-74		9809.58	-9.55069	2.57898e-119
flgF	2705.57	-11.0747	1.81486e-44		4971.89	-9.36963	4.21899e-111
flgG	2608.23	-9.24641	7.60658e-76		4789.92	-9.13917	7.55716e-139
flgH	1227.85	-10.3368	1.23234e-29		2252.02	-8.41963	3.60041e-102
flgI	1213.93	-8.77622	6.79435e-49		2224.36	-8.04159	1.90962e-92
flgJ	811.626	-8.16946	3.942e-38		1491.88	-6.88506	1.09971e-58
flgK	1280.84	-4.12708	6.17308e-38		4207.66	-0.151289	0.773354
flgL	791.834	-3.10157	1.34274e-29		2378.01	-0.265433	0.588975
flgM	264.698	-2.25371	8.7696e-07		667.722	-0.566863	0.192747
flgN	272.885	-2.54753	1.74157e-20		829.868	-0.0739439	0.903958
flhA	1681.08	-3.70148	3.28589e-31		3314.35	-2.62531	0.000667272
flhB	529.322	-6.48299	4.07447e-41		1148.58	-2.30069	0.0164546
flhC	368.672	-2.05622	0.000185282		587.004	-3.46558	1.3072e-10
flhD	207.45	-2.3386	5.91394e-05		350.152	-3.12166	4.89149e-08
flhe	222.415	-10.2338	1.79064e-15		446.578	-3.32578	0.000158818
fliA	1478.94	-5.11991	1.00246e-39		3299.21	-1.98184	2.36933e-05
fliC	7730	-4.11317	1.09383e-71		17410.5	-1.75428	0.00222787
fliD	1421.04	-5.79703	5.63427e-43		2766.79	-3.58323	1.1217e-06
fliE	164.422	-5.85493	4.5517e-15		298.355	-5.94274	4.70251e-19
fliF	2189.29	-10.7665	6.29249e-38		4002.33	-8.43203	1.22487e-63
fliG	1717.11	-9.45092	1.73491e-47		3137.31	-8.57839	1.38885e-94
fliH	1120.59	-8.81761	2.34198e-40		2048.08	-8.01022	1.32198e-61
fliI	1562.41	-10.2907	1.89443e-34		2859.51	-7.98003	1.81338e-80
fliJ	336.389	-8.43102	1.85288e-19		612.685	-9.36938	1.1403e-33
fliK	976.68	-9.59993	1.21798e-31		1785.76	-9.03344	3.03634e-78
fliL	922.927	-11.3246	3.54647e-19		1702.56	-6.58984	2.43916e-15
fliM	2291.01	-9.89297	4.70963e-49		4215.96	-6.87786	2.16327e-18
fliN	736.063	-8.59517	1.05369e-29		1367.88	-5.66382	7.65775e-13
fliO	616.136	-8.31855	1.02081e-32		1141.21	-5.87688	4.2263e-09
fliP	499.976	-9.63865	6.78187e-18		923.419	-6.09695	2.146e-10
fliQ	175.403	-9.89103	1.50179e-14		323.806	-6.41267	2.88422e-13
fliR	238.824	-6.98487	3.07991e-21		438.39	-6.09343	1.63757e-29
fliS	235.851	-7.97266	2.35887e-17		456.518	-4.05909	2.6379e-07
fliT	245.813	-6.48155	4.9828e-22		477.708	-3.8158	3.7408e-07
fliZ	959.965	-6.32652	1.0344e-63		2021.27	-2.62275	1.13046e-08
flk	90.028	-2.63767	1.14945e-10		187.466	-1.58568	5.88753e-07
flxA	11.8876	0.204209	0.83047		83.6608	2.96851	4.74808e-11
fmt	2524.57	2.35375	1.06513e-27		1969.98	0.674187	0.0556326
focA	1722.73	3.89205	1.23555e-47		642.198	1.14953	0.00124602
focB	6.89709	0.158971	0.885961		20.7271	1.30555	0.0129029
folA	144.457	0.408339	0.36656		220.781	-0.0819133	0.870504
folB	10.3415	-2.29598	0.0175671		24.3178	-0.949862	0.208901
folC	318.897	-0.837375	0.010143		536.501	-1.20031	0.00307121
folD	289.185	-1.86531	6.70192e-09		452.726	-3.45849	1.28618e-27
folE	511.338	-2.14915	3.00854e-15		921.551	-2.32224	2.04026e-13
folK	46.1194	-5.17903	4.86229e-09		102.803	-2.01688	2.46824e-05
folM	118.046	-1.2217	0.00465687		279.598	-0.279178	0.521615
folP	80.6951	-0.81748	0.0615514		239.027	0.599533	0.152005
folX	300.831	1.54256	8.56994e-06		416.727	0.959306	0.0202696
fpr	201.291	0.329461	0.586094		291.194	-0.382165	0.507906
frc	12.0683	0.965254	0.324003		44.0138	2.34126	0.000119741
frdA	983.508	-0.344413	0.255151		1621.96	-0.719825	0.0106643
frdB	300.282	-0.476541	0.11241		537.47	-0.569664	0.0402609
frdC	137.776	-0.250543	0.528225		250.703	-0.24619	0.481969
frdD	246.561	-0.13714	0.605571		468.778	-0.0304135	0.935216
fre	465.059	-0.868925	8.75758e-05		934.253	-0.521697	0.0393557
frlA	3.82261	-0.338428	0.788414		9.10316	0.241627	0.775993
frlB	29.6783	0.517021	0.350569		48.1077	0.191497	0.761434
frlC	13.2017	-0.291278	0.778776		22.1131	-0.487994	0.567237
frlD	32.9613	0.733266	0.143098		46.0885	0.0915391	0.871237
frlR	82.1445	0.725804	0.0247731		108.742	-0.1349	0.728705
frmA	405.674	0.51657	0.401456		1308.54	1.68501	0.00352461
frmR	77.6491	0.098899	0.900281		295.084	1.68011	0.00482242
frr	1813.13	0.681709	0.0112646		3257.54	0.635586	0.100599
frsA	177.603	0.81949	0.0030993		249.302	0.156319	0.64197
fruA	2750.39	2.39884	2.02057e-24		2823.66	1.32564	2.83614e-05
fruB	522.08	1.89985	8.06419e-18		466.613	0.391286	0.564812
fruK	723.718	1.81738	1.09797e-13		896.81	1.03532	0.00040942
frvA	0.464242	0.646105	0.841346		3.72949	2.95453	0.0337487
frvB	16.2049	2.31881	7.00428e-05		15.567	1.07597	0.11412
frvR	10.8947	0.349392	0.702348		21.4624	0.537712	0.561357
frvX	11.7609	0.955739	0.155757		14.531	0.0490367	0.942702
frwB	2.39001	-2.33492	0.194924		5.55641	-0.574837	0.581045
frwC	7.22822	-1.30158	0.268962		14.2226	-1.01894	0.250873
frwD	6.78757	1.01188	0.325879		13.1412	1.06308	0.127349
fryB	0.114696	0.499914	0.925505		3.49172	3.62652	0.0293941
fryC	3.67284	0.605791	0.749892		11.8711	1.72139	0.122317
fsa	49.6423	2.27616	1.37456e-07		47.3252	1.03723	0.0273228
fsr	96.2648	0.514721	0.123192		116.066	-0.706961	0.0270752
ftnA	120.118	-1.15001	0.0142508		189.011	-1.97289	1.00194e-06
ftnB	131.086	-0.277697	0.448666		364.444	0.823869	0.024605
ftsA	765.883	0.440608	0.0864147		1316.52	0.271612	0.390819
ftsB	111.141	-0.269513	0.500361		271.494	0.497463	0.171725
ftsE	286.379	0.662962	0.00471198		548.54	0.770249	0.0065495
ftsH	10915.7	1.5136	4.2986e-21		21540.1	1.65736	6.68609e-08
ftsI	360.173	0.177154	0.461617		563.505	-0.283343	0.33727
ftsK	1757.65	0.0166255	0.947716		3454.97	0.212761	0.583975
ftsL	94.1466	0.213942	0.49988		163.304	0.0640751	0.853829
ftsN	161.044	-1.55181	2.09012e-05		319.825	-1.10137	0.000357754
ftsP	440.704	-1.934	2.71544e-12		943.518	-1.0818	0.000142321
ftsQ	480.388	0.37173	0.154768		1028.07	0.739382	0.0161455
ftsW	261.321	-1.69899	7.26832e-08		426.176	-2.59745	1.12689e-14
ftsX	567.682	1.11379	1.27782e-07		784.498	0.47358	0.0800737
ftsY	479.823	-0.430552	0.100216		970.177	-0.105158	0.73946
ftsZ	2822.2	-0.0347678	0.912366		4291.6	-0.661108	0.0382946
fucA	11.4034	-1.00122	0.188377		19.2993	-1.53905	0.00629953
fucI	86.4547	-1.31967	0.00223111		145.21	-1.77513	0.00128415
fucK	44.3549	-1.31651	0.0151136		81.8685	-1.25548	0.00350787
fucO	127.43	-0.169428	0.587066		178.218	-1.20634	6.42802e-05
fucP	18.4307	-0.56178	0.450617		25.4324	-1.79265	0.00417587
fucR	103.741	-1.98372	1.95693e-10		184.195	-2.18642	2.35968e-13
fucU	71.0129	0.400744	0.360701		169.442	1.01869	0.00528615
fumB	2158.75	-0.209896	0.645968		2378.19	-2.94918	4.60424e-13
fumC	1742.11	1.42565	2.06094e-09		1234.75	-1.24853	5.22847e-05
fumD	14.0134	0.835237	0.26339		52.9318	2.24941	8.03778e-05
fumE	67.9144	-1.10784	0.0120852		146.202	-0.533808	0.165545
fur	768.88	1.16356	2.87184e-05		894.543	0.0799586	0.84063
fusA	27228.4	-0.783846	0.127171		49498.4	-0.784367	0.130196
fxsA	132.449	3.86304	8.47131e-13		485.277	4.9168	2.09549e-13
gabD	2219.15	1.72177	0.0170364		1771.76	-0.258574	0.758621
gabP	506.211	0.611847	NA		462.085	-2.13078	NA
gabT	2372.14	0.476358	NA		2373.67	-1.87198	NA
gadA	278.062	1.17321	0.0234543		350.753	0.279012	0.649262
gadB	310.531	0.621866	0.226796		449.482	-0.0267536	0.964514
gadC	326.049	0.909154	0.0341286		399.305	-0.144538	0.786778
gadE	28.4397	0.351011	0.709562		27.901	-2.23859	0.0250805
gadF	0.965046	-0.916576	0.684515		1.62261	-1.77192	0.323739
gadW	136.977	-1.9108	0.0300534		226.501	-3.07366	0.000132855
gadX	68.7361	3.64198	2.36005e-09		92.5294	3.14917	6.81773e-07
galE	199.602	-0.807833	0.0231048		293.052	-2.00825	1.16555e-06
galF	1826.1	0.640082	0.000495602		3162.27	0.501999	0.0654936
galK	278.891	-1.13548	9.37719e-07		670.709	-0.142383	0.797474
galM	452.412	-1.22117	0.000143868		2285.59	1.54564	5.91311e-06
galP	821.146	0.78831	0.0877494		2844.42	2.03582	1.44954e-05
galR	200.142	0.674961	0.0476298		400.617	0.87212	0.0118755
galS	81.7379	-1.59442	0.00493182		119.549	-3.72389	9.47328e-13
galT	171.07	-0.923221	0.00137664		237.848	-2.64043	7.15773e-15
galU	2570.37	2.55343	9.14183e-10		1461.92	0.152191	0.782548
gapA	6973.27	-0.508818	0.195762		11053.6	-1.11302	0.0141893
garD	378.216	2.61431	7.88079e-20		196.802	0.0277539	0.954737
garK	160.547	2.56706	1.75339e-05		145.579	1.25316	0.0507505
garL	30.7098	1.26575	0.0736972		32.5507	-0.0746363	0.927176
garP	36.7572	2.72802	0.000514376		24.8774	0.848924	0.338847
garR	99.7906	1.603	0.00221552		108.935	0.467081	0.43132
gatA	6549.59	-1.80913	5.60001e-13		9381.36	-7.81042	1.61503e-183
gatB	2169.2	-3.03326	1.7788e-19		3553.47	-8.1816	1.06919e-101
gatD	4871.89	-4.33448	1.47796e-63		8645.45	-6.13502	5.54452e-133
gatY	28072.4	1.35237	6.18004e-09		15228.4	-4.26673	4.57505e-27
gatZ	32672	-0.0546715	0.83344		31194.7	-5.45628	5.75379e-55
gcd	4429.59	3.3919	4.55869e-09		1597.41	0.295343	0.682865
gcl	62.123	1.86806	2.10516e-05		151.128	2.34732	9.33886e-08
gcvA	151.412	0.894338	0.0448201		263.741	0.803291	0.0765253
gcvH	1387.28	-5.7871	5.56693e-54		2561.06	-5.76196	5.06645e-48
gcvP	7361.93	-5.99616	6.3799e-105		13473.7	-6.76087	4.25715e-96
gcvR	419.816	1.38435	0.00059535		388.234	-0.307149	0.531594
gcvT	3623.4	-5.91358	1.76857e-41		6728.73	-5.53518	1.1646e-41
gdhA	647.97	-3.88335	3.12656e-31		1463.64	-1.67909	6.14649e-06
gfcA	6.33792	-4.04912	0.010535		70.976	2.50029	0.000142734
gfcB	5.78525	1.317	0.157044		18.1068	2.37246	0.00240233
gfcC	4.71622	-0.959547	0.459616		17.0463	1.20434	0.219735
gfcD	11.1636	-1.34916	0.118766		41.4526	0.951922	0.197024
gfcE	10.5556	-0.0911106	0.906863		27.5362	0.90213	0.123443
ggt	896.081	-1.50465	0.00925863		1549.72	-1.9617	0.000801105
ghoS	76.5594	-0.183843	0.808285		335.624	1.7856	0.00456155
ghoT	5.0257	5.85085	0.000178149		12.5472	6.28519	7.60716e-06
ghrA	119.498	-1.36439	0.000170576		407.068	0.642981	0.0648036
ghrB	191.665	-2.72949	3.22603e-09		382.602	-2.06942	3.12135e-06
ghxP	501.215	-5.74576	2.83059e-23		940.373	-4.26688	5.98273e-18
ghxQ	54.4855	-0.741525	0.374232		121.411	-0.139607	0.767681
glaH	3146.63	4.21993	NA		1422.64	1.88804	0.25368
glcA	1464.99	-3.83155	NA		2732.91	-4.10629	NA
glcB	5295.78	-4.25127	NA		10132.9	-3.9468	NA
glcC	436.307	-0.383586	0.595795		626.887	-1.31369	0.034211
glcD	1413.28	-4.75894	NA		2598.39	-6.9984	NA
glcE	855.49	-5.10853	NA		1582.03	-7.4873	NA
glcF	1189.21	-3.44876	NA		2196.08	-3.91703	NA
glcG	595.216	-3.90724	NA		1120.64	-4.01466	NA
gldA	46.5504	0.281094	0.612646		74.3099	-0.0764554	0.87828
glf	265.471	-1.37289	0.000865934		409.917	-2.48852	1.35393e-09
glgA	1533.56	-0.5127	0.355162		3070.99	-0.25828	0.66929
glgB	1054.93	-1.16832	0.0198424		2012.92	-1.04101	0.0509049
glgC	1275.05	-0.520216	0.373913		2311.19	-0.608755	0.307002
glgP	1754.68	-0.531731	0.291449		2648.66	-1.40228	0.00446613
glgS	81.371	2.47064	4.22504e-10		112.851	1.98995	0.00116507
glgX	937.894	-0.286495	0.598756		1403.5	-1.09101	0.035726
glk	646.572	0.821758	0.00530834		835.72	-0.08459	0.840742
glmM	889.017	-0.687919	0.0087528		1606.74	-0.733133	0.0302375
glmS	2776.06	0.827768	0.000425511		3619.26	-0.0436192	0.89449
glmU	1132.82	0.188875	0.347447		1711.89	-0.392339	0.177789
glnA	699.028	-2.16278	1.2498e-14		1109.41	-4.03147	6.8896e-37
glnB	104.109	-1.3216	0.00133698		178.658	-1.68783	4.62086e-08
glnD	401.21	0.372441	0.0931968		457.694	-1.23107	1.18596e-05
glnE	590.152	-0.722616	0.00224601		893.026	-1.63959	7.19866e-08
glnG	308.506	1.75368	1.24749e-15		719.187	2.18564	5.452e-15
glnH	1198.02	-1.8918	9.93606e-17		2043.24	-2.49853	1.91107e-19
glnK	5.08987	1.24097	0.270772		9.01338	1.07058	0.180059
glnL	191.894	1.34215	8.56799e-08		534.275	2.11631	1.4578e-15
glnP	315.578	-1.85218	8.03e-08		562.61	-2.00125	5.86383e-09
glnQ	432.969	-2.50574	2.06804e-15		849.486	-1.9099	3.45121e-09
glnS	796.48	-1.40226	1.66071e-06		1394.09	-1.63602	2.01316e-05
glnU	309.693	-2.48805	4.23221e-05		583.164	-2.16184	0.000214489
glnV	99.6041	-3.0738	3.17452e-05		297.153	-0.276141	0.685954
gloA	165.831	-0.710268	0.176194		389.309	0.0638947	0.920707
gloB	68.8514	-1.37572	0.00764312		144.378	-0.763803	0.169216
gloC	461.71	-1.85635	5.68604e-08		1027.52	-0.829919	0.0249311
glpA	6.013	-0.128244	0.913961		15.6865	0.676178	0.354077
glpB	10.8126	0.178863	0.810085		21.95	0.445907	0.41056
glpC	8.65007	-0.534822	0.603876		20.4321	0.19992	0.767681
glpD	867.707	2.88192	3.24983e-05		1201.35	2.37847	0.00115471
glpE	79.0836	-1.027	0.00275948		152.253	-0.806775	0.0120642
glpF	164.826	1.12457	0.00192885		223.038	0.413438	0.377513
glpG	147.919	-2.13724	4.69727e-08		331.853	-0.970997	0.00626413
glpK	369.581	0.176867	0.597303		486.305	-0.933651	0.0119938
glpQ	456.418	2.25141	1.03919e-27		413.502	0.886451	0.0162772
glpT	65.5542	-0.108981	0.828858		102.971	-0.669191	0.0889017
glpX	168.134	0.421002	0.163382		268.087	0.0536707	0.899787
glrR	140.075	-1.73986	1.99022e-09		377.29	-0.144469	0.683922
glsA	84.6781	-1.81762	0.0408302		145.538	-2.51478	0.00316026
glsB	75.4143	-3.29171	1.55587e-09		175.542	-1.31769	0.00405283
gltA	5712.89	1.48786	2.58969e-05		5252.55	-0.124369	0.805958
gltB	1698.83	-2.96908	1.95773e-15		2905.37	-4.49835	1.02368e-21
gltD	520.203	-2.91999	2.21758e-15		884.081	-4.61401	5.38535e-24
gltF	7.58734	-1.71772	0.0899122		27.0946	0.73758	0.155837
gltI	680.678	-1.62907	1.52407e-09		1036.61	-3.38695	2.4648e-28
gltJ	141.475	-4.35282	1.77505e-21		280.278	-2.86455	1.30799e-24
gltK	129.058	-3.85134	2.33073e-20		252.262	-2.8227	1.14875e-15
gltL	173.286	-3.87934	1.49333e-22		330.296	-3.18102	2.02794e-15
gltP	63.9269	-0.691626	0.0728807		310.256	1.70614	3.75031e-07
gltS	215.219	1.90972	5.96353e-13		550.523	2.49947	7.97555e-20
gltV	447.998	-2.30677	2.9114e-05		966.397	-1.21512	0.0410597
gltW	331.738	-2.17706	0.000163284		703.107	-1.22032	0.0488158
gltX	951.47	-1.2893	6.9907e-07		2179.81	-0.390043	0.177789
gluQRS	75.0898	-0.576994	0.184853		214.063	0.70838	0.0284687
glxK	54.3837	-0.579621	0.34834		100.834	-0.590667	0.291573
glxR	6.18214	1.5473	0.0773345		11.3675	1.57661	0.0332732
glyA	2817.9	-4.60458	4.92833e-47		5232.82	-4.11608	5.30497e-28
glyQ	882.594	-1.35868	3.52679e-08		1762.74	-0.949695	0.00205375
glyS	2083.78	-0.809555	0.000782416		3393.49	-1.32455	3.90091e-06
glyT	90.2759	-2.08478	0.00154839		177.339	-1.57172	0.00459297
glyU	5.50049	-0.759767	0.512576		11.5408	-0.181172	0.85019
glyW	46.4902	-0.747567	0.199247		65.8485	-2.07827	9.47687e-05
glyY	284.595	0.272997	0.58391		363.862	-0.852966	0.0626518
gmd	11.8446	-1.75443	0.0200533		37.3321	0.3611	0.490613
gmhB	85.8974	-0.86542	0.00416891		126.812	-2.00379	1.57259e-10
gmk	428.301	0.585309	0.0116531		735.398	0.415214	0.251157
gmm	2.50809	-0.293244	0.847213		6.7147	0.576215	0.553308
gndA	4490.28	0.0651184	0.772023		5962.29	-1.05874	3.07156e-05
gnsA	7.49436	0.359015	0.67181		35.9324	2.35138	3.74525e-06
gnsB	24.6873	-3.83756	1.81632e-06		62.0879	-1.0269	0.0122412
gntK	24.743	2.01391	0.00800438		39.2791	1.72751	0.0152428
gntP	166.414	2.30519	2.37172e-06		154.887	1.02606	0.0688397
gntR	223.798	-0.00663978	0.985336		382.699	-0.221019	0.597243
gntT	168.21	0.800481	0.00469787		292.419	0.689719	0.0164346
gntU	56.869	1.76573	2.12049e-07		90.2302	1.46978	0.00011509
gntX	91.7783	-1.48933	0.000261848		196.276	-0.759608	0.017856
gorA	572.975	0.625379	0.0111103		699.168	-0.541971	0.101158
gph	276.179	-2.10892	3.00276e-12		508.757	-2.11129	8.72062e-14
gpmA	4207.86	2.3515	5.97331e-15		2233.68	-0.397586	0.340326
gpmB	188.897	-0.931145	0.0799079		435.796	-0.0918921	0.877356
gpmM	742.722	1.26194	3.4891e-12		895.757	0.304918	0.339841
gppA	758.072	-1.55372	2.19445e-09		1284.6	-2.03957	2.01292e-12
gpr	639.634	1.61137	8.84541e-11		407.54	-1.29316	0.000745017
gpsA	1883.42	0.933279	2.7996e-06		1555.18	-1.68261	4.21972e-10
gpt	70.0289	-1.24551	0.0607963		136.239	-0.935116	0.128258
grcA	79.3675	3.04327	4.43683e-19		41.2576	0.685096	0.193489
greA	199.917	-1.07625	0.0180647		378.344	-0.893327	0.0440608
greB	38.9673	-0.151404	0.789645		96.4406	0.652216	0.082205
groL	1743.5	-0.73395	0.00753479		6008.77	1.01957	0.0187987
groS	197.352	-1.39024	0.000142831		713.658	0.806129	0.0637852
grpE	665.336	1.1626	2.81896e-05		2152.26	2.24257	2.34129e-06
grxA	3.47472	1.1955	0.395103		4.14809	0.383737	0.735062
grxB	497.39	2.2353	0.000106817		447.388	0.816173	0.241909
grxC	374.837	-0.412489	0.103173		740.026	-0.176848	0.589431
grxD	455.523	0.874593	0.002053		654.542	0.29391	0.442987
gshA	1426.29	0.0831477	0.777737		2785.59	0.248618	0.438919
gshB	365.254	-0.49048	0.0598775		689.15	-0.403835	0.230946
gsiA	417.635	-1.42571	7.38373e-05		1328.47	0.489683	0.152534
gsiB	225.673	-1.47244	0.00213559		536.392	-0.412282	0.427418
gsiC	63.6245	-1.79107	0.00321398		152.654	-0.572769	0.356603
gsiD	48.2968	-2.08931	0.000146361		107.33	-1.01742	0.0382829
gsk	108.283	-2.75677	3.14001e-07		247.081	-1.20766	0.00841448
gspA	7.25199	0.614693	0.476027		39.1615	2.6396	5.37473e-07
gspB	9.5017	0.0515216	0.956755		21.771	0.587916	0.3427
gspC	14.965	0.471673	0.512196		53.5195	1.86465	0.000126247
gspD	27.2495	-0.205833	0.69687		74.4091	0.795495	0.0363718
gspE	27.3777	-0.870748	0.132128		47.3321	-1.24357	0.0113759
gspF	5.71822	-1.76503	0.140456		10.8843	-1.37685	0.113085
gspG	1.27742	-2.76944	0.168552		3.53394	-0.857002	0.470139
gspH	1.5895	-1.50195	0.448521		3.44904	-0.208294	0.877356
gspI	0.63113	-1.75287	0.614213		1.80251	-0.689144	0.770545
gspJ	1.70509	0.373539	0.865965		3.3098	0.821953	0.488035
gspK	2.04338	-2.28103	0.210848		4.64879	-1.15741	0.316205
gspL	3.28409	-3.04258	0.0648337		9.31855	-0.464127	0.603158
gspM	8.38023	0.84129	0.352675		16.2786	0.941326	0.208242
gspO	18.0902	0.980685	0.0835776		21.1983	-0.0569775	0.933955
gspS2	0.745675	-2.02644	0.53991		3.87168	0.793631	0.553308
gss	403.372	0.0490807	0.885961		536.063	-1.09145	0.000547744
gstA	602.207	1.91832	2.08729e-06		855.484	1.41813	0.00395891
gstB	272.624	-0.407266	0.427861		430.279	-1.01978	0.0453489
guaA	1455.92	-1.93687	5.79911e-05		2611.2	-2.04178	2.66275e-05
guaB	805.1	-1.80058	0.00428975		1860.25	-0.645992	0.333429
guaC	396.779	-1.86108	8.07562e-16		649.754	-2.82935	5.45501e-13
guaD	45.3918	-0.167812	0.771234		63.7937	-1.17325	0.0206897
gudD	50.7267	0.101738	0.906863		131.181	0.902516	0.0668132
gudP	20.212	0.357393	0.562568		34.5421	0.0968968	0.865964
gudX	33.1833	0.49405	0.312986		44.735	-0.41151	0.400801
gutM	13.7909	-0.35562	0.649335		23.2621	-0.723723	0.264673
gutQ	102.761	-0.883542	0.007593		176.692	-1.14962	0.000211902
gyrA	2143.52	-1.67864	5.46084e-08		3580.54	-2.32542	7.92922e-09
gyrB	1287.26	-0.397047	0.0814209		1485.9	-3.1819	6.24446e-31
hcaB	33.9602	-1.09944	0.163424		85.2201	-0.0512321	0.92051
hcaC	17.9598	0.164533	0.801544		30.1699	-0.00997282	0.986768
hcaD	69.3623	0.505644	0.152381		108.6	0.0786295	0.853976
hcaE	84.3436	-0.606501	0.0817316		179.914	-0.126563	0.73443
hcaF	17.2437	-1.86531	0.003701		42.4335	-0.533941	0.381652
hcaR	229.173	-1.32605	1.1659e-06		361.414	-2.23964	1.06765e-08
hcaT	108.343	-2.05784	0.000102801		258.416	-0.684241	0.138951
hchA	1407.63	3.00987	4.74166e-08		1913.64	2.49211	3.11124e-05
hcp	7.71857	0.565357	0.486838		33.3277	2.31036	0.000114742
hcr	15.3683	2.0994	8.96901e-05		29.9277	2.17669	6.62761e-05
hcxA	66.179	1.38541	0.000110998		135.705	1.59652	1.28915e-07
hcxB	191.474	-0.996737	0.00385969		377.479	-0.712415	0.0452278
hda	133.701	-2.43809	2.62679e-06		250.226	-2.25119	7.16521e-09
hdeA	142.758	-0.558236	0.144319		194.95	-2.01046	2.78739e-06
hdeB	58.0054	-0.883679	0.0664751		90.4221	-1.72871	7.55892e-05
hdeD	107.664	2.03578	0.000157308		85.8191	0.250739	0.703173
hdfR	93.6497	1.00729	0.0780191		208.619	1.39169	0.0100848
hdhA	653.405	2.0474	6.05907e-06		1694.49	2.62936	6.2683e-08
helD	364.088	0.841782	0.00165717		550.979	0.380479	0.264916
hemA	373.911	-0.263761	0.548148		925.356	0.576758	0.0700772
hemB	243.898	0.441213	0.144324		310.78	-0.640696	0.0483751
hemC	467.333	0.222074	0.329264		605.243	-0.918355	0.0010054
hemD	198.444	-0.88568	0.00365157		471.288	-0.0205528	0.960282
hemE	336.844	-0.891334	0.000784784		757.536	-0.170798	0.648959
hemF	116.048	-2.6171	9.89752e-11		393.3	0.194639	0.592372
hemG	94.5055	-0.969084	0.0159582		167.176	-1.18279	0.00160844
hemH	154.767	0.528717	0.279193		791.466	2.53013	1.4846e-07
hemL	1035.4	0.527	0.110427		1302.28	-0.59105	0.177521
hemN	609.874	0.899433	0.000117172		538.602	-1.39712	3.01275e-05
hemP	19.7515	-3.02729	9.33366e-05		44.2445	-1.4402	0.000992379
hemW	195.536	-3.04689	7.10839e-18		420.813	-1.625	7.67253e-05
hemX	360.269	-1.12363	0.000985463		1358.38	0.993735	0.0180143
hemY	552.617	-1.02269	0.000651312		1514.01	0.286168	0.535663
hexR	209.859	0.316479	0.644827		245.517	-1.15902	0.0435697
hflC	1117.32	-0.915265	9.41696e-06		3483.45	0.677545	0.0117836
hflD	154.248	-2.92181	6.04378e-08		354.26	-1.20692	0.0147322
hflK	1849.37	-0.515804	0.0115501		5935.73	0.980555	0.00104809
hflX	1424.43	-0.0956373	0.767417		4839.67	1.36435	0.000103032
hfq	678.319	0.391218	0.401434		1955.54	1.38101	0.00577679
hha	130.661	-0.371039	0.334532		417.877	1.06336	0.00569385
hicA	16.2148	1.05066	0.0648586		105.094	3.28847	8.81163e-13
hicB	45.7433	1.09249	0.0553661		209.732	2.77395	2.59869e-16
higA	30.5417	1.32733	0.0293806		56.0433	1.3718	0.000471372
higB	4.77769	-0.203747	0.864442		14.6847	1.26277	0.0784101
hinT	259.567	0.590127	0.246696		682.045	1.35895	0.00962483
hipA	70.3289	-0.513981	0.24805		526.675	2.55516	1.21025e-11
hipB	10.1152	0.223654	0.830828		65.4523	2.62109	3.29475e-10
hisA	391.436	-0.737973	0.00360152		511.359	-2.87005	1.04871e-15
hisB	602.95	-0.541917	0.0399269		792.545	-2.26616	3.5858e-11
hisC	638.994	-0.216358	0.476703		829.323	-1.65386	5.09811e-07
hisD	798.264	0.0718099	0.803965		1087.6	-0.939034	0.0127595
hisF	416.478	-1.09861	6.66874e-06		571.425	-3.39955	4.57505e-27
hisG	467.617	-0.0298864	0.919799		762.816	-0.393553	0.258795
hisH	301.875	-0.717013	0.0180077		406.73	-2.47348	2.01292e-12
hisIE	348.386	-0.626673	0.0179789		443.835	-2.7943	5.64776e-20
hisJ	752.238	-1.54135	3.49694e-05		1252.85	-2.23761	2.28648e-08
hisL	10.7155	-0.0206272	0.98835		17.7701	-0.379177	0.684472
hisM	138.221	-1.93977	2.6486e-10		219.947	-3.41006	8.24901e-16
hisP	184.026	-2.66838	3.92986e-12		327.238	-3.06571	8.17076e-18
hisQ	305.569	-2.18299	3.4891e-12		524.189	-2.8779	6.09482e-18
hisR	229.212	1.46312	0.0111042		156.326	-1.28317	0.0338142
hisS	1137.92	-1.87319	1.3172e-10		2334.21	-1.21956	6.53142e-05
hiuH	5.28539	-1.5997	0.127171		15.6488	0.241862	0.724804
hldE	679.566	-0.107568	0.71196		1462.53	0.332058	0.260639
hlyD	128.789	0.439265	0.606512		542.229	2.1019	0.00405245
hlyE	9.3686	-0.77613	0.403833		35.1868	1.16609	0.0285263
hmpA	151.039	0.633401	0.0499317		741.928	2.53459	1.62457e-10
hmsP	271.061	0.368063	0.176329		409.109	-0.177196	0.566319
hns	4720.21	0.7546	0.0010436		7579.61	0.434741	0.374036
hofC	11.9233	-0.464653	0.528392		28.0641	0.323448	0.564312
hofM	11.3231	-1.22373	0.114849		25.7812	-0.408974	0.545287
hofN	1.71712	-1.98266	0.279972		6.90598	0.699028	0.427418
hofO	4.59933	0.652262	0.72553		5.73164	-0.452632	0.728204
hofP	1.05412	-2.51176	0.258881		4.20391	0.258375	0.840196
hofQ	9.34511	-0.484574	0.615447		19.4104	-0.196095	0.773143
hokA	0.720346	-0.274151	0.91441		1.38959	-0.508497	0.799196
hokD	639.066	4.01142	5.90176e-73		1139.8	3.96974	1.1657e-25
hokE	5.93978	5.13953	0.000880829		2.9278	3.2712	0.0637347
holA	182.022	-1.40494	5.33362e-07		321.866	-1.60492	2.67661e-08
holB	102.111	-2.15195	1.46387e-09		326.81	0.191582	0.652163
holC	98.0337	-1.32242	2.27049e-05		297.694	0.384872	0.222583
holD	33.4213	-3.66591	2.71267e-07		119.602	0.134726	0.795684
holE	37.9083	0.738551	0.200334		47.9142	-0.180988	0.782091
hpf	258.246	-0.290953	0.301418		331.642	-1.887	5.17392e-08
hprR	47.5181	0.572236	0.167611		84.0369	0.530593	0.159374
hprS	88.3856	0.374206	0.388241		158.514	0.360805	0.323739
hpt	122.066	-0.580243	0.0930892		261.118	-0.0550021	0.88103
HQ24_RS02850	362.581	-4.23218	2.9296e-11		668.276	-3.94798	2.27127e-16
HQ24_RS14730	0.163133	0.158397	0.976163		1.3016	1.77031	0.4445
HQ24_RS14780	3.65169	2.03233	0.0948129		8.12646	2.2295	0.0089164
HQ24_RS14810	493.105	-3.67171	3.20531e-40		870.807	-4.61656	1.74493e-49
HQ24_RS14995	3.9816	0.808865	0.614556		19.1414	2.57034	0.000622977
HQ24_RS15045	55.1671	-5.93367	4.62714e-07		100.896	-5.19231	3.52117e-11
HQ24_RS15160	121.348	0.507407	0.146164		858.142	3.0465	4.54984e-17
HQ24_RS15200	29.5097	0.147515	0.833534		158.527	2.39365	1.3295e-07
HQ24_RS15245	0	NA	NA		0.500782	2.63372	0.438562
HQ24_RS15255	1.50688	-3.01158	0.120121		5.45275	0.038582	0.975711
HQ24_RS24660	0.890123	-0.8113	0.742607		3.01135	0.757035	0.623084
HQ24_RS26150	0	NA	NA		0	NA	NA
HQ24_RS26650	0.196338	-0.054549	0.991839		0.352239	-1.7608	0.662359
HQ24_RS27005	7.75672	0.968289	0.194629		18.7878	1.50301	0.00744365
HQ24_RS27035	0.927297	2.35631	0.352675		1.6366	2.1768	0.352586
HQ24_RS27050	27.9534	1.22588	0.042645		53.0693	1.37835	0.00158439
HQ24_RS27090	1.41324	5.03896	0.0436342		1.55252	4.258	0.0309536
hrpA	704.712	0.298215	0.152318		1152.43	-0.016125	0.954737
hrpB	224.05	0.0012774	0.998034		318.655	-0.82247	0.00918499
hscA	772.96	-1.97607	2.93943e-08		1682.14	-1.00796	0.0159
hscB	189.315	-0.971906	0.105054		446.35	-0.0556557	0.933556
hscC	35.8536	0.0461064	0.934021		53.1624	-0.621973	0.256872
hsdM	189.974	-3.72139	4.04775e-12		408.12	-1.93365	1.29719e-07
hsdR	457.694	-3.21772	3.66283e-40		907.4	-2.34123	4.96276e-12
hsdS	84.6385	-3.91172	1.72644e-09		149.904	-4.88541	1.12297e-18
hslJ	52.4543	0.769149	0.129426		97.2096	0.763134	0.124013
hslO	470.218	1.24709	5.52551e-09		1010.24	1.56278	4.90043e-07
hslR	236.958	1.55992	1.49183e-10		447.215	1.61738	5.74695e-07
hslU	1460.05	2.4842	5.57379e-43		2285.75	2.21028	1.28825e-05
hslV	495.274	2.59183	3.82618e-43		928.551	2.62884	7.18105e-08
hspQ	2855.89	4.39671	3.03191e-63		2152.58	3.0088	2.14209e-07
htpG	543.918	1.1853	7.9984e-06		1742.88	2.24654	1.80655e-06
htpX	1342.53	0.878155	0.000100377		7108.21	2.85168	7.80691e-23
htrE	17.2112	2.35668	1.34439e-05		89.0816	4.02587	2.0327e-21
hupA	1011.82	-1.57252	1.17041e-10		1633.11	-2.52574	2.43721e-16
hupB	1731.36	-4.17501	6.26756e-82		3378.58	-2.98756	3.10066e-29
HXF02_RS00010	72.3693	0.216282	0.694261		128.038	0.128756	0.758351
HXF02_RS00020	14.7899	-3.84415	0.00128985		27.9088	-3.01329	8.23118e-05
HXF02_RS00030	5336.76	1.03687	0.0011679		10381.7	1.16379	0.0119455
HXF02_RS00045	126.342	-0.303085	0.305525		161.637	-1.88607	1.85901e-10
HXF02_RS00050	19.6971	1.81925	0.00419432		28.7409	1.37639	0.00879444
HXF02_RS00055	434.311	1.44931	0.00065015		640.155	1.02152	0.0015428
HXF02_RS00060	0.49831	-1.45007	0.694246		1.42748	-0.875252	0.666686
HXF02_RS00070	0.594169	-0.0398021	0.989706		1.33559	-0.00117553	0.999419
HXF02_RS00085	0	NA	NA		0	NA	NA
HXF02_RS00095	401.374	-0.731381	0.0421479		788.629	-0.455657	0.239104
HXF02_RS00105	1531.66	-0.0138038	0.954099		3062.37	0.231331	0.419985
HXF02_RS00140	564.645	-0.0099599	0.979882		923.057	-0.383612	0.324898
HXF02_RS00160	89.6643	0.919388	0.00241508		293.351	2.04646	6.22448e-11
HXF02_RS00165	205.709	-1.11358	8.07638e-05		417.591	-0.672749	0.0188038
HXF02_RS00170	17.7812	-0.909495	0.162235		38.43	-0.337264	0.481456
HXF02_RS00180	50.7693	-0.218069	0.733276		118.798	0.416391	0.448254
HXF02_RS00185	163.144	-0.135329	0.772233		344.802	0.246858	0.608733
HXF02_RS00190	224.174	-0.80743	0.00106589		385.067	-1.07775	0.00033996
HXF02_RS00210	184.364	-1.40663	0.00230446		695.316	0.847057	0.0608797
HXF02_RS00225	755.841	0.689106	0.000857445		1021.3	-0.107181	0.714578
HXF02_RS00235	3.80958	0.864835	0.561678		21.4516	2.85136	0.00324417
HXF02_RS00240	4.35445	0.190251	0.885167		24.8012	2.66397	0.000347468
HXF02_RS00245	0	NA	NA		0.835353	3.35967	0.354372
HXF02_RS00250	2.66762	0.102138	0.942273		12.6505	1.98627	0.00326109
HXF02_RS00255	3.98481	1.07046	0.280597		23.8334	3.13975	0.000366714
HXF02_RS00260	8.62608	0.664942	0.363451		12.1031	-0.131649	0.881327
HXF02_RS00265	14.955	3.14822	1.21818e-05		11.3315	1.68077	0.0163436
HXF02_RS00270	8.41833	2.5317	0.0081597		5.26008	0.257906	0.795329
HXF02_RS00280	11.8512	-0.345923	0.695962		24.4302	0.1037	0.913585
HXF02_RS00285	7.44167	0.963839	0.303163		8.78691	-0.16553	0.869059
HXF02_RS00290	91.9153	0.986182	0.00498673		97.6783	-0.432299	0.299271
HXF02_RS00305	2218.36	0.886892	0.0110392		2716.76	-0.142501	0.701622
HXF02_RS00320	4.56666	-2.11174	0.0892491		16.2257	0.344381	0.584696
HXF02_RS00325	5.42519	-1.77549	0.139878		14.4	-0.207546	0.788733
HXF02_RS00430	62.751	-3.65696	6.28244e-06		120.433	-2.72459	6.47149e-05
HXF02_RS00445	2.76583	-1.05108	0.533831		5.32087	-0.849365	0.527447
HXF02_RS00520	72.3829	0.3111	0.343309		276.341	1.88076	4.90628e-13
hxpA	557.436	1.65423	5.70771e-12		594.849	0.490691	0.124397
hxpB	126.668	-0.581893	0.0400659		191.436	-1.41066	1.24597e-06
hyaA	229.805	5.23996	2.36951e-21		137.536	3.52863	8.56609e-09
hyaB	353.189	4.86824	8.82825e-38		94.115	1.75874	0.0007733
hyaC	133.252	4.98427	1.73647e-49		26.5043	1.34184	0.00808025
hyaD	116.055	4.40068	2.2192e-42		31.942	1.20448	0.0186678
hyaE	48.5795	3.88052	3.26271e-14		14.6037	0.618023	0.355227
hyaF	60.4029	4.19674	4.0298e-24		14.1877	0.617452	0.352565
hybA	60.1383	-0.0805133	0.875327		87.0243	-0.889528	0.0813433
hybB	44.9083	-0.0774539	0.894077		67.6462	-0.735942	0.261803
hybC	164.303	-0.280365	0.362087		346.247	0.14405	0.678398
hybD	63.608	-0.489791	0.34305		147.596	0.181379	0.668964
hybE	40.8274	0.129236	0.80857		82.0366	0.350139	0.472984
hybG	18.1155	-0.812796	0.340643		31.1753	-1.09649	0.0874931
hybO	86.9868	0.776182	0.0520536		148.53	0.606784	0.122931
hycA	1.86492	1.18766	0.580178		22.9711	4.4087	0.00151425
hycB	2.55559	0.16717	0.931818		42.2631	4.101	0.000610202
hycC	6.84672	0.36931	0.704592		122.047	4.37263	NA
hycD	5.5991	-0.32462	0.756802		48.9039	2.81956	0.00433695
hycE	11.0481	-0.755891	0.425806		83.479	2.41652	0.00349243
hycF	3.80315	0.505979	0.689585		14.7483	2.0714	0.0918847
hycG	13.9818	1.33404	0.0188322		28.6526	1.51221	0.0241792
hycH	27.2467	2.30277	1.75339e-05		35.047	1.62225	0.00352663
hycI	196.657	3.04798	4.88603e-21		103.463	0.737233	0.027996
hydN	18.4739	-1.76188	0.0616875		45.447	-0.447259	0.409871
hyfA	7.66337	1.80668	0.029514		6.28663	0.165277	0.872251
hyfB	19.6306	1.28257	0.0211462		24.2601	0.34627	0.58489
hyfC	2.19913	4.70077	0.0134389		2.37017	3.81675	0.0320494
hyfD	14.7095	1.89146	0.0235388		13.5957	0.469048	0.470851
hyfE	5.79047	3.1283	0.00718074		5.53037	1.93568	0.0692841
hyfF	24.9749	1.11004	0.052963		34.1225	0.356471	0.513334
hyfG	32.754	0.413953	0.3987		49.2868	-0.108842	0.838035
hyfH	4.98915	-0.941519	0.35857		12.1883	-0.123539	0.865978
hyfI	8.68208	0.398288	0.677929		10.446	-1.10702	0.175235
hyfJ	3.22421	-0.872276	0.548026		5.93978	-1.05068	0.336347
hyfR	14.437	-0.666426	0.425806		33.5302	-0.0334171	0.952765
hyi	6.82368	1.25053	0.125276		21.3744	2.23257	0.000135513
hypA	19.0668	-0.523612	0.428634		36.8185	-0.323447	0.593276
hypB	38.3168	-0.0187892	0.974816		53.9018	-0.844384	0.0949079
hypC	5.24274	-1.01179	0.371273		11.134	-0.582778	0.46511
hypD	73.1342	-0.200034	0.730061		202.136	0.820117	0.036188
hypE	195.547	1.44004	1.67345e-06		415.815	1.7157	3.74345e-07
hypF	119.987	0.907727	0.000755391		164.918	0.207426	0.577281
hypT	50.2276	-0.842657	0.102866		90.1149	-0.845883	0.0335103
hyuA	5.25507	0.323303	0.757726		10.3829	0.514771	0.504866
iaaA	306.794	-0.581618	0.20508		1242.76	1.44797	0.00053901
iadA	97.9304	-0.958143	0.00492865		173.947	-1.08405	0.00113497
iap	54.325	-0.501896	0.220497		107.438	-0.233356	0.660833
ibaG	75.4887	-3.17944	1.20149e-08		168.31	-1.51333	8.95913e-05
ibpA	81.1297	2.53536	2.38194e-14		358.581	3.94741	5.18892e-27
ibpB	43.5702	3.51546	4.20031e-15		125.262	4.21063	3.95064e-21
ibsA	0.373688	1.25926	0.709227		1.0926	1.6194	0.474559
ibsB	1.11613	3.72394	0.0974939		1.21193	2.77783	0.179873
ibsC	8.55778	-5.54558	7.22289e-05		16.1861	-5.45248	8.58354e-06
ibsD	0	NA	NA		0.333282	2.03884	0.685794
ibsE	0.0573479	1.08448	0.837512		0.659687	1.77708	0.535663
icd	4798.12	-2.31501	2.75806e-22		8470.4	-2.66585	9.24307e-20
iclR	224.97	-1.01807	0.0126433		359.177	-1.79545	6.00224e-06
idi	98.4137	1.4459	0.00672896		262.021	2.11866	9.40593e-05
idlP	0.196338	-0.054549	0.991839		10.7178	5.1254	7.68409e-05
idnD	20.991	0.734978	0.142226		26.4744	-0.254635	0.649262
idnK	8.45633	1.14017	0.22962		20.424	1.58964	0.00388375
idnO	21.2705	-0.0392084	0.945865		33.1234	-0.497771	0.325355
idnR	31.4817	-1.42028	0.0141649		57.8453	-1.4399	0.00704111
idnT	34.1497	-0.300902	0.645401		78.2241	0.264964	0.559851
igaA	258.38	-1.22973	1.97974e-06		438.199	-1.65862	4.484e-05
ihfA	6990.26	2.55262	3.16088e-14		11489.4	2.35576	1.01082e-05
ihfB	330.607	0.421069	0.166891		1569.32	2.32733	5.87323e-06
ileS	2678.84	-0.705389	0.001317		4277	-1.29785	1.9576e-05
ileT	49.6934	-2.15255	0.00202325		92.6488	-1.92975	0.00239499
ileV	28.7216	-1.96372	0.0207478		52.0697	-2.00172	0.00301198
ileX	0	NA	NA		0.667423	3.04743	0.311513
ileY	0	NA	NA		2.53925	4.94894	0.00333673
ilvA	183.799	-0.179855	0.689585		388.297	0.19984	0.73225
ilvB	700.435	1.25362	1.30389e-10		637.117	-0.556962	0.0561139
ilvC	175.948	-1.48171	0.0317578		323.902	-1.40176	0.0315312
ilvD	255.871	-0.522237	0.109756		895.194	1.14963	0.0164786
ilvE	170.586	-1.23122	0.0128824		1051.02	1.90151	0.000344179
ilvI	141.467	-2.04141	1.6441e-06		250.489	-2.27906	1.24244e-09
ilvL	106.384	1.33407	0.00247116		167.199	1.0107	0.101577
ilvM	2.9155	-2.68778	0.139856		185.169	5.49499	9.24307e-20
ilvN	148.236	0.440163	0.293571		160.417	-1.38202	8.74225e-06
ilvX	2.20165	1.94869	0.232215		53.2845	5.90084	3.61336e-16
ilvY	121.722	0.803264	0.0119697		366.812	1.80114	5.04164e-08
inaA	89.6906	0.141811	0.762882		168.184	0.199023	0.613676
infA	298.362	-2.98542	4.15391e-11		778.652	-0.695361	0.150764
infB	4374.01	-0.802816	0.041211		12258.2	0.506071	0.255603
infC	5429.51	0.306481	0.39377		9565.24	0.215456	0.666012
insG	46.161	-1.29364	0.00149387		92.417	-0.905427	0.0213511
insH11	215.36	-0.700212	0.0481145		340.674	-1.31168	0.000128602
insH5	32.0043	-0.278599	0.558302		44.2588	-1.50612	0.00028896
insH6	2431.6	-0.740824	0.0107204		3810.88	-1.43241	1.05036e-05
insI1	62.8564	-0.100345	0.839815		133.251	0.265244	0.54229
insI2	43.2812	-0.0204299	0.970542		94.3481	0.452244	0.284245
insL3	425.817	-2.07749	8.3057e-07		1389.04	0.284367	0.590216
insQ	210.401	-0.124748	0.716093		366.396	-0.294846	0.383344
intA	237.327	1.29474	0.000567642		273.9	0.213886	0.652163
intD	93.1268	-0.711194	0.0682057		186.511	-0.433518	0.186386
intF	53.2894	-0.178655	0.728895		367.935	2.58201	4.60424e-13
intR	42.2657	1.50948	0.0103358		106.825	2.15436	4.69052e-06
intZ	153.232	-0.355961	0.435779		275.329	-0.392699	0.423862
iprA	1.0509	1.42268	0.580137		2.43118	1.6483	0.3565
iraD	10.1644	3.08233	4.90223e-05		77.7661	5.32417	2.78837e-23
iraM	1.36767	-2.90921	0.166969		3.92207	-0.885544	0.511964
iraP	30.6125	-2.40639	9.10356e-05		70.4969	-1.02189	0.0269918
iscA	1204.4	2.03152	1.00909e-05		1310.77	1.03864	0.0260608
iscR	962.852	1.49702	0.000234372		1707.37	1.45013	0.000422308
iscS	2365.43	1.16008	0.0175921		4423.37	1.22355	0.0126744
iscU	890.217	1.31488	0.00667084		1371.51	0.972774	0.048734
iscX	99.3209	-2.84461	1.99087e-08		236.165	-1.0428	0.0186551
ispA	320.023	-2.18107	1.89925e-08		656.025	-1.42981	0.00018709
ispB	573.974	-1.05422	8.45028e-08		1137.2	-0.740622	0.00426646
ispC	287.458	-0.427769	0.101538		545.048	-0.305264	0.260637
ispD	181.197	-2.64871	5.38731e-21		454.63	-0.771449	0.0260438
ispE	344.719	-2.25277	3.08064e-12		1058.71	0.0472414	0.893841
ispF	91.9741	-3.51712	6.5261e-17		221.259	-1.22299	0.00152801
ispG	1700.09	0.997697	2.29159e-05		2710.68	0.690594	0.0637525
ispH	315.532	-1.84254	2.33391e-08		610.348	-1.50819	3.07156e-05
ispU	518.392	-2.83838	3.73355e-13		1029	-2.041	1.90124e-07
ivbL	199.859	1.74117	4.45054e-12		144.538	-0.476016	0.46778
ivy	100.327	-1.523	0.0397424		305.884	0.255579	0.755577
KanR	66701.2	1.15822	8.97588e-08		101154	0.736591	0.0164023
katE	1489.71	-0.970554	0.126282		2131.42	-2.63596	1.35754e-05
katG	1317.03	-0.617286	0.19185		1902.16	-1.79202	0.000107862
kbaY	6.3735	-1.56667	0.199651		51.4936	2.4387	7.71925e-06
kbaZ	35.8293	-0.65647	0.19123		83.9958	0.115747	0.865964
kbl	1361.94	0.324602	0.462931		1863.44	-0.585123	0.197688
kbp	1527.68	3.22217	2.72055e-06		1405.04	2.03117	0.00676413
kch	73.3203	0.877175	0.0520536		150.352	1.09613	0.0208489
kdgA	280.121	-0.605353	0.00602774		548.491	-0.381269	0.140057
kdgK	65.508	0.0947655	0.79637		112.114	-0.0852084	0.8464
kdgR	129.94	0.584634	0.10092		173.919	-0.271175	0.564312
kdgT	24.2423	-0.666693	0.205928		48.3048	-0.350711	0.436955
kdpA	23.3095	3.98416	2.5618e-07		14.4615	2.22509	0.020073
kdpB	42.1592	3.38612	5.56227e-14		24.3321	1.36978	0.0299413
kdpC	19.1003	1.09127	0.0482717		44.0515	1.50556	0.000683695
kdpD	267.275	1.85132	8.18382e-15		436.508	1.63511	5.09858e-09
kdpE	118.33	2.73994	8.10578e-13		132.061	1.85812	2.49287e-06
kdpF	0	NA	NA		0	NA	NA
kdsA	524.177	0.00948144	0.974396		913.787	-0.13436	0.655514
kdsB	387.252	-0.607108	0.00628182		586.153	-1.4585	2.13245e-08
kdsC	457.122	1.15209	1.67292e-07		563.63	0.215599	0.442257
kdsD	292.478	-0.0312508	0.906309		456.366	-0.544425	0.0418184
kduD	95.9528	0.401186	0.363303		114.25	-0.946827	0.0207181
kduI	52.0347	-1.80577	0.000102984		95.9467	-1.64537	0.004163
kefB	203.721	0.587627	0.12377		287.361	-0.136322	0.770889
kefC	331.323	0.769732	0.0712688		615.095	0.785699	0.0686378
kefF	59.0872	1.08507	0.0119587		107.463	1.07219	0.0143147
kefG	91.6264	0.750782	0.049438		128.839	0.070221	0.878004
kgtP	14897.5	1.64394	5.73056e-27		12345.4	-0.208247	0.586397
kilR	1.12305	1.44854	0.537237		1.78215	1.45174	0.387195
kptA	15.0947	0.506485	0.398096		36.9174	1.18463	0.0113543
kup	343.932	0.665707	0.0331357		331.316	-1.49412	3.61363e-05
lacA	5.74908	-0.261263	0.813884		23.4189	1.53509	0.00712129
lacI	3995.3	-0.0654497	0.825377		5293.33	-1.25965	2.24434e-05
lacY	9.94865	1.1693	0.0663526		24.5256	1.70743	0.000798012
lacZ	6708.09	2.8322	1.34751e-08		4802.41	1.14496	0.0101732
lafU	9.88949	1.24125	0.136822		16.1295	1.1417	0.0414556
lamB	3622.21	-8.27413	1.0344e-63		6712.12	-7.3185	3.34567e-51
lapA	122.202	0.190887	0.54861		311.576	0.971326	0.0167124
lapB	218.748	-1.10054	1.29172e-05		596.161	0.22753	0.498396
ldcA	45.2741	-0.553234	0.184135		120.22	0.488511	0.241215
ldcC	589.813	1.28609	0.0550419		797.857	0.578436	0.427579
ldhA	273.36	1.00156	0.0711897		397.224	0.433726	0.488425
ldrB	18.7981	0.282747	0.672517		35.1253	0.424949	0.426473
ldrC	5.8273	0.638468	0.535709		10.669	0.780411	0.263419
ldrD	52.5659	0.9012	0.00787622		81.0348	0.505818	0.3845
ldtA	635.355	2.67127	3.97929e-08		1255.69	2.77834	9.39302e-07
ldtB	616.832	0.99489	0.000333504		773.727	0.0742124	0.827974
ldtC	121.428	-2.54092	5.45257e-10		569.049	0.992563	9.45943e-05
ldtD	1072.69	1.8667	0.00236504		1802.42	1.67304	0.0104371
ldtE	3305.62	5.20991	9.95857e-27		2324.67	3.74786	5.19347e-10
lepA	1479.24	-1.68096	1.49902e-05		2960.57	-1.17747	0.0112466
lepB	807.326	-0.394352	0.394032		1165.8	-1.33156	0.00376636
leuA	161.702	-1.11472	0.0170581		304.407	-0.977904	0.0213035
leuB	163.695	-1.42029	0.000135384		339.132	-0.837394	0.0573856
leuC	236.561	-1.08658	0.00789002		430.12	-1.1234	0.00410078
leuD	177.624	0.666177	0.077336		216.656	-0.465485	0.281286
leuE	63.85	-0.0838284	0.86633		138.575	0.376256	0.3212
leuL	7.77326	-0.84275	0.402437		13.154	-1.33349	0.0843352
leuO	23.9438	1.5566	0.0252463		54.6946	1.94514	0.00089476
leuP	363.002	2.02076	0.000102801		208.942	-0.72611	0.24847
leuQ	59.584	-0.487792	0.500695		89.8154	-1.21486	0.0883526
leuS	2277.34	0.357146	0.100274		3421.12	-0.198859	0.507472
leuU	69.8542	-2.34086	0.000108106		138.544	-1.66829	0.00136276
leuW	107.576	-2.0931	0.00730827		196.909	-1.97824	0.00239833
leuX	1.1974	-0.285179	0.892943		6.44669	1.93845	0.0340812
leuZ	84.9173	-1.64722	0.00102058		160.823	-1.42541	0.00692576
lexA	1791.04	1.38956	1.85517e-12		3618.18	1.57885	0.000130222
lgoD	10.1325	1.97632	0.0183722		49.4259	3.62165	0.000338598
lgoR	34.1632	-0.422869	0.401011		41.6159	-2.53995	2.21619e-05
lgoT	141.766	2.52288	4.68169e-19		153.877	1.58033	3.67601e-05
lgt	287.071	-2.23434	6.72442e-10		570.867	-1.66344	1.61844e-06
lhgO	1961.95	3.23209	NA		815.739	0.379938	0.711315
lhr	357.889	0.00812781	0.981477		399.559	-2.16521	3.56755e-07
ligA	511.027	-0.320235	0.303163		1981.13	1.49745	9.13625e-07
ligB	20.4732	-0.407635	0.521661		45.0191	0.0494184	0.92051
lipA	516.751	-0.15086	0.734041		753.692	-0.938841	0.0198477
lipB	62.6228	-0.604134	0.140456		249.333	1.38556	0.00272682
livF	128.676	-2.94981	2.08064e-05		234.771	-2.8613	3.88979e-06
livG	129.784	-4.33823	1.10674e-09		248.522	-3.21446	9.60536e-08
livH	162.039	-3.53747	1.07189e-06		343.8	-1.86707	0.00514986
livJ	427.116	-4.07568	9.99468e-22		982.204	-1.57977	1.99219e-05
livK	168.726	-4.50602	4.36253e-09		394.864	-1.53235	0.0207852
livM	254.078	-3.92826	5.12095e-09		499.721	-2.68715	8.26202e-06
lldD	207.372	0.780086	0.00211663		201.528	-1.20658	1.84034e-05
lldP	641.792	1.6747	6.97841e-09		640.589	0.363864	0.244896
lldR	128.562	0.752779	0.0263528		110.504	-1.95969	9.69026e-06
lnt	452.574	-1.1207	8.81543e-05		1017.63	-0.336057	0.298451
loiP	327.457	1.67435	7.0213e-12		299.679	0.134655	0.701892
lolA	220.014	-0.729241	0.0109419		340.735	-1.49824	6.43155e-05
lolB	175.543	-1.88883	3.8259e-07		583.041	0.35919	0.365088
lolC	151.474	-2.42371	2.01806e-10		360.138	-0.867176	0.0119685
lolD	103.443	-2.49982	2.15344e-09		246.267	-0.910612	0.00437428
lolE	272.935	-0.158716	0.599837		402.276	-0.919762	0.00259355
lon	1744.8	0.279715	0.314804		7402.45	2.04021	4.71812e-07
lpcA	383.548	-0.0389123	0.882837		494.098	-1.36252	4.13531e-07
lpdA	3396.19	-1.76626	4.6268e-13		5556.17	-2.65645	2.02345e-19
lplA	76.8308	-0.870959	0.114152		135.011	-1.02295	0.0106924
lplT	424.903	0.845374	0.000253078		658.41	0.437139	0.121362
lpoA	531.077	-0.511583	0.0574825		722.693	-1.92686	7.35206e-09
lpoB	518.364	0.760663	0.180033		1733.08	1.94443	0.000762301
lpp	13272.9	-0.394964	0.325058		19910.5	-1.19608	0.007921
lptA	675.331	1.15909	1.83803e-06		888.225	0.398477	0.20902
lptB	692.854	0.644528	0.0202195		1004.46	0.0287787	0.930993
lptC	464.879	1.68127	6.98924e-19		547.201	0.76676	0.0101732
lptD	2539.2	0.326872	0.0730815		3746.67	-0.292801	0.443852
lptE	549.78	1.05249	1.66599e-06		809.507	0.558374	0.103785
lptF	817.504	1.7221	6.9706e-15		1086.69	1.08185	5.70173e-05
lptG	1050.33	1.668	6.11727e-20		1262.04	0.797715	0.00492217
lpxA	705.156	-1.56641	5.50419e-09		1389.29	-1.18059	0.000265285
lpxB	328.739	-3.50652	2.05211e-15		650.12	-2.47919	2.34335e-12
lpxC	16432.4	3.38348	3.92747e-71		6023.75	0.367612	0.192035
lpxD	1905.56	0.176796	0.541362		2350.36	-1.18819	1.91114e-05
lpxH	135.861	-3.11352	6.21291e-16		251.934	-2.93321	1.98784e-17
lpxK	244.286	-1.25778	0.000954423		596.902	-0.162551	0.69893
lpxL	251.287	1.38099	8.35789e-06		322.343	0.608654	0.07356
lpxM	224.514	0.18132	0.648222		789.412	1.63504	4.658e-07
lpxP	490.836	-1.52041	0.000104265		831.576	-1.96546	3.83702e-07
lpxT	67.6716	-3.93367	3.81596e-13		159.701	-1.39522	4.60879e-05
lrhA	261.277	1.33069	2.88482e-09		476.638	1.3208	2.33746e-06
lrp	742.825	-0.0703204	0.828858		1161.2	-0.592209	0.0366604
lspA	419.895	-0.140718	0.591238		590.863	-1.10293	0.000329935
lsrA	160.776	-1.68749	2.27674e-07		257.348	-2.7593	1.68839e-12
lsrB	206.016	-2.42325	1.18323e-12		337.729	-4.14243	2.58904e-37
lsrC	136.079	-1.24828	0.000495602		214.055	-2.16834	2.49062e-10
lsrD	89.5783	-0.900518	0.0799034		126.591	-2.29569	8.72983e-08
lsrF	191.288	-3.43369	5.3509e-20		343.829	-3.85035	7.333e-35
lsrG	79.9603	-3.2955	3.76629e-14		140.197	-4.04941	1.75465e-26
lsrK	302.886	-1.87474	9.66526e-09		554.599	-1.854	1.21832e-06
lsrR	137.29	-2.207	2.63907e-08		277.515	-1.52835	0.00177422
ltaE	351.08	0.0681236	0.891292		496.136	-0.821221	0.0714479
luxS	817.554	0.483851	0.402662		1559.85	0.551002	0.359497
lysA	58.1102	1.53419	0.0142738		793.823	4.83138	1.1034e-39
lysC	62.8396	-2.11723	4.83525e-07		143.109	-0.930781	0.0424426
lysO	41.1141	-2.60423	0.000232959		108.237	-0.554525	0.372696
lysP	1062.69	1.8618	5.55571e-21		2154.74	2.04099	3.29761e-13
lysR	33.4373	-0.492194	0.435647		121.374	1.22969	0.0202698
lysS	2094.78	-1.22505	4.33115e-05		3291.11	-2.12928	8.22267e-12
lysV	230.365	-2.25242	5.36385e-05		476.538	-1.39058	0.00626002
lyxK	15.4317	-1.16221	0.0988565		28.0608	-1.03446	0.0627518
maa	100.457	-1.43543	2.36933e-06		320.603	0.470358	0.107968
macA	101.168	0.415864	0.281981		177.543	0.323201	0.390581
macB	199.972	0.110854	0.762882		412.185	0.415015	0.245599
maeA	1647.55	-2.27857	9.77415e-28		2878.84	-2.77128	5.75222e-18
maeB	3419.98	-2.14855	2.14282e-26		5855.66	-2.8128	3.05844e-24
mak	168.035	0.848087	0.129503		536.116	1.93402	0.000485737
malE	2323.48	-8.21239	5.12119e-68		4274.15	-8.26166	6.97462e-74
malF	291.731	-5.14387	4.61039e-23		526.114	-5.40403	1.64625e-33
malG	183.347	-2.97585	3.9829e-07		328.471	-3.17547	6.51854e-16
malI	90.0744	0.652248	0.0509016		328.807	2.02693	7.34616e-12
malK	565.788	-9.80075	1.20193e-19		1037.24	-8.17542	7.81709e-65
malM	440.372	-3.84798	8.06391e-22		794.079	-4.31543	2.76134e-26
malP	758.671	-1.45147	0.00124757		1781.66	-0.448263	0.386355
malQ	676.653	-1.46908	0.00020359		1296.46	-1.26905	0.00394373
malS	44.4359	0.169572	0.709518		85.1111	0.247062	0.553391
malT	1707.15	-2.67631	7.64717e-41		3060.97	-2.9248	5.70859e-30
malX	98.8892	-1.28517	0.0757126		187.757	-1.06547	0.106161
malY	153.445	-1.26474	0.00134818		266.497	-1.51864	1.60199e-05
malZ	117.75	0.892919	0.00440023		126.061	-0.546095	0.142213
manA	250.022	-0.91321	0.00197003		360.226	-2.24122	5.50373e-15
manX	3400.05	0.179143	0.570542		3712.46	-1.91916	3.00329e-07
manY	3029.47	0.231726	0.461546		3245.34	-1.91509	7.28321e-08
manZ	3279.22	0.368847	0.157423		3569.02	-1.49332	0.000647154
maoP	143.53	0.30934	0.498108		243.608	0.118409	0.830713
map	612.781	0.387634	0.206497		727.258	-1.00267	0.00340983
marA	22.1982	0.289934	0.629853		76.5791	1.64504	1.04399e-05
marB	4.33313	-3.4985	0.0203109		21.1389	0.905586	0.123436
marC	284.463	2.40512	2.20019e-10		558.602	2.51072	4.57373e-08
marR	12.1459	-0.236409	0.765981		36.4796	0.95506	0.0353601
matP	62.4314	0.899818	0.0761006		161.232	1.63892	0.000307909
mazE	43.6804	-0.172961	0.732849		202.669	1.89581	1.84899e-07
mazF	37.0754	-0.427238	0.332899		180.813	1.87427	2.17488e-10
mazG	127.355	0.767393	0.00423821		476.68	2.17504	1.91927e-15
mcbA	876.167	9.27104	4.83554e-65		10.1236	1.59544	0.0980063
mcbR	122.776	-0.161774	0.86157		827.128	2.54311	0.000835842
mCherry	95.4856	2.64296	9.02182e-09		428.501	4.04407	1.53114e-16
mcrB	32.0135	-1.16251	0.00906		68.1087	-0.562047	0.152741
mcrC	13.8163	-3.02668	0.000344487		28.9833	-1.9646	0.000359191
mdaB	68.5903	-0.713338	0.0276635		124.445	-0.777646	0.0206878
mddA	78.2018	-0.198744	0.698221		158.512	0.0679503	0.872251
mdfA	348.14	2.48685	3.36811e-19		530.481	2.16824	2.57515e-12
mdh	3733.44	-1.08385	1.76081e-10		6106.93	-1.67979	9.76551e-13
mdlA	227.053	1.15038	0.000193734		362.838	0.838684	0.0213443
mdlB	143.008	0.339726	0.372263		211.951	-0.255394	0.470851
mdoC	40.7549	-0.621724	0.341886		63.25	-1.2573	0.0245112
mdoG	952.872	0.374545	0.111004		1067.66	-1.30369	0.00176726
mdoH	1629.76	0.693728	0.0116578		1469.93	-1.76698	6.45272e-08
mdtA	88.4875	1.66535	0.00110142		137.724	1.3176	4.31014e-05
mdtB	275.658	1.10353	3.0576e-05		254.645	-0.763189	0.137344
mdtC	179.162	0.891692	0.00198261		178.716	-0.82863	0.16104
mdtD	112.543	-0.199291	0.654719		203.664	-0.270212	0.520694
mdtE	16.9153	-1.56356	0.0795279		37.5249	-0.674309	0.331013
mdtF	45.1413	-0.263131	0.67839		95.2954	0.135229	0.849512
mdtG	71.4784	1.80124	6.20727e-06		119.217	1.63904	6.45606e-05
mdtH	55.323	-2.10832	9.10455e-07		129.022	-0.75744	0.223045
mdtI	19.6629	-1.49538	0.103956		101.068	1.55209	0.0226427
mdtJ	25.1632	-2.8362	0.016437		99.8232	0.647845	0.32421
mdtK	568.231	1.05529	8.55419e-05		2478.31	2.66403	2.20436e-22
mdtL	19.5541	-1.66859	0.0125362		36.2768	-1.48242	0.00301699
mdtM	65.1703	2.38001	2.43098e-08		525.989	4.69411	1.94754e-32
mdtN	2.99932	1.6124	0.32485		7.42191	2.18046	0.0238102
mdtO	6.30435	0.936237	0.381907		13.7075	1.50995	0.0184337
mdtP	2.76022	-1.16001	0.403465		9.46364	0.603213	0.4359
meaB	7.4566	0.057306	0.952151		19.6285	1.057	0.0675626
melA	92.9089	1.97191	2.54696e-07		97.3001	0.85098	0.049354
melB	54.6495	0.924708	0.043609		75.8524	0.275192	0.560701
melR	139.585	3.03334	1.6541e-18		75.9054	0.77676	0.10107
menA	84.8813	-0.0885066	0.887724		221.777	0.830541	0.0765253
menB	420.149	-0.904114	0.000701704		785.03	-0.835528	0.00986234
menC	391.334	-1.32758	2.7697e-08		782.841	-0.934575	0.00299077
menD	264.128	-1.69499	1.98234e-10		561.046	-0.96621	0.000982599
menE	271.084	-2.38421	3.97138e-12		608.445	-1.13527	0.000568951
menF	411.989	-1.11928	0.00742513		1165.56	0.302289	0.565552
menH	94.9179	-1.70344	3.30524e-05		181.145	-1.52593	2.11294e-05
menI	82.4402	-1.48119	2.02728e-05		125.21	-3.02292	9.34803e-12
mepA	164.45	-4.88855	5.31479e-18		342.148	-2.52323	1.95331e-10
mepH	78.7349	-1.9059	1.38743e-06		131.606	-2.52609	1.46886e-13
mepK	394.382	-1.74691	3.81104e-06		855.528	-0.86632	0.00770769
mepM	947.193	0.447145	0.385481		1121.8	-0.885503	0.0688849
mepS	812.742	-5.0901	2.85239e-35		1593.03	-3.20256	3.70154e-19
metA	47.4491	1.43313	0.000358413		40.4912	-0.466246	0.331274
metB	92.059	-1.48306	0.000262044		180.586	-1.20123	0.00985557
metC	152.645	-1.03366	0.00018903		256.29	-1.4397	3.08535e-07
metE	488.763	-2.78429	9.87871e-09		900.319	-2.65387	1.13046e-08
metF	33.6923	-1.63719	0.00196878		67.4114	-1.08856	0.0389687
metG	967.177	-1.4297	1.4467e-05		1490.24	-2.66992	6.60864e-16
metH	542.152	-0.924149	2.39565e-05		749.438	-2.73558	1.03084e-19
metI	108.675	-0.585905	0.133022		171.465	-1.16467	0.00334664
metJ	174.802	1.59296	7.24597e-09		214.329	0.757989	0.0643317
metK	968.114	0.919738	0.0231878		1201.51	-0.0475296	0.926278
metL	337.701	-1.67709	4.2822e-12		685.631	-1.14862	0.000156643
metN	91.2981	-0.510286	0.361092		164.935	-0.537425	0.304059
metQ	354.285	-1.74906	4.88854e-11		656.578	-1.70198	5.00807e-10
metR	23.1087	-1.13129	0.039639		65.6263	0.4096	0.298105
metT	59.2208	-1.23954	0.0853159		108.539	-1.19391	0.0685585
metY	168.224	-2.61046	0.000154283		414.044	-0.791184	0.231795
metZ	70.8699	-3.64679	2.10115e-09		161.956	-1.49274	0.00399682
mfd	584.589	-0.155157	0.610677		831.439	-1.0688	0.00735051
mglA	536.709	-3.27752	3.50357e-10		917.968	-4.60354	1.56366e-19
mglB	3630.24	-3.96477	5.52366e-51		6376.45	-5.94805	1.1749e-81
mglC	392.847	-2.68926	8.02581e-07		678.115	-3.32236	2.957e-10
mgrB	189.743	-2.38709	2.51278e-15		341.898	-2.54044	7.6405e-13
mgsA	235.666	0.611313	0.0391344		312.256	-0.262606	0.551357
mgtA	936.356	-2.9667	4.55508e-12		1680.13	-3.21173	2.20271e-15
mgtL	41.7607	-1.514	0.000465612		64.1912	-2.74714	0.000495793
mgtS	12.4498	0.523967	0.498452		13.3728	-1.01061	0.233263
mgtT	14.0008	-3.69902	0.000232082		28.1519	-2.24621	6.7185e-05
mhpA	13.2642	1.13791	0.109149		37.4532	1.87368	1.7791e-05
mhpB	6.30422	0.267157	0.797273		15.9675	1.12498	0.0723377
mhpC	13.2361	0.420015	0.527563		19.7349	-0.206193	0.740283
mhpD	8.46198	0.689059	0.435365		11.4848	-0.119835	0.904472
mhpF	20.9246	2.00514	0.00138275		21.6819	0.912225	0.141054
mhpR	309.415	1.37078	3.49971e-07		624.657	1.55297	3.05266e-06
mhpT	57.9666	2.18284	9.12115e-08		85.5561	1.80022	5.47592e-05
miaA	1710.44	0.894427	0.0100517		5264.95	1.91509	8.78182e-06
miaB	691.773	1.01613	0.00417386		958.418	0.371092	0.349797
minC	262.113	-1.41177	4.87835e-08		462.556	-1.62713	4.71608e-08
minD	524.647	-1.54561	9.20727e-10		899.328	-1.99268	5.68295e-11
minE	129.963	-1.94939	2.47043e-09		223.826	-2.45932	9.18409e-13
mioC	138.531	-2.59157	5.86412e-11		336.922	-0.848573	0.016072
mipA	373.312	-1.89144	1.65897e-12		789.661	-1.08755	3.33976e-05
mlaA	369.808	1.04497	0.00161587		807.486	1.39262	0.000517273
mlaB	316.616	0.110723	0.800084		541.724	-0.112446	0.806979
mlaC	677.528	0.387629	0.188925		1050.38	-0.085074	0.832378
mlaD	227.497	-0.397832	0.209975		416.567	-0.424676	0.208242
mlaE	411.526	-0.441626	0.0987794		833.471	-0.130597	0.703742
mlaF	441.915	-0.370161	0.112212		830.007	-0.297664	0.305555
mlc	168.318	-1.49304	1.94382e-05		405.502	-0.360503	0.331274
mliC	14.0918	-2.05693	0.00761298		43.5428	0.222427	0.66364
mlrA	315.005	1.95187	7.53373e-05		769.013	2.43569	5.47454e-06
mltA	139.86	-1.47229	0.00228415		426.273	0.347776	0.418595
mltB	176.362	-1.17642	0.000271349		543.319	0.495179	0.166211
mltC	120.158	-3.43922	1.08841e-21		244.57	-2.21601	3.70003e-06
mltD	718.218	-1.60002	0.000665352		1252.21	-1.86027	6.2021e-05
mltF	29.1962	-1.40907	0.0216981		69.5742	-0.318058	0.506201
mmuM	126.883	0.83282	0.0071592		179.673	0.184834	0.583981
mmuP	36.5565	0.0708843	0.895953		108.918	1.20039	0.00185998
mngA	10.7681	1.52948	0.0279122		14.2446	0.941373	0.128087
mngB	70.4859	1.04284	0.00619276		92.629	0.227339	0.600458
mngR	33.6477	1.34646	0.00775744		49.0682	0.91179	0.0355215
mnmA	369.772	-2.80823	2.63242e-08		871.545	-1.05915	0.0419737
mnmC	211.594	-1.19929	0.000437086		354.937	-1.65714	2.35836e-06
mnmE	251.109	-0.267698	0.294919		463.606	-0.252591	0.417029
mnmG	430.26	-2.93018	1.13473e-08		1086.43	-0.814646	0.0870407
mnmH	35.2073	-0.435704	0.555078		74.0058	0.0450864	0.933311
mntH	7859.72	4.66931	3.63986e-30		6322.35	3.39433	2.15908e-12
mntP	8.53307	1.92373	0.0110801		9.15676	0.847855	0.334597
mntR	52.1985	0.795745	0.0498773		96.963	0.855065	0.0289717
mntS	1016.9	2.36064	1.59057e-16		1262.16	1.66779	0.00346869
moaA	529.079	1.51838	1.17034e-13		743.62	0.978115	8.32099e-05
moaB	253.62	1.46641	2.06431e-05		446.752	1.3773	0.000865652
moaC	226.298	1.57465	0.000191417		304.969	0.926124	0.0525872
moaD	49.0166	2.0063	2.74256e-06		49.7309	0.828997	0.117098
moaE	88.9905	1.51698	0.000938268		116.109	0.800886	0.124036
mobA	62.4706	1.18206	0.00621082		80.2898	0.36732	0.448043
mobB	52.0824	1.61851	0.000699459		63.5345	0.745817	0.161506
mocA	253.976	3.0916	2.74744e-13		180.683	1.41855	0.0131848
modA	165.395	-1.02925	0.00101709		621.828	1.0477	0.0133899
modB	118.873	-1.71817	1.22117e-07		439.584	0.700609	0.137446
modC	167.608	-1.7224	3.59401e-05		641.662	0.794018	0.165137
modE	50.473	-1.24176	0.00643781		131.115	0.0231524	0.949226
modF	132.669	-1.2938	0.00103189		292.126	-0.571927	0.138577
moeA	277.822	0.695481	0.0220386		346.609	-0.34913	0.270426
moeB	142.361	-0.0881031	0.790121		208.612	-0.857071	0.00785388
mog	111.263	0.502452	0.127843		175.939	0.138026	0.717078
mokC	61.8509	1.29423	0.0144579		51.811	-0.835758	0.133072
motA	501.181	-1.76473	1.37308e-07		4814.38	2.53808	7.9141e-08
motB	466.396	-2.52632	9.37476e-14		3803.03	2.08408	0.000763937
mpaA	590.418	1.9451	2.03138e-08		647.79	0.916787	0.0291128
mpl	388.177	-1.15942	3.39854e-05		698.8	-1.22169	3.17893e-05
mppA	595.637	-0.22221	0.325058		1247.21	0.160647	0.59108
mqo	246.683	0.549792	0.280309		453.125	0.57307	0.250942
mqsA	420.281	3.76947	1.34242e-27		1683.41	4.94858	6.65878e-34
mqsR	216.308	3.26332	4.08916e-31		865.498	4.46199	1.86327e-27
mraY	306.671	-1.95477	1.6051e-12		490.082	-3.28481	7.87389e-24
mraZ	278.831	0.807725	0.0017027		408.325	0.258559	0.432377
mrcA	291.814	-2.62756	2.47696e-05		616.715	-1.50103	0.0119455
mrcB	508.6	-0.284339	0.390596		958.191	-0.181943	0.581297
mrdA	253.642	-2.46548	9.67071e-08		497.125	-1.86595	6.57329e-05
mrdB	193.993	-0.89903	0.0170364		373.182	-0.701873	0.0507148
mreB	1276.28	-2.54381	8.69881e-14		2663.56	-1.55347	4.68595e-05
mreC	608.036	-4.37878	2.67293e-24		1217.38	-2.70289	8.86591e-07
mreD	166.481	-2.10043	2.48397e-06		290.926	-2.412	4.3159e-09
mrr	59.5897	-1.18556	0.00164213		174.658	0.365345	0.314928
msbA	425.93	-0.623494	0.140063		783.21	-0.583801	0.230946
mscK	284.119	-1.90115	3.15876e-07		502.671	-2.11484	2.59029e-08
mscL	701.585	2.70714	3.55701e-07		759.84	1.76863	0.00663666
mscM	267.387	-1.47414	2.83512e-08		450.809	-1.99735	1.37959e-05
mscS	594.664	1.14895	0.0351255		7234.73	4.32719	3.34038e-16
msrA	381.393	1.6293	0.00571025		564.224	1.17384	0.0632154
msrB	254.323	-1.13038	1.44831e-06		408.393	-1.82855	2.99871e-06
msrC	355.023	-1.35995	5.22268e-05		814.531	-0.455845	0.25348
msrP	396.74	2.34941	2.77922e-08		431.202	1.36888	0.00366686
msrQ	139.487	1.85619	0.000393231		186.354	1.21766	0.0257381
msyB	243.464	1.51394	0.0250761		384.927	1.18428	0.0789435
mtfA	672.161	-1.22217	1.54886e-05		920.121	-3.79221	1.86159e-27
mtgA	70.8462	-2.08899	2.83907e-05		130.175	-2.20865	8.90891e-07
mtlA	2876.3	1.08399	4.23083e-05		4788.78	0.864519	0.137151
mtlD	867.792	0.76018	0.017705		1776.16	0.994384	0.034198
mtlR	177.416	0.0381082	0.919183		427.43	0.728686	0.0627457
mtnN	693.16	1.46672	1.46998e-11		502.032	-1.03741	0.00250109
mtr	991.243	-1.22252	0.0287105		1474	-2.76607	3.70551e-09
mug	119.214	0.668506	0.196409		557.571	2.47212	1.15782e-05
mukB	1407.72	-1.90688	3.98745e-16		2333.64	-2.74496	9.19545e-19
mukE	174.798	-2.31713	1.45148e-15		308.212	-2.67574	8.42124e-09
mukF	249.856	-2.01167	4.18982e-12		455.317	-2.03161	1.00059e-11
murA	630.299	-2.91829	1.49111e-20		1449.74	-1.23699	0.00022718
murB	139.605	-0.343884	0.368037		215.062	-0.963367	0.00196209
murC	445.242	-2.11623	4.71916e-17		767.705	-2.66003	1.73394e-14
murD	361.637	-2.01526	1.09598e-10		588.004	-3.2347	4.01065e-19
murE	428.05	-1.75391	2.92358e-10		653.118	-3.69572	8.42132e-37
murF	400.059	-1.95359	1.30768e-14		621.361	-3.97156	7.95949e-28
murG	303.639	-1.95641	1.38115e-13		527.603	-2.35236	3.49659e-11
murI	145.61	-0.470343	0.167611		183.191	-2.38385	2.28207e-13
murJ	86.0114	-1.81763	0.000142505		170.745	-1.34284	0.000841046
murP	73.4543	-0.144245	0.762882		110.018	-0.843246	0.0685585
murQ	53.95	0.408536	0.458811		83.572	-0.0468354	0.92051
murR	15.4407	-0.995505	0.13656		109.81	2.34155	7.90155e-12
mutH	53.7066	0.16834	0.675565		103.376	0.304117	0.388208
mutL	301.896	-1.08319	4.49665e-06		719.246	-0.125296	0.7136
mutM	18.3596	-1.72468	0.0258486		86.8372	1.21246	0.00650986
mutS	258.006	-3.01808	1.37159e-10		515.616	-2.1011	1.61766e-06
mutT	19.5608	-3.49441	2.87184e-05		38.2506	-2.53681	4.16074e-07
mutY	207.173	-1.38062	3.8199e-07		385.508	-1.27317	0.000130296
mzrA	154.734	0.600448	0.0690872		232.515	0.0887363	0.839773
nac	24.9098	0.46726	0.472817		103.844	2.11147	2.58058e-05
nadA	506.233	0.605199	0.258039		1340.22	1.37866	0.028685
nadB	217.608	-2.13567	0.000173022		432.989	-1.66111	0.0223805
nadC	123.888	-1.02777	0.00136695		192.772	-1.91159	2.62409e-10
nadD	110.836	-1.6266	3.83232e-06		216.719	-1.30141	0.000317626
nadE	418.866	0.681463	0.166834		614.077	0.0841519	0.893841
nadK	214.143	-0.882281	0.00360677		569.298	0.301368	0.406867
nadR	413.677	1.23764	1.15516e-10		406.633	-0.319341	0.238098
nadS	65.0614	1.61299	8.24992e-05		50.727	-0.413454	0.464863
nagA	413.957	0.628148	0.0837125		589.71	-0.0523311	0.916232
nagB	447.402	0.939202	0.0404746		530.018	-0.204421	0.749127
nagC	343.514	-0.382921	0.122737		493.37	-1.37805	4.69669e-05
nagD	216.211	-0.737192	0.00914955		439.073	-0.385328	0.174514
nagE	1789.57	0.39329	0.100288		1939.15	-1.45719	4.30542e-05
nagK	350.889	-0.0502319	0.86157		551.109	-0.536664	0.156926
nagZ	207.015	-0.144864	0.740239		428.398	0.190262	0.604901
nanA	703.739	2.24469	9.15761e-13		861.469	1.5099	0.010212
nanC	19.5958	1.96902	0.00182775		60.4837	2.82877	3.79326e-11
nanE	181.511	1.28167	8.17817e-07		287.626	0.983736	0.0287703
nanK	207.785	0.884559	5.58882e-05		457.356	1.27245	3.05067e-05
nanM	352.101	3.79556	2.34437e-13		865.678	4.2299	8.79528e-14
nanQ	72.9933	0.500201	0.246317		222.408	1.56067	9.32853e-06
nanR	132.404	-0.730622	0.0258543		214.218	-1.25424	2.79064e-05
nanS	73.6497	2.11951	1.74625e-05		117.565	1.85896	0.000291797
nanT	912	2.2808	6.85601e-14		1067.62	1.46294	0.00569446
nanX	126.715	0.852661	0.00562749		177.684	0.190923	0.747132
nanY	110.475	-0.403312	0.319621		206.191	-0.2993	0.566822
napA	77.7164	-2.00822	0.000455277		147.805	-1.67306	0.00137645
napB	5.50323	-1.17234	0.356123		10.6934	-0.993524	0.386291
napC	22.8431	-0.568867	0.420469		44.7833	-0.319601	0.58489
napD	1.94815	-3.37287	0.100743		4.92721	-1.2224	0.313036
napF	7.09344	-0.321044	0.790458		10.2256	-0.92617	0.306882
napG	19.5001	-2.38362	0.00316164		40.3576	-1.59686	0.0100818
napH	15.9684	-1.91239	0.0289016		33.109	-1.03178	0.0901777
narG	70.0263	0.961734	0.0135064		113.236	0.673989	0.0636156
narH	354.71	0.111877	0.890848		401.779	-1.92839	0.00484824
narI	143.437	0.178551	0.822252		169.412	-1.52289	0.0229156
narJ	22.6737	2.03049	0.00105587		33.4261	1.66095	0.00608098
narK	48.3532	3.66007	6.47456e-15		27.7514	1.69475	0.00141604
narL	78.2763	-0.200526	0.649143		219.781	0.864709	0.0065495
narP	124.911	0.801742	0.0549877		227.77	0.795728	0.0288473
narQ	91.2036	-0.360153	0.347901		183.452	-0.0810957	0.840302
narU	335.967	1.66492	0.037462		502.669	1.22197	0.160389
narW	107.539	-0.374367	0.629048		120.674	-3.89587	4.38469e-08
narX	169.374	1.22325	0.00135156		377.654	1.62367	4.21601e-05
narZ	859.237	-0.0454058	0.95707		939.844	-2.70897	0.00016703
ndh	178.274	1.9729	2.21761e-12		214.828	1.16231	0.00106535
ndk	745.061	-3.55957	5.08747e-07		1312.63	-4.15132	9.76909e-10
nei	36.9795	-3.4357	2.04078e-08		125.514	0.00741943	0.987388
nemA	230.805	-1.73921	0.00148279		498.666	-0.970646	0.0838438
nemR	48.2961	0.837969	0.123192		83.4451	0.703414	0.184449
nepI	26.8772	-0.859255	0.130538		82.2949	0.707802	0.0400283
nfeF	136.614	-0.360328	0.196065		535.685	1.49142	1.81875e-08
nfeR	52.7292	1.64094	0.000153349		234.054	3.17224	6.27164e-17
nfi	160.548	-1.29423	3.69364e-05		396.149	-0.179483	0.641764
nfo	99.271	-1.54339	0.0045404		278.084	0.0297322	0.94323
nfrA	212.695	2.36125	4.49826e-12		157.428	0.567872	0.173122
nfsA	87.8299	-0.457758	0.262199		229.509	0.528395	0.174453
nfsB	226.855	-0.488817	0.101212		356.475	-1.07887	0.000329644
nfuA	970.053	1.88249	1.0738e-12		898.338	0.463117	0.22556
nhaA	1861.86	2.99972	6.54808e-13		2586.78	2.52623	9.18717e-07
nhaB	155.668	-2.78148	1.01002e-11		455.472	-0.272262	0.4575
nhaR	98.8621	-0.823298	0.158329		377.233	1.16774	0.00616493
nhoA	141.858	1.51119	0.00286168		159.433	0.422637	0.466636
nifJ	4856.14	3.73497	1.79198e-19		988.933	-0.795883	0.156207
nikA	10.2706	-1.82128	0.0445493		19.5681	-1.53571	0.0109285
nikB	4.87486	0.641652	0.504623		5.22508	-1.16102	0.315313
nikC	3.89544	0.683995	0.52455		5.56523	-0.0446419	0.965784
nikD	3.68126	-2.18156	0.112567		8.22167	-0.911534	0.264693
nikE	5.52839	0.044465	0.9669		10.3656	0.120138	0.877398
nikR	16.2986	-1.35999	0.0724431		34.8805	-0.739025	0.139119
nimR	38.2798	0.640361	0.0980287		151.348	2.19792	1.7147e-13
nimT	17.8242	-0.437125	0.582534		56.6801	0.936483	0.0081195
ninE	0.589233	3.84157	0.381588		0.668283	3.03886	0.436955
nirB	27.6854	1.20025	0.0097517		44.885	0.989703	0.0195775
nirC	9.34741	1.10045	0.256315		22.6877	1.68843	0.00711652
nirD	4.65308	1.67067	0.139103		5.76169	0.656055	0.488831
nlpA	109.028	0.225945	0.555266		339.3	1.4339	7.54915e-07
nlpC	435.39	1.49975	2.00626e-05		550.51	0.707011	0.0708236
nlpD	5101.77	0.664435	4.60326e-05		5008.23	-1.38193	7.82287e-09
nlpE	183.991	0.400779	0.379648		573.053	1.54898	5.22847e-05
nlpI	2068.26	-0.713773	0.0109572		3760.59	-0.729257	0.0100848
nnr	732.324	2.17727	2.02583e-07		2457.19	3.17377	4.98687e-12
nohA	5.54549	-0.134828	0.896082		23.817	1.81349	0.000757792
nohD	4.66555	-0.578303	0.627901		20.3474	1.40936	0.00900555
norR	120.004	0.0600062	0.868619		323.808	0.999393	0.0016183
norV	36.2547	0.0738596	0.887152		181.174	2.17406	2.11837e-11
norW	19.818	-0.456116	0.528225		79.9924	1.40826	0.00246318
npr	69.4549	-0.562653	0.180815		92.8683	-2.09604	1.5329e-05
nrdA	846.825	-4.39308	5.00941e-19		1767.15	-2.46653	5.51233e-07
nrdB	278.902	-2.47404	2.24468e-07		550.13	-1.96554	5.75538e-05
nrdD	991.959	3.87558	5.27829e-16		4419.5	5.19614	1.4955e-25
nrdE	350.391	-1.00118	0.0862375		2582.53	2.30658	3.54368e-05
nrdF	122.301	-1.28494	0.0398493		244.962	-0.954674	0.123166
nrdG	40.7532	2.36717	3.51563e-05		155.459	3.53586	8.15558e-12
nrdH	34.1947	1.40306	0.0844687		309.744	4.03641	1.48643e-12
nrdI	97.4924	-0.142674	0.848788		1444.37	3.81806	9.3596e-12
nrdR	174.5	0.176303	0.60026		224.544	-1.00714	0.000985573
nrfA	22.5426	-0.621104	0.441562		46.5288	-0.133881	0.812356
nrfB	146.857	2.14192	1.25317e-17		178.571	1.36324	4.55136e-06
nrfC	5.62599	-0.0478365	0.971249		9.63627	-0.106197	0.92051
nrfD	9.53015	-0.459996	0.539987		29.6794	0.930407	0.186014
nrfE	8.92696	-1.26899	0.160815		27.2287	0.431593	0.488762
[truncated: 2,377 more rows]
