# Supplementary material for: Differentiation between regulated and disrupted growth arrests allows tailoring of effective treatments for antibiotic persistence
Source: Sci Adv. 2026 Jan 2;12(1):eadt6577. doi: 10.1126/sciadv.adt6577 (PMC12758538; doi:10.1126/sciadv.adt6577)
Supplement: Supplementary file 3 — Tables S1 to S4 [file sciadv.adt6577_tables_s1_to_s4.zip › adt6577_table_s4.xlsx]

## Sheet: Experiment 2 
	Gene expression of protein coding transcripts in downsampled raw reads (see materials and methods, under "Normalization methods for gene expression relative to total sample expression"). This sheet shows the data of "Experiment 2" Each column shows a different sample in either regulated or disrupted growth arrest conditions, as well as for exponentially growing cells. Experiment samples (see fig.…
ID	Regulated 1 (biological replicate 1)	Regulated a (technical replicate a)	Regulated b (technical replicate b)	Regulated 2 (biological replicate 2)	Regulated 3 (biological replicate 3)	Disrupted 1 (biological replicate 1)	Disrupted a (technical replicate a)	Disrupted b (technical replicate b)	Disrupted 2 (biological replicate 2)	Disrupted 3 (biological replicate 3)	Growth 1 (biological replicate 1)	Growth a (technical replicate a)	Growth b (technical replicate b)	Growth 2 (biological replicate 2)	Growth 3 (biological replicate 3)
aaeB	8	7	6	1	8	92	70	109	41	65	42	50	45	49	53
aaeR	40	47	51	22	23	169	137	139	85	106	120	121	117	154	123
aas	117	143	102	106	121	168	209	190	121	147	652	513	592	631	573
aat	58	81	57	48	26	89	80	77	85	80	238	263	267	200	245
abpA	26	18	9	24	15	68	92	115	51	46	313	259	327	397	313
abpB	18	26	19	14	7	56	56	56	29	35	298	286	287	443	278
accA	180	182	151	173	180	475	404	466	351	456	1603	1510	1440	1267	1410
accB	25	27	30	22	25	92	107	98	64	91	2414	2122	2181	1251	1999
accC	70	73	65	73	43	164	188	195	107	183	5675	5790	5791	3318	5723
accD	241	262	289	236	250	721	689	724	567	668	3155	2717	2666	2308	2811
aceA	314	214	292	350	326	745	685	691	353	364	1275	1335	1239	21229	1724
aceB	331	330	297	414	364	1116	1012	1146	592	638	853	786	732	12797	891
aceE	555	490	584	398	446	348	333	336	296	270	3005	3818	3852	1641	3793
aceF	515	490	489	444	372	262	243	270	192	172	2905	3642	3475	1535	3034
aceK	80	50	69	79	78	99	76	83	41	64	290	274	305	3607	383
ackA	997	781	800	606	761	303	311	315	279	237	1647	1681	1873	1657	1765
acnA	1059	916	1082	737	797	1378	1261	1256	1209	1187	1409	1470	1519	5747	1260
acnB	1794	1683	1719	1452	1389	2714	2755	2806	1472	2212	17774	19040	18452	16994	20491
acpH	20	30	14	7	13	134	122	126	160	138	58	58	49	96	47
acpP	424	329	314	347	362	762	825	905	886	698	4825	4469	4333	3894	3997
acrA	104	89	105	77	90	826	734	795	513	678	1532	1650	1462	2197	1506
acrB	206	178	181	192	215	1700	1720	1721	1226	1609	3932	4320	4019	5381	4427
acrD	35	21	25	18	19	167	149	154	63	106	200	169	213	194	166
acrF	17	8	7	9	4	63	61	83	25	40	60	91	67	69	76
acs	544	434	548	449	455	281	223	285	629	468	8655	9182	9316	20318	7987
actP	168	144	144	149	162	58	51	62	124	92	5093	5983	5601	13456	5207
actS	28	23	10	24	14	58	56	79	55	51	230	189	176	192	153
ada	156	100	154	101	147	207	239	216	288	284	113	119	143	122	108
add	352	322	323	313	249	277	245	254	240	258	138	80	96	142	95
adeD	33	21	36	43	37	66	44	57	38	77	73	73	85	86	38
adeP	15	14	25	26	21	51	61	76	35	52	2328	2181	2368	946	2219
adhE	7275	6049	6605	4649	4742	969	843	986	1667	1331	6310	6410	6026	13852	6378
adhP	689	704	704	546	453	988	970	936	767	882	1783	1799	1739	4348	1482
adk	52	42	43	51	30	116	148	132	112	126	1712	1328	1335	1194	1370
adrA	92	61	64	77	56	38	32	33	32	42	36	23	28	46	13
aer	30	23	40	11	23	533	513	566	252	325	507	453	551	443	523
agaR	66	31	48	51	45	177	166	147	137	139	394	350	397	392	368
agaS	5	8	1	1	0	42	55	44	66	56	11	16	27	6	13
agn43	32	9	22	17	11	71	82	91	26	45	121	124	154	104	82
agp	700	730	654	568	591	129	132	146	174	129	700	571	585	1796	703
ahpC	169	186	187	162	134	250	329	325	273	190	3600	2983	3073	5415	2837
ahpF	158	114	142	116	90	390	327	334	294	386	590	597	622	773	517
ahr	547	500	516	458	463	663	677	622	583	683	191	199	165	817	133
aidB	149	104	194	131	148	286	251	279	254	299	95	124	126	622	110
alaA	19	28	25	16	8	264	234	257	125	170	2014	1816	1967	1440	1700
alaC	443	462	458	459	446	483	415	416	404	489	751	691	828	2016	741
alaE	505	406	470	611	614	16	15	29	11	20	30	28	13	109	13
alaS	246	180	195	203	169	871	862	959	608	887	6243	6510	6588	4033	6551
aldA	1708	1480	1648	1414	1412	97	119	115	343	205	19207	19033	19065	26976	19308
aldB	831	786	804	784	809	186	208	234	328	228	1276	1222	1130	3479	869
alkA	24	30	30	31	28	47	56	65	44	43	96	95	80	200	87
alkB	27	36	34	8	20	53	46	48	69	74	29	28	36	35	37
allB	15	9	14	9	8	64	39	67	18	44	33	35	19	57	26
allR	977	695	859	795	745	481	535	577	885	613	561	527	512	636	405
alr	3	5	6	9	6	130	147	122	49	54	328	288	406	238	327
alx	7	10	15	9	7	135	153	166	131	159	197	164	220	230	173
amiA	31	38	30	21	18	333	360	317	244	282	340	385	427	232	356
amiB	113	83	123	108	87	434	406	415	367	553	378	408	411	453	376
amiC	7	20	12	10	13	525	516	508	184	316	804	787	736	750	845
amiD	145	129	102	114	150	294	380	284	313	321	91	147	179	410	119
amn	189	99	139	119	100	36	44	35	46	35	641	694	636	1617	604
ampE	98	98	58	45	42	74	65	47	40	43	129	151	157	272	157
ampH	14	20	24	25	19	89	64	71	44	36	521	487	463	467	496
amtB	35	43	51	20	32	103	107	65	46	56	56	79	54	66	57
amyA	400	370	391	286	320	773	684	723	486	516	2026	2039	2080	3559	2121
anmK	45	36	36	65	38	91	87	103	66	78	190	189	184	213	201
ansA	14	15	9	6	0	50	65	58	53	42	553	437	514	355	486
ansB	31	23	23	11	10	170	152	151	72	98	74	92	90	91	40
ansP	6	8	10	5	5	63	60	58	18	41	81	83	97	35	79
apaG	97	76	82	67	79	116	130	147	147	148	249	223	261	275	227
apaH	153	116	138	100	63	216	193	227	160	199	311	377	335	511	272
apbC	133	106	90	107	85	255	231	249	206	253	832	803	852	812	792
apbE	2	1	0	2	0	103	103	114	51	83	140	143	166	72	185
apt	6	13	8	10	4	104	89	95	26	56	851	652	668	364	709
aqpZ	405	414	462	334	341	140	139	117	109	116	106	101	136	212	113
araC	87	62	77	65	78	78	105	101	128	108	95	99	101	80	128
araE	62	46	69	48	55	133	155	136	112	137	156	164	188	119	139
araF	37	36	32	29	40	66	70	69	31	48	140	134	107	278	110
araG	62	43	53	37	38	62	69	68	34	39	42	66	47	71	45
araH	72	54	56	49	55	68	69	55	42	50	69	67	56	101	35
araJ	62	18	33	37	27	33	27	53	40	30	39	33	46	60	34
arcA	1541	1304	1514	1526	1621	2229	2266	2374	2831	2409	2261	1965	1938	5511	1861
arcB	396	337	375	280	365	88	125	92	90	77	674	763	766	831	675
arcC	42	50	32	32	52	36	39	37	39	35	37	47	40	58	26
arfA	2	4	10	10	12	62	63	45	42	52	25	14	14	27	21
arfB	8	27	18	9	10	70	83	81	50	62	87	47	64	103	64
argA	275	206	261	297	188	87	115	127	65	76	73	95	106	97	74
argB	270	257	236	267	229	92	106	95	82	119	60	39	61	151	49
argC	284	275	242	304	263	21	18	21	9	11	18	26	38	53	34
argD	278	243	239	271	286	184	223	194	154	178	157	164	139	119	170
argE	159	133	173	139	186	91	104	109	107	117	124	166	116	420	188
argF	320	322	285	359	301	97	86	103	41	68	57	61	63	111	52
argG	347	305	304	394	343	410	346	375	275	307	460	419	338	786	268
argH	610	558	592	552	523	465	516	475	429	478	164	183	162	440	184
argO	8	6	3	3	7	235	186	209	168	224	39	34	28	54	24
argP	45	42	56	48	60	92	75	81	34	54	358	358	363	468	292
argR	103	88	87	103	100	200	188	222	248	171	329	177	205	216	230
argS	74	89	113	70	67	241	168	248	141	156	1397	1179	1251	500	1306
argT	152	100	154	151	126	291	268	289	231	227	1631	1768	1660	3995	1483
ariR	18	25	17	11	21	519	616	554	730	407	7	5	6	6	2
arnA	46	29	45	28	25	82	63	49	56	40	295	287	253	553	240
arnB	52	33	59	58	45	216	248	271	160	206	139	112	161	477	87
arnD	7	2	6	5	4	36	54	29	20	12	105	79	115	185	102
arnT	13	15	18	14	27	51	26	26	29	13	69	88	59	107	67
aroA	31	23	25	42	21	40	58	35	22	33	455	436	482	685	414
aroB	168	146	182	172	134	372	333	387	251	351	2002	2322	2112	1667	2270
aroC	35	20	30	22	18	153	181	147	85	133	944	1040	982	870	957
aroD	14	14	21	23	4	52	47	46	34	41	187	135	148	206	106
aroE	171	103	141	131	103	236	201	246	204	215	642	692	559	474	481
aroF	137	120	123	135	95	208	214	210	124	130	307	321	303	580	329
aroG	88	76	112	139	110	434	393	410	441	414	948	881	895	1176	711
aroH	17	18	13	9	9	102	64	92	47	66	626	382	497	718	451
aroK	102	46	96	85	90	271	239	231	163	180	1637	1651	1436	989	1360
aroM	59	34	34	52	50	91	82	103	45	81	234	197	258	282	218
aroP	108	104	148	106	101	234	195	245	248	214	247	342	254	433	317
arsC	34	35	27	21	17	57	42	75	22	32	234	238	249	289	234
artJ	1308	1162	1286	1174	1217	335	334	356	412	452	608	482	648	1338	485
artM	273	320	302	314	269	160	155	165	93	202	485	476	456	882	376
artP	720	534	618	572	485	239	272	298	284	287	265	292	326	577	202
artQ	251	208	283	277	214	185	171	175	195	237	411	431	385	1058	340
ascB	61	63	56	71	90	81	48	48	59	66	65	91	106	153	90
ascF	132	102	114	105	73	57	67	66	83	75	84	92	109	58	80
ascG	26	17	20	17	28	73	73	88	48	73	304	237	176	303	255
asd	150	87	109	81	112	299	247	317	196	184	2256	2033	2069	3659	2109
aslA	24	17	16	20	17	69	61	65	41	34	30	19	17	45	11
asmA	52	52	63	46	61	150	135	135	81	164	644	640	632	557	616
asnA	163	425	401	221	172	165	160	132	164	171	1140	939	869	1036	821
asnB	86	121	138	98	151	164	128	116	92	97	556	552	585	918	501
asnC	4	5	9	4	1	53	34	36	89	52	22	22	19	71	34
asnS	892	830	914	800	822	627	587	651	500	634	3129	3125	3051	1993	2951
aspA	1909	1541	1808	1588	1587	77	77	83	102	63	6961	6247	6429	4706	6419
aspC	39	25	67	37	46	172	175	172	110	102	3747	3431	3629	4118	3715
aspS	231	264	265	214	245	490	483	517	269	403	2783	3068	2944	2376	3186
astA	355	285	303	262	279	168	182	213	160	196	1735	1887	2013	9503	1615
astB	287	265	267	210	205	87	83	94	49	57	1622	2001	1951	8261	1896
astC	452	401	494	331	345	567	495	606	436	475	2386	2573	2590	13077	2068
astD	374	312	345	276	323	135	163	162	92	126	1908	2356	2398	9897	2056
astE	140	125	137	145	150	27	22	32	13	20	935	1075	970	4568	1115
atpA	183	161	188	173	131	436	442	487	173	210	16457	19541	19082	9625	22024
atpB	144	102	127	74	121	251	249	251	120	154	5059	4982	4875	2455	5167
atpC	109	87	90	90	102	192	119	126	78	117	4636	4523	4609	2389	5061
atpD	277	233	257	206	209	368	387	389	157	269	14490	16867	16152	8826	18893
atpE	42	45	44	29	47	84	99	95	54	54	3697	4374	4595	2185	4549
atpF	104	68	58	68	67	169	187	202	78	105	5844	6741	6674	3487	7637
atpG	115	72	88	92	80	172	166	142	66	102	7689	8895	9200	4544	10591
atpH	54	52	48	39	69	198	205	150	67	108	6315	6985	6685	3560	7597
atpI	51	41	37	34	30	86	55	67	30	61	794	746	760	378	811
avtA	78	69	83	65	60	201	218	202	116	176	1146	1083	1043	804	819
bacA	32	22	23	25	17	81	56	110	74	57	227	219	240	211	222
baeR	59	51	60	52	41	61	64	62	78	68	81	82	83	80	51
bamA	322	273	251	287	277	1063	1055	1032	481	601	7735	7947	7668	5716	6439
bamB	804	701	706	922	886	1362	1327	1396	1157	1166	3118	3147	3078	2338	2741
bamC	284	335	329	279	253	676	734	682	337	463	3632	3681	3711	3186	3424
bamD	73	60	76	96	83	233	217	189	135	129	2206	1994	1963	1729	1750
bamE	201	224	193	216	156	392	368	410	475	498	630	464	544	446	363
barA	51	24	24	34	22	34	47	37	19	24	578	520	505	474	515
basR	66	56	66	36	48	115	150	161	122	148	90	80	105	234	105
bax	212	151	172	160	227	100	71	82	117	83	1269	1089	1091	768	940
bcp	69	55	57	64	66	134	124	132	107	109	996	753	712	1084	760
bcr	34	27	46	31	17	235	181	236	105	199	793	733	772	654	683
bcsA	5	9	6	2	3	154	143	161	37	54	116	118	103	204	102
bcsB	6	2	9	3	3	100	71	88	33	27	96	143	130	228	164
bcsC	131	106	105	104	168	292	296	263	177	150	306	254	288	521	258
bcsE	151	158	128	127	79	87	122	109	71	52	793	755	699	1967	643
bcsG	76	55	58	68	42	41	13	31	14	15	541	574	535	1383	497
bcsR	25	31	36	36	40	59	44	49	45	40	139	125	115	289	105
bdcR	9	3	5	4	3	44	70	82	10	18	44	41	24	57	47
bepA	129	98	117	79	90	229	259	275	109	110	778	666	652	752	511
betA	43	10	28	23	17	301	300	295	197	289	249	202	218	232	226
betB	182	114	155	139	130	957	1020	1008	754	987	362	317	381	435	337
betI	114	77	84	88	62	472	424	485	436	422	131	114	106	154	124
betT	202	174	173	185	198	408	350	374	338	421	237	307	299	225	224
bfd	101	144	80	83	50	72	65	80	81	54	130	141	133	150	74
bfr	159	147	145	161	150	256	289	276	325	239	427	343	466	535	273
bglA	100	71	69	45	68	151	159	175	142	158	605	560	577	1147	644
bglX	47	41	40	47	49	240	216	269	167	217	839	879	936	942	1001
bhsA	41	51	50	19	35	530	581	677	840	520	4	3	1	5	3
bioA	58	70	85	66	61	137	122	125	85	111	363	343	383	247	312
bioB	67	55	89	59	74	293	227	264	97	130	575	545	545	385	494
bioC	11	6	10	4	1	59	52	74	24	24	220	241	227	165	211
bioD	112	77	63	85	98	54	63	58	44	34	221	193	215	135	172
bioF	30	15	25	22	24	178	161	208	45	83	551	502	565	391	482
birA	37	36	24	21	21	42	65	47	38	49	200	175	189	154	169
bisC	94	99	96	66	92	251	223	233	94	98	422	511	458	678	518
blc	268	189	221	227	258	354	358	342	608	466	181	121	138	667	95
bluF	18	8	11	12	11	70	65	69	41	45	690	626	663	747	527
bluR	45	49	37	24	36	511	490	488	631	614	449	354	308	476	395
bolA	645	530	349	446	421	216	247	237	847	329	243	170	147	629	120
brnQ	2102	1695	2155	1748	1621	858	795	827	883	1000	833	793	760	429	696
bsmA	414	419	429	557	537	128	122	177	258	133	134	138	161	168	102
bssR	7327	7430	7301	9156	8336	884	902	961	2261	1137	12	20	25	47	15
bssS	2282	2471	2304	2940	2629	375	297	374	1317	725	230	154	126	469	137
btuB	25	12	16	28	11	58	57	46	23	39	863	979	951	567	1095
btuC	19	17	14	9	17	122	154	122	121	184	134	169	152	159	151
btuD	61	52	67	44	45	345	344	363	240	339	504	500	525	1027	409
btuE	72	71	50	32	39	227	230	225	228	206	263	287	257	617	217
can	44	12	48	53	53	96	116	130	98	89	561	490	447	861	491
carB	79	108	85	107	107	48	44	47	11	35	3708	4126	4187	574	4671
cas1e	21	26	13	11	10	89	65	73	18	30	75	79	79	81	73
cas3	22	19	17	28	15	78	57	60	64	56	64	53	59	66	51
cas6e	4	5	10	16	7	51	32	37	21	24	33	56	46	60	32
cas7e	9	4	3	1	5	81	74	82	39	56	40	55	63	87	40
cat	47	53	33	69	60	144	124	105	91	82	1839	1518	1652	1070	1476
cbl	6	10	6	5	1	135	148	134	56	85	111	167	185	35	107
cbpA	257	217	219	211	167	340	343	401	593	619	182	179	152	533	120
cbpM	65	73	52	39	50	104	78	87	159	161	58	59	71	217	51
cca	203	183	197	161	201	696	644	722	431	504	1169	1322	1250	1368	754
ccdA	29	24	24	15	21	112	133	126	90	103	57	49	83	159	65
ccdB	51	57	34	45	26	153	216	196	157	175	105	115	88	209	98
ccmH	13	11	9	10	16	53	78	48	21	34	104	132	132	55	88
cdaR	7	3	5	6	6	195	185	198	23	28	228	186	172	114	160
cdd	345	358	327	316	319	254	264	255	270	312	398	356	363	620	320
CDN75_RS00290	49	38	44	43	44	54	37	61	42	33	77	67	78	95	60
CDN75_RS00685	7	5	13	6	10	70	59	48	32	37	64	59	87	76	88
CDN75_RS01980	32	39	19	50	45	42	63	80	106	54	1231	816	943	808	721
CDN75_RS05665	965	835	900	1068	892	238	208	219	193	197	35822	40673	40627	50297	44381
CDN75_RS12755	16	17	19	15	16	89	107	90	50	60	280	268	346	303	294
CDN75_RS13515	21	22	17	9	24	35	56	51	25	35	39	29	53	30	29
CDN75_RS17410	27	30	42	18	47	107	103	149	137	123	173	144	127	221	127
CDN75_RS23015	17	6	14	5	14	56	36	55	15	43	75	62	99	48	91
cdsA	131	107	133	89	73	244	215	259	190	225	1385	1542	1490	908	1364
cecR	23	22	41	19	17	133	132	173	116	155	29	21	23	101	38
celF	17	21	31	30	16	63	59	60	39	54	33	70	56	51	32
cfa	3144	2754	2833	1852	2013	1238	1282	1273	1515	1413	641	598	655	2437	467
cgtA	1838	1886	1878	1483	1437	1136	1070	1104	780	903	1788	1642	1670	498	1577
chaA	18	15	13	18	10	136	142	118	73	95	205	230	201	181	194
chaB	36	33	45	41	48	105	144	112	121	96	54	32	42	126	22
chaC	128	115	130	111	135	416	430	462	379	511	171	146	119	391	129
chbB	45	40	60	29	48	77	54	93	137	83	62	73	49	64	41
chbC	104	71	107	98	63	122	142	147	141	173	102	87	117	95	73
chbG	51	60	51	36	41	108	103	106	59	71	109	109	107	107	75
cheA	54	59	42	28	21	4384	4151	4257	435	859	2384	2384	2447	1989	2478
cheB	9	1	11	1	1	771	643	702	29	51	695	828	931	651	824
cheR	4	11	16	4	8	713	659	714	37	69	612	771	679	580	749
cheW	11	6	8	11	5	697	710	670	64	63	837	916	879	768	757
cheY	0	2	1	0	0	121	120	98	6	12	260	340	266	214	180
cheZ	11	5	6	5	0	458	413	482	19	42	1122	977	998	1095	841
chiA	115	76	83	89	82	193	205	196	101	118	216	147	175	210	142
cho	23	8	16	14	17	205	178	174	138	130	181	175	193	150	176
chpB	22	30	27	27	14	72	73	86	106	111	43	33	33	51	38
cirA	32	22	24	30	19	541	455	535	126	287	4362	4313	4431	1691	4582
clcA	196	132	134	132	119	472	404	442	350	450	321	263	345	473	234
clpA	3604	3344	3713	3402	3380	2323	2260	2334	2597	2807	2795	2595	2579	7347	2362
clpB	1042	906	907	674	708	1547	1640	1633	2810	2848	974	892	906	923	663
clpP	297	158	251	261	215	816	865	876	1070	1064	781	789	738	1422	627
clpX	5356	5164	5321	4898	4656	2919	2814	3192	4251	4157	2547	2427	2463	4451	2089
cls	246	190	246	176	168	374	410	409	413	471	424	320	398	618	353
clsB	45	48	46	56	39	240	205	249	248	304	74	74	105	418	59
clsC	107	118	81	82	77	103	96	79	100	85	295	292	283	419	275
cmk	357	316	311	266	227	419	435	426	307	364	1241	1018	982	581	1260
cmoA	9	22	18	9	21	155	135	167	105	132	261	274	276	229	295
cmoB	14	3	27	12	15	121	128	113	85	143	330	346	278	329	351
cmoM	32	31	38	41	28	77	62	61	22	48	304	302	392	298	311
cnoX	77	91	102	78	111	205	165	189	211	250	275	269	287	476	277
coaBC	45	22	39	21	28	57	46	33	24	38	401	351	341	331	372
coaD	52	58	52	53	33	207	235	264	201	189	103	141	132	106	122
coaE	99	54	83	63	71	74	89	89	72	59	148	117	138	159	131
cobB	30	19	23	36	16	66	84	92	56	71	303	304	285	264	292
cobS	25	15	27	20	19	132	100	104	42	68	99	111	94	141	86
cobT	19	11	18	11	19	169	163	140	66	112	247	253	231	306	258
cof	133	129	123	122	107	72	63	46	54	63	67	90	54	118	53
comR	42	33	31	26	25	53	55	63	31	48	170	137	139	172	100
copA	262	223	247	194	197	311	332	292	182	243	190	222	178	395	253
copD	16	23	19	18	3	265	185	237	123	225	139	195	109	144	150
corA	81	98	94	45	70	186	225	239	256	278	299	207	256	173	215
corC	394	410	385	374	317	453	376	369	474	591	1330	1163	1133	1355	1173
cpdA	95	90	113	106	84	259	245	256	136	186	1013	998	1033	881	1067
cpdB	4	12	21	14	13	58	69	73	35	28	397	437	394	577	375
cpoB	169	99	163	116	124	198	251	245	161	188	1786	1511	1644	1106	1690
cpxA	79	65	79	95	58	365	307	387	152	311	694	828	717	994	689
cpxP	571	589	636	472	420	581	553	648	410	360	352	335	449	235	297
cpxR	99	66	85	63	49	318	305	285	237	234	377	327	356	572	307
cra	101	116	118	103	66	97	114	125	70	85	1008	890	845	760	801
crcB	39	25	32	34	35	23	20	33	63	25	10	12	8	18	16
creA	13	23	4	12	2	45	60	64	32	39	128	118	72	117	116
creB	16	16	15	6	21	97	67	99	53	71	202	166	175	181	133
creC	7	13	20	16	25	54	49	38	23	34	172	141	181	157	118
crfC	30	7	21	18	17	135	128	141	59	92	495	483	586	807	444
crp	195	158	208	244	246	491	579	574	552	520	2152	1877	1841	2772	1848
crr	4138	3936	4161	3882	4010	2007	2091	2196	3156	2355	2941	2551	2734	6270	2337
csdA	28	31	19	30	46	228	212	229	133	206	282	336	343	334	298
csdE	60	57	60	51	35	89	74	104	82	104	120	88	50	127	84
csgG	18	8	19	11	25	36	58	54	44	44	524	461	454	101	460
csiE	2263	1793	2081	1716	1683	133	107	122	189	131	112	81	102	331	108
csiR	114	90	118	106	69	42	42	47	47	44	105	200	150	837	115
cspA	339	241	240	368	371	1630	1672	1793	2113	1583	13125	10401	11775	4991	8914
cspB	20	16	27	49	40	144	157	194	174	134	1502	1458	1670	538	1251
cspD	1189	1111	1116	1114	1076	114	183	194	603	242	2236	1776	1758	1955	1474
cspE	4918	4449	4577	7546	7203	547	503	632	929	559	17355	14141	13996	11656	14383
cspG	2	2	1	3	5	39	57	79	49	32	533	559	639	212	503
csqR	33	39	28	14	23	54	43	43	32	38	106	120	115	128	135
csrA	1745	1864	1806	2850	2804	629	656	619	2002	942	1010	854	875	2040	680
csrD	40	50	47	35	31	334	384	380	192	266	475	434	559	658	352
cstA	995	839	882	873	846	578	622	640	954	857	7714	9470	8819	6823	8526
cueO	18	27	17	27	20	351	339	325	162	213	236	241	239	412	232
cueR	13	13	6	7	10	25	53	38	29	28	52	57	54	114	34
curA	219	187	207	156	175	306	358	342	395	359	200	176	166	601	177
cusA	18	33	18	14	13	78	101	103	28	47	51	66	72	59	50
cusR	17	14	14	18	10	50	45	60	36	49	88	79	112	84	81
cutC	855	482	555	637	541	152	157	161	189	117	392	263	320	244	204
cvpA	13	17	20	14	13	74	75	70	55	61	1450	1473	1535	381	1610
cvrA	14	17	15	21	14	126	140	146	66	84	285	276	270	317	255
cyaA	1329	1009	1220	1180	1033	767	792	807	1066	1068	1856	1677	1668	1816	1552
cybB	14	37	30	14	11	116	116	129	115	107	155	143	151	130	130
cycA	1091	1027	1047	928	937	359	367	426	309	333	3292	3554	3112	6152	2759
cydA	1573	1503	1698	1152	1079	428	377	461	291	376	1936	2086	2022	1835	1897
cydB	1461	1310	1549	990	980	376	435	466	312	354	1409	1658	1521	1409	1543
cydD	41	29	26	24	27	30	47	55	27	30	407	407	404	290	376
cydX	98	98	95	81	98	21	25	29	30	32	82	102	72	68	60
cyoA	191	187	172	137	115	197	183	187	156	200	4769	5493	5516	1891	5316
cyoB	308	283	315	209	197	148	143	152	156	238	7488	9755	9494	3298	9824
cyoC	50	61	98	58	57	19	33	23	18	32	1679	1971	2125	706	2009
cyoD	32	50	49	33	79	27	23	22	24	17	1204	1449	1405	436	1342
cyoE	220	282	244	186	221	74	78	88	78	70	4930	5561	5833	1866	4824
cysA	20	22	35	21	22	1059	952	932	338	682	273	1097	1797	52	477
cysB	92	83	68	85	79	342	385	359	211	286	1911	2135	2216	616	1771
cysC	3	7	1	2	0	245	225	221	84	153	67	287	357	21	92
cysD	15	4	9	10	7	1125	1090	1091	393	687	1316	2298	2407	37	1637
cysE	138	128	121	129	131	172	131	173	75	99	974	1046	1001	853	966
cysG	87	69	77	67	102	110	89	106	102	98	349	334	322	352	334
cysH	14	16	12	13	9	96	88	89	30	17	29	99	185	37	52
cysI	7	11	7	10	3	292	257	275	85	106	463	1739	2255	43	951
cysJ	6	6	4	3	0	708	745	772	236	353	3024	5338	5634	49	4045
cysK	162	120	148	99	159	3710	3547	3835	1511	2110	10535	12538	13868	2127	10953
cysM	9	10	12	4	5	225	193	190	71	104	181	170	292	206	163
cysN	32	22	27	19	14	2396	2241	2465	812	1398	967	2548	2909	118	1638
cysP	17	12	5	7	12	1490	1404	1430	734	1226	3166	3361	3683	13	3085
cysQ	1043	967	1038	869	1018	349	334	393	618	506	177	126	148	527	153
cysS	15	7	26	18	28	138	135	139	105	107	456	505	449	366	526
cysT	25	39	15	20	10	712	654	752	267	513	1726	2394	2558	79	1826
cysW	8	18	19	8	12	676	609	701	269	472	874	1920	2144	21	1128
cysZ	84	70	88	68	122	25	33	22	20	16	181	181	171	143	133
dacA	50	37	39	47	30	131	129	97	104	115	1047	981	969	768	1018
dacB	8	5	7	5	9	55	53	49	32	55	328	301	323	244	274
dacC	288	270	252	285	208	1407	1346	1336	1512	1556	516	470	559	1551	405
dacD	22	25	20	12	18	48	36	59	21	28	57	47	51	63	46
dadA	1755	1423	1580	1487	1511	536	623	586	464	540	4454	4749	4457	7067	4599
dadX	613	481	546	510	490	224	219	261	222	257	2301	2883	2607	3640	2564
dam	21	15	16	14	9	66	100	109	49	74	488	479	473	410	501
damX	278	228	243	231	273	748	753	825	691	920	2102	2137	2026	2259	2194
dapA	250	243	218	241	253	367	384	421	202	297	3167	2841	2725	2705	2621
dapB	50	55	47	62	78	119	115	139	89	77	281	288	267	448	197
dapD	202	213	264	277	211	190	241	235	246	201	1224	1031	988	1487	929
dapE	52	76	59	66	66	191	192	186	118	160	476	438	514	630	465
dapF	66	47	44	57	67	159	125	110	94	124	820	795	828	960	742
dauA	27	39	17	22	13	173	169	196	116	234	256	274	231	122	276
dbpA	65	58	41	48	39	204	158	236	132	222	382	333	422	480	273
dcd	45	22	43	45	51	231	225	251	177	205	641	708	718	536	586
dcm	28	29	24	19	16	319	255	269	131	180	428	434	395	307	327
dcp	123	114	127	103	114	203	244	181	148	168	766	676	731	1089	720
dcrB	206	215	193	209	147	193	187	178	99	89	426	290	349	547	322
dctA	1191	1104	1089	863	872	110	142	123	99	107	8899	7884	7695	2466	7360
dcuA	276	258	281	218	182	411	345	435	339	353	978	930	921	546	898
dcyD	231	201	215	147	144	549	530	548	413	493	445	586	600	834	623
ddlA	48	17	32	44	36	110	69	101	58	75	603	522	542	780	632
ddlB	82	82	76	80	57	136	134	119	106	116	619	678	730	648	631
ddpA	62	35	43	45	60	32	26	23	11	13	835	960	1036	1698	758
deaD	1104	983	1025	1245	1086	3813	3722	3671	2317	3413	5786	5455	5180	1617	5179
dedA	67	54	69	68	46	224	227	248	88	105	736	741	720	813	644
dedD	177	149	132	154	135	205	203	228	159	183	608	640	601	508	553
def	993	754	954	1067	983	258	285	266	412	342	498	460	466	663	398
degP	199	185	169	122	179	2419	2106	2242	420	528	912	938	894	828	531
degQ	124	114	90	102	120	185	150	151	175	201	318	324	283	1575	347
deoA	879	729	898	602	568	403	345	448	463	502	463	457	502	1115	437
deoB	2069	1750	2040	1502	1692	1468	1335	1481	1264	1314	1472	1601	1355	3541	1395
deoC	580	519	546	462	425	124	131	105	188	179	145	171	168	280	182
deoD	1077	1061	1104	861	833	384	391	425	479	438	1613	1637	1574	3084	1337
deoR	28	19	31	18	34	63	59	55	29	41	240	236	207	266	230
der	509	456	471	373	433	1550	1341	1503	862	1098	1987	2020	1838	1554	1762
dgcE	403	329	308	288	272	120	133	162	113	110	1364	1326	1133	1424	1045
dgcJ	40	12	27	28	44	97	79	103	64	62	114	112	81	57	143
dgcM	61	38	48	59	45	48	65	65	90	76	521	445	519	1010	326
dgcP	25	31	27	37	38	47	39	63	38	35	567	469	506	236	479
dgcQ	203	146	155	120	118	684	684	679	578	654	412	366	328	685	306
dgcZ	89	96	92	100	93	197	183	179	153	187	88	73	129	71	67
dgkA	42	37	31	41	19	67	63	68	47	52	117	148	98	134	94
dgoK	10	10	13	14	19	60	63	37	45	38	42	47	20	21	27
dgoR	28	16	18	23	17	83	82	108	45	64	44	46	46	44	39
dgt	24	17	21	16	13	73	64	77	74	67	141	120	167	261	112
dhaK	27	30	52	15	16	23	24	15	15	25	198	187	191	467	216
dhaM	38	52	23	32	17	23	30	33	19	34	179	154	199	360	190
dhaR	17	22	21	26	5	674	706	708	484	630	151	102	106	245	126
diaA	8	9	19	7	5	50	55	52	37	28	440	409	329	379	356
dinB	95	75	79	94	89	316	309	307	463	492	119	135	160	197	122
dinF	113	78	74	74	75	235	246	301	308	376	427	467	416	419	398
dinG	74	67	58	60	84	125	128	81	66	115	425	400	416	315	358
dinI	15	14	29	20	19	54	48	72	101	62	195	143	165	82	165
dinJ	62	56	45	68	45	47	58	44	105	82	93	63	99	58	86
dinQ	75	78	44	72	49	244	308	366	1044	668	330	226	182	266	169
djlA	16	12	36	18	8	57	39	57	38	37	175	147	131	152	132
dkgA	622	572	507	436	422	58	97	82	261	188	132	105	92	707	110
dksA	2028	1945	1785	1774	1793	856	977	943	2273	1577	1180	997	995	1823	907
dld	72	68	52	54	70	286	270	285	143	156	1980	1894	1906	2632	1850
dmlR	74	72	81	69	40	172	181	160	199	214	161	175	175	117	147
dmsA	14	11	21	16	15	53	43	67	20	18	35	36	30	24	34
dmsC	37	38	51	31	24	56	60	46	33	25	33	54	48	36	49
dnaA	90	64	57	98	69	387	334	418	184	236	1454	1372	1462	1147	1346
dnaB	18	13	17	22	12	218	187	185	76	109	745	717	659	506	687
dnaC	29	23	29	20	25	79	73	63	35	64	164	114	163	205	148
dnaE	114	106	85	102	96	427	444	479	241	359	2085	2132	2176	1522	2292
dnaG	160	110	133	110	115	403	403	430	211	218	2468	2104	2103	951	2395
dnaJ	234	167	194	178	154	654	616	587	980	1289	483	463	624	363	504
dnaK	2085	2045	2252	1678	1606	2843	2797	2912	5276	5387	1693	1664	1626	1370	1462
dnaN	71	50	48	55	46	293	289	293	139	188	871	962	895	898	905
dnaQ	145	132	132	168	113	170	177	230	214	153	168	204	164	198	130
dnaT	24	27	37	26	23	58	58	57	33	47	164	135	127	169	142
dnaX	64	82	48	66	72	106	86	82	44	87	1214	1081	967	797	949
dolP	10	12	11	8	5	127	122	134	58	68	527	417	484	469	466
dosC	737	576	569	541	550	282	295	325	564	446	501	512	492	989	449
dosP	584	447	494	435	417	97	82	81	82	49	630	724	836	1675	637
dpaA	32	33	29	25	22	212	178	195	88	149	1122	919	1069	634	947
dpiB	6	15	6	12	10	55	57	58	15	27	54	83	85	60	56
dppA	51	48	50	35	71	279	252	310	153	177	8856	8196	8246	15568	7074
dppB	4	1	1	0	3	56	37	56	8	14	1288	1444	1361	1448	1212
dprA	53	60	38	45	30	77	82	49	52	51	135	114	122	136	62
dps	799	729	615	680	718	763	832	883	1050	689	675	525	538	4506	356
drpB	50	42	28	32	43	306	264	347	316	315	14	6	10	28	4
dsbA	62	85	77	91	76	150	169	165	172	165	673	644	637	763	562
dsbB	44	39	54	36	27	47	59	34	66	53	219	229	184	141	202
dsbC	34	24	19	31	29	111	88	92	59	85	329	316	365	269	262
dsbD	61	63	74	35	38	36	27	25	17	48	303	265	281	334	277
dsbG	15	15	19	11	15	73	75	56	72	49	118	96	112	245	70
dsdA	12	12	4	2	13	55	58	55	42	21	62	69	63	1695	56
dsrB	65	55	15	11	10	13	24	25	66	15	14	32	8	18	11
dtd	36	52	47	32	42	51	63	49	31	39	216	140	200	357	166
dtpA	548	506	591	448	426	218	174	214	147	175	4899	4843	4754	1586	4907
dtpB	853	799	784	761	736	186	156	167	272	228	109	96	70	267	50
dtpD	161	127	110	128	98	97	63	66	58	73	54	34	39	39	43
dusA	37	23	18	20	20	69	80	110	109	99	436	354	310	226	346
dusB	51	27	35	22	19	564	486	548	212	364	2245	1994	1926	494	2077
dxs	30	14	30	18	30	149	166	140	87	134	1303	1375	1395	906	1386
eamA	51	35	48	45	44	73	89	96	49	54	269	250	216	467	249
eamB	54	49	42	47	44	43	48	38	53	47	41	12	23	36	27
ebgA	21	24	29	13	17	31	34	35	59	38	126	148	91	125	145
edd	47	25	19	14	25	42	37	65	26	35	222	201	172	161	187
efp	114	97	106	154	105	173	154	197	154	143	1616	1472	1368	900	1317
elaB	1147	1284	1054	1151	1000	1164	1160	1386	2503	1501	1102	939	837	3561	705
emrA	15	12	20	10	3	48	49	51	28	52	358	257	339	204	221
emrB	60	53	57	34	38	84	98	81	65	71	351	358	354	237	335
emrD	26	29	20	31	19	240	269	264	58	80	135	111	102	74	89
emrK	14	12	20	12	13	46	37	47	69	49	6	1	1	6	4
emtA	36	28	48	57	40	136	94	114	118	127	219	207	199	173	186
eno	3560	3421	3685	3365	3491	1684	1719	1664	1923	1596	6927	6129	6603	9451	6365
entC	42	39	35	43	23	174	134	173	48	116	892	964	878	324	904
entE	54	51	64	32	18	60	56	50	13	26	1095	1307	1131	450	1280
entF	362	328	405	302	348	126	111	118	56	71	1439	1797	1809	2052	1550
entS	11	8	16	3	15	179	187	166	98	180	449	564	532	272	493
envC	33	22	26	24	22	43	38	47	26	59	528	509	573	458	510
envZ	214	182	233	148	141	145	167	162	166	178	490	501	515	746	496
epd	177	201	160	148	120	281	216	308	263	239	793	799	705	985	717
epmA	18	10	7	11	20	72	78	93	48	43	85	47	75	55	69
epmB	18	11	11	21	11	98	72	71	53	64	426	348	383	310	272
eptA	18	21	9	14	18	49	40	54	40	23	23	14	29	29	14
eptB	24	25	24	35	14	67	46	81	14	10	488	448	465	143	344
eptC	12	11	10	10	20	66	74	72	33	42	801	800	718	240	695
era	574	447	536	461	448	434	378	362	327	445	1744	1455	1544	1157	1546
erpA	565	561	567	617	641	197	204	207	238	181	330	293	367	269	235
etk	59	59	75	53	57	103	129	106	66	63	103	91	100	65	62
ettA	372	307	348	246	306	1203	1214	1234	846	1106	3499	3280	3233	3650	3064
eutB	26	14	28	8	12	63	35	54	33	24	72	99	68	136	83
eutH	17	25	16	17	22	63	46	55	38	33	22	23	11	33	14
evgA	2	0	0	2	0	36	58	46	79	62	52	50	36	72	25
evgS	6	8	13	6	11	66	70	59	49	51	169	156	134	250	129
exbB	269	255	208	282	245	239	280	274	240	264	1847	1558	1580	1006	1349
exbD	139	163	102	123	112	134	166	131	162	192	828	751	699	509	627
exoX	32	38	33	38	22	100	75	87	65	82	187	177	201	214	166
exuR	140	151	149	156	136	362	372	382	251	224	481	461	429	493	474
exuT	271	330	323	229	266	277	255	317	386	355	315	293	287	414	295
fabA	455	450	482	398	372	317	329	266	284	310	4566	3570	3487	1542	3287
fabB	1294	1194	1216	1007	868	1485	1576	1599	1083	1307	16502	14983	14970	8701	14074
fabD	253	234	259	218	199	526	435	516	326	415	1916	2042	2109	1539	2041
fabF	474	377	343	402	311	2972	2869	2949	2051	2606	4891	4674	4557	4001	4728
fabG	343	305	311	324	331	826	783	809	666	634	5191	4663	4623	4168	4608
fabH	321	259	341	246	266	429	411	385	295	331	1740	1870	1704	1258	1670
fabI	398	289	384	309	291	686	597	649	647	578	2593	1983	1925	1874	2036
fabR	74	64	60	58	83	57	60	66	45	66	600	600	548	662	532
fabY	86	65	72	69	81	123	141	112	71	74	577	467	519	925	392
fabZ	33	31	31	43	37	100	125	114	70	75	700	650	669	477	553
fadA	524	519	516	430	421	108	108	98	252	228	1486	1694	1488	2512	2008
fadB	907	734	844	877	764	250	205	263	514	533	2894	3546	3245	4793	4018
fadD	2020	1837	2012	1933	1824	396	399	451	637	425	1694	1629	1542	2315	1303
fadE	6398	5887	6342	4812	4787	1751	1676	1556	3804	3738	1877	2249	2035	2484	2671
fadH	220	202	198	215	192	88	84	100	224	173	710	803	806	978	762
fadI	293	248	276	251	213	388	416	419	652	765	970	1109	1095	1163	1101
fadJ	344	308	393	332	269	354	310	306	537	580	1769	1913	1849	1945	1908
fadL	408	448	462	336	348	590	596	601	1009	705	6230	5906	6075	8000	5492
fadM	16	6	9	6	3	187	247	172	283	198	49	19	40	66	32
fadR	92	90	80	104	114	63	66	68	58	79	650	591	702	351	611
fau	69	72	65	82	70	82	119	118	68	88	538	456	480	359	385
fbaA	1573	1257	1429	1233	1324	847	826	907	815	718	5532	5479	5162	9873	5528
fbaB	1411	1313	1556	1354	1266	1991	1883	1914	2149	1922	2010	1867	2011	6172	1503
fbp	151	169	142	138	138	179	167	172	111	96	940	873	850	1029	807
fdhD	142	138	155	124	149	98	142	117	140	122	192	177	172	148	133
fdhE	66	52	76	49	46	88	83	108	80	99	1624	1609	1627	823	1625
fdhF	86	75	85	58	61	139	161	197	149	178	145	141	130	125	128
fdnG	2204	1967	2114	1301	1447	1723	1653	1680	2170	2217	14038	14704	15184	10336	15428
fdoH	423	385	416	231	261	205	205	249	315	267	3107	3324	3149	2187	3266
fdoI	228	172	165	145	135	91	75	89	135	107	2001	2039	1911	1316	1872
fdx	11	21	12	20	21	86	78	73	26	43	473	516	404	257	454
feaB	80	69	88	76	81	141	108	171	100	116	256	251	296	410	216
feaR	51	54	49	65	73	31	19	26	35	13	587	548	493	512	469
fecA	22	17	15	14	21	55	66	69	21	22	222	201	238	153	151
fecI	87	70	56	82	59	99	87	87	60	54	284	257	285	194	178
fecR	79	45	77	57	75	81	99	111	34	45	408	343	346	238	288
feoB	292	357	320	248	215	354	296	338	140	282	611	705	655	368	665
fepA	28	27	39	28	38	563	566	530	198	315	3108	2639	2799	821	2767
fepB	36	43	31	32	37	119	122	169	91	118	342	255	309	262	214
fepD	13	8	11	15	19	73	81	82	27	42	196	205	211	194	162
fes	131	118	135	80	102	78	94	72	46	72	307	294	329	352	241
ffh	349	310	267	297	263	348	379	438	297	327	1442	1382	1512	1345	1488
fghA	9	7	2	6	7	96	82	116	81	86	71	25	40	205	43
fhuA	580	469	483	473	479	424	380	425	346	317	1360	1231	1401	1605	1299
fhuB	20	9	6	16	15	127	97	124	22	34	456	525	541	362	482
fhuC	35	45	32	32	34	72	60	81	34	38	269	314	361	327	273
fhuE	43	46	40	37	48	225	170	223	98	154	503	415	431	509	338
fhuF	347	325	339	346	317	870	1023	1008	737	822	3389	2781	2864	2855	2333
fic	314	288	319	234	233	348	347	324	512	471	160	119	139	458	77
fieF	131	101	96	107	69	184	235	199	173	173	289	293	294	371	227
fimA	51	62	42	40	30	81	62	85	89	67	717	565	502	625	641
fimD	12	5	16	12	12	105	97	104	20	45	71	71	62	42	62
fimH	27	39	30	14	23	63	66	67	41	69	35	46	46	37	31
fis	20	25	18	14	22	170	206	226	98	143	798	754	742	165	915
fiu	21	19	23	21	24	80	107	81	54	85	2378	2504	2561	1758	2969
fklB	22	19	22	22	46	58	66	80	52	46	1002	843	833	952	789
fkpA	317	288	298	332	313	392	319	424	245	157	2376	1894	1986	1965	1594
fkpB	22	26	18	17	21	77	86	100	35	60	394	403	406	343	471
fldA	115	82	85	77	84	83	104	107	111	78	480	413	414	521	402
fldB	66	40	67	65	98	36	45	39	43	34	219	194	190	220	208
flgK	46	40	31	52	23	2155	2238	2158	642	921	3661	3538	3690	2972	3839
flgL	57	38	45	43	28	1323	1253	1255	337	449	2273	2009	2140	1818	2093
flgM	23	8	14	20	33	278	295	264	85	109	660	645	669	561	684
flgN	25	14	23	8	19	414	449	530	105	166	720	654	650	714	694
flhA	101	77	98	45	45	787	709	776	84	77	4334	4534	4983	3754	4660
flhB	2	1	4	1	6	394	402	335	9	25	1854	1521	1655	1209	1591
flhe	0	1	0	0	0	74	75	77	2	9	663	637	668	457	719
fliA	25	29	34	26	11	819	824	791	202	297	4708	4022	4243	3926	4252
fliC	210	230	194	249	231	5412	5268	5314	1040	1327	22231	18708	19195	25979	18507
fliD	16	10	10	13	17	327	341	397	32	52	4028	3759	3916	3428	4573
fliM	2	7	0	2	0	70	57	70	2	7	7007	7056	6960	5230	7393
fliN	0	0	3	0	0	40	39	55	0	4	2002	2209	2164	1704	2349
fliS	5	5	0	1	0	50	49	52	2	9	641	592	595	600	826
fliT	2	0	0	4	0	43	62	43	2	4	779	761	592	685	790
fliZ	10	13	6	10	4	366	363	361	91	120	2703	2478	2740	2809	2762
flxA	1	1	6	0	8	61	77	77	42	37	13	9	17	14	7
fmt	1147	909	1080	1073	1066	683	580	634	763	791	1204	1100	1092	1440	1027
focA	1274	1051	1130	737	661	222	250	222	225	282	289	296	313	361	214
folA	48	28	25	55	39	62	82	64	58	48	217	171	183	118	217
folC	80	67	85	37	65	137	134	118	58	100	633	572	662	480	700
folE	55	51	54	48	41	119	102	89	84	109	1131	1119	1032	1562	998
folM	32	15	29	21	6	73	67	68	54	97	271	164	184	325	186
folP	22	9	25	12	8	89	88	73	76	104	164	131	166	130	157
folX	115	114	136	110	158	146	151	167	190	158	201	191	161	339	185
fpr	59	39	58	44	65	88	100	81	78	77	152	135	180	475	128
frdA	329	246	296	176	181	444	454	431	282	409	1402	1580	1541	1740	1499
frdB	74	68	92	57	54	127	150	151	110	140	402	561	473	548	504
frdC	60	28	26	29	39	82	74	65	58	55	229	204	230	255	179
frdD	69	60	66	52	63	135	144	137	130	162	341	357	384	342	353
fre	114	73	100	87	67	222	203	266	199	223	938	937	800	856	845
frlR	41	32	27	25	20	36	51	43	22	31	126	78	126	102	58
frmA	154	134	172	111	93	565	513	509	524	661	287	310	270	949	297
frmR	28	57	39	18	15	166	125	146	126	139	61	52	57	219	61
frr	507	448	510	612	673	889	925	990	1328	1088	2401	1934	1894	2102	2109
frsA	68	48	65	61	55	95	102	94	85	80	191	146	182	171	191
fruA	1392	1335	1432	1076	1093	1191	1124	1243	1131	1265	1063	1314	1232	1648	989
fruB	247	197	244	182	217	64	67	89	225	163	292	342	283	365	286
fruK	361	277	337	283	233	400	365	399	317	369	460	465	435	519	377
ftnB	34	21	20	27	46	184	215	202	134	112	262	229	174	270	177
ftsA	316	281	267	187	238	493	478	480	350	433	827	871	924	1167	746
ftsB	32	17	31	43	25	84	97	77	106	102	199	156	169	182	186
ftsE	108	100	76	69	90	249	239	214	184	249	306	318	309	348	301
ftsH	4816	4588	4651	3970	3972	8511	8233	8799	8612	11089	8857	8788	8348	8233	7914
ftsI	136	76	111	97	93	156	165	178	123	169	629	490	576	509	406
ftsK	548	429	446	425	483	932	901	955	1122	1076	2509	2602	2441	2776	2338
ftsL	41	31	27	29	27	41	62	50	42	71	102	141	122	154	104
ftsN	35	9	14	12	30	72	51	81	49	68	503	400	358	292	365
ftsP	64	40	40	45	45	222	222	220	121	198	1064	1064	978	1002	1058
ftsQ	196	153	171	123	100	397	367	368	333	367	536	515	536	765	518
ftsW	45	31	38	33	29	56	60	57	27	34	651	714	671	508	524
ftsX	225	185	188	179	217	340	334	300	241	282	489	558	503	574	512
ftsY	146	113	120	91	96	278	304	352	197	280	787	834	866	705	782
ftsZ	847	807	877	696	652	1256	1217	1278	815	1021	3553	3602	3528	5566	3346
fucU	22	13	25	13	27	57	72	67	67	61	67	57	52	139	72
fumB	661	666	606	482	524	152	158	155	175	174	4100	3995	4096	1941	3621
fumC	666	691	703	606	689	240	291	284	228	186	1280	1104	1134	1702	1119
fumE	10	18	17	17	3	36	52	61	18	26	176	143	118	153	98
fur	222	206	224	301	339	212	253	278	341	216	791	655	634	731	692
fusA	6113	5518	6271	4538	4728	13486	13528	13258	7589	12065	48531	59340	57825	23777	64044
fxsA	77	65	53	74	63	92	99	121	353	303	45	23	53	9	35
gabD	1080	851	944	889	843	484	458	496	471	434	508	552	654	3602	539
gabP	209	160	182	158	124	31	20	38	70	54	183	188	167	1584	146
gabT	886	775	745	753	663	246	273	307	316	304	610	757	751	7792	688
gadA	101	112	111	84	108	99	109	96	123	122	162	166	146	471	161
gadB	138	99	89	98	88	140	136	113	126	135	219	219	196	656	237
gadC	124	113	126	110	106	135	130	133	103	96	229	187	201	555	240
gadX	46	42	33	43	23	19	32	45	74	47	6	22	19	26	6
galE	45	25	35	55	33	32	38	34	29	38	243	307	266	516	327
galF	606	562	631	558	520	982	979	1122	994	1192	2545	1911	2104	2168	1901
galK	65	40	51	55	32	376	376	407	95	124	401	491	558	646	473
galM	65	56	60	58	62	1349	1252	1436	754	954	761	739	771	1274	696
galP	311	240	303	272	247	1461	1319	1537	1300	1353	621	721	648	1524	545
galR	62	49	53	80	75	147	167	155	134	154	218	217	195	320	161
galU	1212	1218	1226	1062	1207	486	539	527	447	406	922	772	778	1876	706
gapA	1827	1652	1862	1323	1281	1754	1807	1818	2289	1915	11604	10082	9499	18582	7930
garD	154	138	143	171	160	59	38	49	69	47	123	101	136	228	126
garK	91	61	82	56	81	63	51	63	44	67	52	49	43	141	24
garR	56	51	48	45	39	43	42	58	33	41	33	52	43	139	43
gatA	863	594	711	855	766	28	25	31	25	22	11917	14216	14189	15034	14857
gatB	86	91	77	112	144	8	15	17	14	4	4821	5396	5380	5618	5652
gatD	150	93	92	145	116	92	94	99	51	57	10784	12631	12385	15637	12509
gatY	9898	8022	9632	11224	10436	350	350	316	516	426	20705	23190	21917	22975	23264
gatZ	8827	7210	8250	8488	7621	310	347	357	422	405	38065	46195	46484	47579	49139
gcd	2662	2291	2644	1877	1817	471	492	494	577	475	785	746	623	2368	573
gcl	19	20	17	23	19	82	100	119	57	63	23	35	35	61	21
gcvA	49	67	43	46	48	128	127	160	80	78	192	200	243	89	139
gcvP	69	50	65	74	42	67	56	92	80	61	14833	16785	16845	27692	18958
gcvR	180	126	136	172	142	94	125	103	123	97	289	233	264	515	242
gcvT	20	40	25	29	41	75	83	87	76	93	7324	7730	7396	16072	7803
gdhA	14	24	25	18	26	312	325	354	129	189	1492	1331	1479	2284	1529
gfcA	5	0	1	0	0	66	64	55	10	48	23	18	28	13	13
ggt	101	129	155	127	116	205	199	217	151	189	1158	1042	1019	3863	1048
ghoS	29	16	12	20	15	105	134	122	191	103	119	95	95	233	38
ghrA	13	18	18	6	13	164	145	182	144	123	192	211	196	298	226
ghrB	20	22	14	10	9	53	40	43	32	50	422	343	317	733	419
glaH	1569	1452	1615	1477	1567	430	422	452	915	607	88	72	52	1375	38
glcA	62	50	68	46	34	100	126	99	79	72	528	535	521	11419	670
glcB	158	121	199	144	111	570	498	520	269	406	879	932	980	44618	1312
glcC	87	82	92	93	114	125	107	112	103	78	1002	832	995	197	890
glcF	59	50	45	48	54	154	113	104	54	83	284	214	263	9564	271
glcG	37	23	12	24	15	53	89	59	25	35	102	147	131	5020	100
glf	47	34	36	35	31	50	55	50	39	30	742	687	720	348	596
glgA	365	321	405	284	280	933	809	886	687	905	1302	1623	1738	4844	1410
glgB	212	173	192	165	131	388	367	383	398	414	1175	1292	1398	3882	1280
glgC	363	258	372	234	235	487	517	558	475	555	1138	1429	1324	4192	1165
glgP	431	369	398	362	356	472	587	507	338	416	1803	2153	2092	5346	1754
glgS	120	97	32	36	36	30	40	42	82	26	19	24	39	61	19
glgX	288	186	241	179	256	260	254	238	230	260	701	913	953	2684	885
glk	259	219	230	200	207	290	282	261	209	235	739	616	583	935	499
glmM	153	227	208	143	168	381	377	425	229	430	1561	1647	1602	1398	1668
glmS	1101	1082	1177	860	786	1169	1084	1157	935	1183	2845	3012	2746	3363	2462
glmU	397	334	360	300	270	452	445	485	396	470	1389	1405	1502	1780	1289
glnA	52	46	48	65	77	55	34	43	38	20	1668	1442	1576	1628	1614
glnD	135	142	137	100	115	107	94	82	60	88	377	417	520	582	487
glnE	123	87	119	113	110	177	131	178	94	133	755	905	925	1368	969
glnG	161	151	138	128	107	379	353	363	287	342	174	202	180	211	183
glnH	110	132	150	135	116	199	203	215	149	164	2547	2286	2362	3436	2397
glnL	78	83	98	71	66	277	203	283	217	315	114	163	150	168	118
glnP	47	26	46	24	43	68	57	68	47	76	628	764	749	578	708
glnQ	39	40	32	17	30	110	102	108	90	127	1056	1114	1192	867	1101
glnS	126	107	131	121	110	172	150	180	189	198	1791	1759	1850	1341	1721
gloA	49	42	22	32	49	104	98	105	145	86	268	190	215	532	174
gloC	53	38	57	60	53	289	269	291	157	219	1435	1304	1376	833	857
glpD	555	434	517	344	355	444	428	488	633	596	196	130	119	688	135
glpF	70	68	69	56	48	54	43	52	68	85	125	148	152	209	94
glpG	14	21	21	8	16	98	108	71	48	78	378	345	356	266	357
glpK	116	122	89	102	93	85	97	114	100	100	382	454	448	695	394
glpQ	191	185	203	189	180	126	140	144	158	160	278	241	211	242	218
glpX	51	54	47	53	57	110	88	114	48	86	235	223	170	197	235
glrR	9	13	23	13	13	130	119	145	65	116	281	310	297	319	253
glsB	9	2	5	6	1	37	43	52	10	31	222	233	250	134	223
gltA	2597	2118	2476	2093	2119	1441	1446	1488	1650	1240	4947	4817	4670	2944	5176
gltB	132	100	99	137	83	170	114	141	43	57	2906	3211	3282	6430	3444
gltI	78	80	87	82	89	44	51	59	42	42	1358	1295	1307	1995	1183
gltP	9	11	16	8	9	175	167	149	114	172	92	105	134	144	81
gltS	93	95	99	73	92	352	354	350	219	291	160	157	158	160	116
gltX	175	186	179	133	135	667	646	642	450	544	2213	1951	1960	1776	2089
gluQRS	22	13	18	7	21	81	75	85	77	78	130	122	124	100	133
glyA	85	71	71	48	37	258	279	302	102	161	8963	8046	8123	6411	9020
glyQ	179	142	152	150	123	476	445	477	222	381	1876	1836	1881	1571	2021
glyS	442	396	420	391	375	717	705	768	457	589	3675	4084	4054	3422	4026
gmk	139	113	169	148	122	224	228	236	272	204	503	495	477	588	484
gndA	1179	1084	1363	1080	1164	1272	1189	1382	1003	1088	6014	5645	5841	7101	6073
gntP	69	68	85	63	90	35	37	62	52	61	93	71	89	29	99
gntR	58	44	62	58	54	97	129	89	116	128	304	263	253	413	311
gntT	61	41	67	55	67	99	134	129	88	103	194	216	216	190	161
gntU	25	32	22	21	15	54	44	54	27	41	31	49	36	41	20
gorA	159	166	190	178	165	169	172	165	172	183	523	532	595	844	556
gph	42	30	32	35	19	82	79	86	41	47	535	569	599	712	596
gpmA	1921	2175	1848	1830	1795	636	609	613	620	469	1842	1635	1731	3059	1427
gpmB	25	22	34	31	30	130	140	130	88	137	563	407	456	170	455
gpmM	284	240	313	255	281	281	226	281	268	293	552	568	600	719	607
gppA	123	77	103	111	88	184	167	226	112	146	1713	1824	1784	1427	1647
gpr	204	230	237	272	267	88	57	56	77	90	392	384	446	590	363
gpsA	745	629	856	585	585	182	232	245	230	202	1580	1894	1835	2042	1786
greA	23	28	18	17	52	117	147	149	58	69	611	525	454	252	444
greB	17	3	9	9	14	30	59	44	34	39	56	79	38	82	44
groL	406	402	402	321	332	1656	1650	1673	2453	2778	3360	3604	3794	2722	2826
groS	37	53	36	23	39	217	183	206	299	282	397	475	527	300	347
grpE	266	269	202	272	217	542	593	571	1303	1090	774	604	741	617	510
grxB	224	186	204	197	184	121	160	138	230	123	162	113	137	553	126
grxC	69	64	83	82	75	297	228	295	220	165	612	534	583	799	504
grxD	139	156	136	154	185	158	206	197	209	204	617	481	405	462	467
gshA	416	320	371	386	405	1114	1065	1089	695	922	1782	1695	1823	2706	1732
gshB	75	83	95	75	83	174	189	178	139	206	645	533	599	776	543
gsiA	58	44	76	54	55	550	547	525	391	452	539	956	1148	706	782
gsiB	49	25	29	27	35	133	160	176	104	155	236	320	424	792	225
gsiC	9	14	4	2	5	65	52	54	23	42	75	78	90	249	81
gsk	7	11	8	7	4	44	66	61	23	38	394	350	326	153	356
gspD	7	7	9	9	3	57	49	40	22	32	35	35	50	42	36
gss	107	92	132	96	88	95	122	109	80	113	542	546	467	694	510
gstA	276	312	284	214	222	324	341	365	423	338	323	291	285	585	251
gstB	72	99	86	58	52	98	111	95	86	76	456	405	274	776	330
guaA	176	153	172	113	168	308	277	278	263	328	3576	3788	3646	1658	4503
guaB	106	122	107	70	90	500	500	488	329	480	1924	2159	2157	584	2497
guaC	46	46	62	38	61	79	58	88	26	35	950	792	871	1008	909
gudD	11	10	26	3	9	84	69	57	38	60	38	51	40	130	51
gyrA	278	225	243	280	241	620	600	623	214	310	5106	4977	4830	3702	5469
gyrB	347	265	269	293	268	139	167	127	66	80	2237	2019	2147	1961	1993
hcaD	13	31	24	26	17	52	49	35	32	29	87	92	76	115	76
hcaE	16	11	18	16	15	81	57	58	37	58	172	189	136	172	143
hcaT	8	4	4	13	8	96	73	75	34	69	291	319	333	144	254
hchA	720	609	780	561	589	782	865	879	1090	846	317	243	287	972	233
hcxA	27	33	49	16	13	65	59	94	55	68	52	61	67	57	31
hcxB	42	29	45	23	35	87	79	81	66	84	269	272	321	457	298
hdeD	46	33	62	34	33	38	30	36	30	22	58	21	40	107	35
hdfR	47	11	25	23	36	105	89	126	64	88	72	68	62	162	30
hdhA	296	260	301	252	257	873	943	1006	888	724	331	254	250	673	208
helD	147	141	133	118	121	158	171	220	157	213	335	323	315	466	371
hemA	62	64	57	94	93	331	297	360	262	328	700	728	662	484	588
hemB	73	88	69	59	93	91	68	93	52	70	374	285	292	335	304
hemC	159	133	147	103	117	159	127	126	118	117	593	598	607	683	549
hemD	81	54	52	35	22	149	99	114	144	154	310	320	392	415	327
hemE	101	72	61	48	63	203	244	216	167	247	435	482	586	736	589
hemF	17	19	7	16	6	153	164	185	77	138	305	278	337	272	290
hemH	45	36	58	46	53	276	299	360	426	423	187	89	185	300	104
hemL	355	375	381	346	296	241	252	295	288	356	861	942	910	1676	1029
hemN	196	193	187	204	247	74	87	77	82	80	583	532	512	735	550
hemW	13	16	5	9	11	75	63	90	28	67	564	578	544	395	557
hemX	56	41	60	50	69	459	441	435	516	620	545	612	577	986	573
hemY	109	110	78	91	80	404	383	422	426	583	978	924	895	1515	787
hexR	66	33	45	84	62	56	37	57	34	47	340	337	368	112	335
hflC	184	185	243	197	154	1426	1313	1449	987	1337	2133	2195	2059	2368	1907
hflD	21	13	14	5	6	70	64	66	47	72	467	482	496	193	407
hflK	409	351	420	395	384	2390	2274	2415	2019	2705	3289	3296	3107	3743	2671
hflX	451	368	395	381	314	1928	1846	1963	1899	2262	2018	1960	1897	2848	1700
hfq	307	228	271	174	153	655	815	698	1001	750	864	623	664	1387	520
hha	39	26	24	24	30	159	199	200	182	142	209	183	209	303	150
hicA	3	8	3	9	3	22	36	56	61	44	17	24	20	11	8
hicB	22	21	6	24	17	75	94	118	111	94	52	31	42	39	38
hinT	76	73	82	86	91	237	255	250	319	256	201	205	238	511	199
hipA	14	20	18	6	12	269	263	314	246	285	77	102	95	183	79
hipB	0	1	1	3	0	38	55	42	39	28	19	14	11	27	13
hisA	92	50	82	63	65	50	30	39	22	46	541	704	585	749	767
hisB	166	128	134	143	149	105	79	113	57	107	769	898	947	1048	1105
hisC	179	166	175	122	185	141	114	145	71	149	675	838	889	1034	1076
hisD	219	238	220	168	184	269	244	277	142	283	843	1119	946	1230	1176
hisF	82	70	81	75	65	23	33	36	17	32	523	668	728	812	917
hisG	138	121	133	116	90	221	213	265	139	228	568	678	623	715	776
hisH	66	61	76	51	53	53	36	35	32	49	385	503	464	566	615
hisIE	74	41	83	60	76	58	39	54	25	35	509	614	561	651	652
hisJ	124	77	76	96	92	173	135	184	91	119	1415	1317	1203	2566	1165
hisQ	35	24	30	27	25	59	56	40	31	47	570	636	670	947	578
hisS	158	105	98	134	129	435	473	424	334	436	2883	3064	2867	2121	2770
hldE	200	225	239	157	133	509	491	512	374	523	862	930	960	1108	975
hlyD	63	44	46	40	31	244	228	251	273	250	63	69	46	341	63
hmpA	65	43	58	41	23	586	676	637	243	307	178	167	141	168	171
hmsP	105	79	106	49	73	132	151	147	82	122	332	378	300	408	325
hns	1667	1681	1420	1644	1485	1733	1972	2209	3350	1835	6790	4876	4998	6134	4417
hokD	312	310	296	304	308	474	523	566	840	545	144	95	116	113	102
holA	34	31	22	22	30	64	47	48	35	52	404	377	396	376	378
holB	17	4	15	7	10	142	145	131	50	122	266	273	236	212	221
holC	25	15	16	13	11	93	120	120	62	103	138	178	221	223	170
holD	6	0	1	0	0	87	58	67	23	26	83	84	72	79	111
hpf	46	60	54	57	49	38	43	38	43	47	343	345	371	478	341
hprS	16	16	27	21	25	57	80	74	30	64	118	113	131	76	103
hpt	34	28	15	23	36	90	81	85	69	74	243	275	232	193	223
HQ24_RS15160	69	32	50	41	36	463	447	469	489	421	142	123	114	201	107
HQ24_RS15200	5	5	6	7	9	51	84	93	91	108	38	38	74	34	18
hrpA	274	204	221	194	158	403	418	475	282	327	762	894	959	950	796
hrpB	73	40	41	41	70	108	119	81	46	56	316	336	342	276	322
hscA	64	67	79	75	84	457	470	444	209	367	1881	2135	2070	1259	2032
hscB	38	21	46	32	26	206	202	211	68	121	423	468	474	144	434
hsdM	7	13	10	10	0	46	70	64	36	58	605	603	640	387	564
hsdR	26	29	25	16	29	90	80	65	96	87	1027	1105	1104	1341	1060
hslO	233	225	186	157	173	476	432	415	413	488	339	382	437	441	323
hslR	82	114	119	91	95	192	211	206	174	235	167	172	185	201	188
hslU	693	739	766	572	600	535	563	539	1224	1366	651	525	615	724	646
hslV	230	231	198	212	212	214	241	240	590	533	200	195	204	239	198
hspQ	1629	1644	1543	1393	1340	447	458	563	1616	1003	367	334	315	506	268
htpG	226	264	232	184	199	504	506	503	969	971	585	570	505	409	463
htpX	460	509	494	490	370	3587	3132	3536	3445	4022	1659	1523	1465	1271	1297
htrE	10	11	11	4	6	56	53	62	44	65	10	9	16	8	8
hupA	131	135	151	125	119	146	176	148	128	137	2206	1804	2094	2717	1747
hupB	63	71	56	44	46	195	191	221	231	213	5550	4981	5241	4954	3934
HXF02_RS00010	18	21	10	31	25	51	54	39	41	48	104	142	117	80	119
HXF02_RS00030	1416	1769	1384	2184	1966	2083	2245	2870	5527	3693	5950	5252	5171	5505	4418
HXF02_RS00055	122	148	162	103	214	339	309	299	197	274	282	290	440	250	309
HXF02_RS00095	103	83	92	60	77	300	285	274	144	200	809	906	946	514	698
HXF02_RS00105	430	394	446	343	390	1359	1269	1404	733	981	2138	2193	2342	2382	2142
HXF02_RS00140	197	171	148	164	130	282	236	307	236	236	768	651	682	1145	615
HXF02_RS00160	44	36	43	33	17	144	153	149	133	160	90	104	88	102	96
HXF02_RS00165	42	49	35	35	42	121	89	113	90	82	396	358	390	407	379
HXF02_RS00180	11	12	11	19	12	48	35	66	50	35	54	69	63	124	45
HXF02_RS00185	40	29	45	43	42	104	127	89	95	90	210	201	176	381	153
HXF02_RS00190	69	43	47	39	46	103	83	111	65	63	385	393	355	443	371
HXF02_RS00210	52	34	29	23	14	354	380	405	142	232	300	302	259	623	272
HXF02_RS00225	256	198	246	234	235	457	391	396	242	245	892	856	898	832	835
HXF02_RS00305	474	562	558	786	900	580	604	870	846	586	2702	2447	2306	2233	2150
HXF02_RS00520	29	15	21	17	22	131	162	156	101	119	130	135	104	88	90
hxpA	230	233	238	205	197	245	242	238	178	205	274	311	322	525	354
hyaA	214	147	168	124	87	58	33	44	56	84	12	9	6	28	6
hyaB	210	165	226	227	168	39	37	29	45	45	12	18	44	57	15
hyaC	74	64	71	57	62	14	9	14	19	14	9	6	15	14	10
hyaD	83	66	69	66	53	13	12	16	10	16	12	13	11	12	17
hybC	42	52	46	36	37	152	158	172	69	114	267	285	304	246	251
hybD	16	13	12	20	9	50	68	83	25	73	129	131	119	101	100
hybO	30	30	32	26	32	51	62	72	47	40	96	121	104	67	103
hycB	0	0	1	1	0	78	71	83	1	3	8	9	7	5	0
hycC	1	8	1	3	3	191	225	228	14	10	5	9	4	7	7
hycD	4	0	2	3	0	70	78	63	6	6	5	11	7	15	11
hycE	1	2	1	11	4	131	102	131	12	12	8	26	16	28	16
hycI	89	77	56	92	90	70	53	56	27	27	80	53	55	59	53
hypD	23	23	20	17	2	129	104	88	41	107	134	148	102	176	93
hypE	111	102	61	73	75	183	203	219	181	182	138	129	107	200	130
hypF	43	68	34	40	37	85	66	64	47	58	120	110	112	122	116
iaaA	71	69	74	62	67	684	730	667	405	586	518	716	758	301	511
iap	11	16	3	13	10	57	49	32	17	32	114	114	101	63	70
ibpA	36	68	45	32	41	175	160	185	227	169	56	33	42	31	34
ibpB	19	33	25	25	20	70	77	71	79	62	24	29	12	15	4
icd	451	437	423	388	428	719	696	708	620	715	13207	11477	10741	10770	12805
iclR	25	30	40	50	31	42	39	62	37	54	388	345	331	666	336
idi	62	68	42	41	33	122	91	110	113	143	63	50	56	146	40
igaA	39	41	51	49	30	96	107	114	46	42	541	481	580	522	456
ihfA	2928	3072	2869	3121	3208	3201	3489	3743	7724	4905	2802	2361	2439	4297	2018
ihfB	134	125	104	98	78	440	383	400	1063	705	381	418	314	540	385
ileS	639	519	617	574	472	1068	1023	1047	483	822	4296	4895	4802	4491	5009
ilvA	65	46	52	55	34	218	224	256	60	92	178	223	243	412	197
ilvB	288	221	278	256	258	149	137	177	165	142	599	589	556	653	608
ilvC	27	21	28	28	26	51	66	67	58	49	556	551	457	97	527
ilvD	50	31	47	45	58	589	590	636	151	374	347	355	339	612	361
ilvE	37	26	25	30	19	766	645	745	264	541	285	288	249	638	216
ilvL	45	14	30	46	33	28	75	50	102	40	110	84	108	103	49
ilvM	0	3	0	0	3	148	178	139	67	134	6	10	13	5	5
ilvN	46	44	57	62	19	27	34	34	21	24	147	179	212	166	186
ilvY	42	56	35	47	38	200	148	201	148	176	113	127	118	156	98
inaA	43	39	25	25	17	53	52	56	52	53	166	159	168	123	112
infA	34	17	19	12	16	223	217	243	192	124	1431	958	992	454	897
infB	1010	790	813	833	779	5385	5350	5302	2856	4990	8914	9231	9017	5126	9389
infC	2117	2076	1880	1434	1419	2232	2265	2321	3394	3012	8951	8086	7960	5108	7652
insH11	62	33	42	35	51	66	73	58	39	65	416	332	427	282	410
insH6	622	449	494	416	449	637	651	643	490	686	4879	4364	4581	3691	4893
insI1	26	18	15	20	9	54	46	43	40	44	120	87	60	140	79
insL3	65	31	52	31	36	400	373	335	386	586	1038	1208	1231	592	1142
insQ	61	81	51	73	33	121	119	110	75	83	421	235	282	273	361
intA	74	74	113	80	87	93	73	118	74	68	176	152	168	328	130
intD	19	21	22	18	6	52	41	45	52	51	201	195	149	165	159
intF	22	12	7	18	6	223	193	235	150	193	87	66	60	100	72
intR	27	6	12	9	17	50	54	58	68	39	49	31	55	22	16
intZ	39	38	44	27	32	65	71	51	62	86	373	305	344	157	238
iraD	3	0	6	3	10	82	78	64	44	48	11	1	3	1	5
iscA	576	551	460	518	513	674	606	582	430	563	824	990	963	365	681
iscR	479	315	377	346	368	936	942	959	596	705	804	995	953	408	781
iscS	1004	856	828	885	789	2522	2510	2500	1238	1850	2705	3167	2844	979	2354
iscU	447	395	350	277	297	727	703	660	391	554	932	968	1001	361	868
iscX	14	13	8	7	6	67	64	71	35	40	330	344	293	190	289
ispA	33	41	50	30	22	107	133	139	81	106	832	845	876	492	841
ispB	140	76	101	92	88	338	306	289	209	267	1207	1101	1092	1249	1121
ispC	66	67	83	62	53	149	145	178	131	137	515	496	560	407	430
ispD	13	6	12	13	10	149	129	137	64	105	512	375	424	472	434
ispE	30	26	26	30	39	309	304	347	245	382	822	914	745	907	792
ispF	5	7	5	1	3	57	58	69	22	46	212	238	188	323	229
ispG	698	560	660	571	477	812	877	808	963	1021	1636	1685	1757	1550	1516
ispH	50	48	48	47	31	105	159	175	68	96	751	729	754	614	813
ispU	30	48	36	32	32	140	128	157	77	136	1467	1494	1599	804	1429
ivbL	130	50	80	76	77	16	28	22	40	27	231	127	159	146	113
ivy	17	14	9	18	11	134	132	160	74	52	139	130	111	464	120
KanR	27183	26053	28634	21752	21583	38217	36700	38460	33541	40212	57679	52547	53004	72715	53720
katE	333	256	306	225	236	223	239	209	138	167	1654	1460	1648	6037	1214
katG	296	329	341	222	218	403	344	333	189	246	1229	1715	1576	3963	1537
kbl	484	418	478	360	393	510	534	519	390	486	1170	1240	1289	2918	1267
kbp	1035	832	692	744	737	444	559	564	811	569	192	200	179	965	147
kch	31	17	20	22	22	49	50	63	71	58	56	49	50	123	51
kdgA	62	59	53	54	69	153	174	177	117	126	524	499	524	556	466
kdgK	17	16	13	5	21	41	46	57	24	39	108	138	77	111	86
kdgR	47	62	45	36	32	40	50	59	59	35	189	171	178	119	170
kdpD	163	116	133	94	115	300	301	253	145	188	206	170	189	193	142
kdpE	86	48	75	63	50	76	95	78	56	58	41	37	41	64	38
kdsA	161	168	137	144	159	307	381	313	191	262	868	773	795	699	726
kdsB	95	56	89	97	54	155	127	118	78	67	791	695	624	755	665
kdsC	199	122	188	190	155	199	258	189	129	182	425	362	416	450	373
kdsD	95	55	84	56	70	121	151	127	92	123	474	472	461	444	379
kefB	117	90	76	55	46	86	121	115	43	85	159	213	163	336	199
kefC	113	98	150	88	104	271	235	241	180	241	263	299	307	535	215
kefG	37	39	39	28	32	29	47	55	44	38	108	118	108	136	70
kgtP	6686	6156	6513	5622	5509	2755	2756	2965	3507	3470	11074	10564	10512	11040	9912
kup	142	128	111	102	92	53	54	68	54	38	357	336	359	506	276
lacI	1003	937	1000	984	974	991	900	949	819	1010	6238	5941	6290	5177	5958
lacZ	2345	2303	2873	2052	4207	2297	2246	2147	1658	2144	1728	1355	3660	1463	2104
lapA	47	26	56	42	30	97	104	97	129	127	177	223	134	201	125
lapB	38	26	34	46	35	202	175	166	180	200	481	418	417	462	381
ldcA	1	11	13	9	4	84	66	72	32	34	77	54	84	88	67
ldcC	240	188	246	209	170	304	254	276	295	267	237	277	215	1090	206
ldhA	107	117	96	78	103	121	114	121	127	154	174	141	154	519	138
ldtA	375	303	302	252	277	474	506	518	757	642	192	160	166	465	132
ldtB	266	291	244	229	165	249	253	319	210	205	853	573	652	525	567
ldtC	9	3	19	8	6	272	270	303	183	233	420	323	326	289	291
ldtD	480	444	491	389	418	725	751	702	785	866	372	300	330	1433	345
ldtE	2044	1778	1921	1504	1532	898	951	915	1691	1092	131	119	161	498	116
lepA	178	143	168	164	205	884	899	939	319	471	3688	3863	3660	2116	3765
lepB	172	164	196	214	156	299	274	306	135	149	1493	1645	1549	747	1511
leuA	30	8	26	14	14	82	78	89	34	66	357	300	366	198	416
leuB	34	45	26	23	26	95	93	111	46	61	275	302	398	251	393
leuC	48	45	41	41	42	94	112	92	43	104	368	509	413	346	599
leuD	68	43	53	55	34	78	60	54	57	45	239	173	251	134	210
leuE	22	11	17	30	15	47	58	56	41	53	120	118	117	88	82
leuS	824	705	741	643	663	1094	910	1069	807	1038	3108	2919	2968	2729	2914
lexA	672	598	656	679	680	1170	1066	1222	1966	1544	1411	1307	1421	1708	1253
lgoD	10	1	0	4	6	101	77	90	7	5	11	8	7	8	4
lgoT	61	75	80	46	61	66	59	52	70	77	65	43	62	49	58
lgt	23	15	37	27	20	102	94	105	63	69	765	642	765	575	703
lhgO	1138	823	998	939	907	245	234	241	343	249	126	126	145	1412	107
lhr	148	123	137	64	79	93	73	81	23	54	383	447	612	571	444
ligA	123	118	116	116	136	904	869	912	702	978	794	853	858	711	897
lipA	117	97	133	108	126	161	138	143	152	170	862	930	892	502	849
lipB	24	18	21	13	12	69	63	89	96	115	112	108	143	86	103
livH	6	10	7	3	14	65	59	57	37	36	469	598	529	100	581
livJ	13	6	16	12	15	145	130	176	112	145	1594	1309	1337	847	1340
livK	5	7	4	6	1	70	91	83	42	55	608	619	564	122	612
livM	12	8	11	14	4	41	60	50	32	36	809	938	870	232	888
lldD	120	72	89	55	48	40	49	36	32	36	220	206	220	260	179
lldP	298	272	364	194	215	213	208	231	214	217	399	464	460	374	414
lldR	54	41	49	43	34	15	12	10	15	6	133	143	169	114	134
lnt	94	98	80	79	58	210	250	285	220	304	917	968	994	817	867
loiP	138	93	140	126	148	113	101	130	95	77	221	210	222	254	183
lolA	53	53	35	43	33	69	60	64	57	48	392	353	335	500	386
lolB	38	27	16	23	11	198	192	176	163	203	348	368	405	478	295
lolC	9	15	8	10	9	86	88	86	62	96	411	405	448	275	372
lolD	5	15	13	4	9	66	67	76	34	38	338	304	296	211	264
lolE	62	63	73	61	55	93	84	84	71	92	515	584	441	333	375
lon	551	546	480	484	506	2762	2388	2606	3344	4504	1984	2039	2070	3001	1900
lpcA	86	74	96	93	112	85	88	83	67	85	565	470	525	603	513
lpdA	448	384	447	362	421	526	450	449	374	537	8456	8083	8096	6718	7635
lplT	143	171	150	155	108	261	213	269	158	233	461	452	388	546	410
lpoA	139	103	122	84	102	117	92	149	54	83	880	848	811	902	986
lpoB	193	167	195	145	175	763	628	698	799	935	398	377	344	1057	297
lpp	2063	2192	2121	3384	3353	2636	2861	3137	4652	2626	23948	18432	20353	29019	16571
lptA	280	227	229	198	275	317	316	304	267	336	563	576	520	646	576
lptB	332	226	292	219	150	356	391	325	254	320	709	704	739	929	708
lptC	230	173	213	169	188	171	217	200	170	235	296	304	303	346	303
lptD	832	747	754	743	723	827	892	814	1075	1021	3418	3564	3377	3336	3087
lptE	191	192	211	198	187	215	239	297	305	273	641	563	527	503	530
lptF	408	348	436	300	296	446	453	442	414	476	558	590	602	562	544
lptG	465	449	483	424	356	504	420	500	423	512	730	739	777	760	618
lpxA	93	57	108	109	98	352	321	379	176	252	1679	1724	1481	1368	1629
lpxB	29	8	9	16	15	79	82	79	38	74	952	958	928	681	907
lpxC	7658	7648	8136	7738	7790	2105	2216	2298	1912	1827	4565	4410	4220	4027	4282
lpxD	615	574	527	493	510	473	544	503	372	407	3088	2776	2798	2225	2620
lpxK	52	41	42	31	31	218	188	248	119	150	570	511	472	378	529
lpxL	98	135	112	91	81	118	94	118	100	133	225	256	210	143	248
lpxM	57	48	84	62	47	378	374	426	305	324	444	320	327	262	368
lpxP	47	56	65	75	74	127	113	154	111	76	1353	1103	1332	675	1075
lrhA	78	79	125	87	82	244	268	305	155	181	235	204	205	202	207
lrp	166	167	136	199	189	266	215	281	271	271	1217	971	1016	1322	979
lspA	114	74	130	84	95	176	157	198	76	107	527	764	633	618	643
lsrK	62	47	46	31	42	138	101	115	38	57	790	716	731	834	513
lsrR	15	16	14	12	7	71	73	81	32	18	465	374	415	313	274
ltaE	139	84	93	89	94	148	121	109	96	130	388	447	335	790	375
luxS	203	239	247	263	250	592	535	635	609	475	710	621	679	1891	583
lysA	24	33	40	16	15	612	504	564	449	412	80	70	79	33	42
lysC	9	7	2	2	10	50	38	64	21	22	155	158	131	210	131
lysP	497	450	542	416	413	1058	1034	1099	874	1118	682	616	610	796	538
lysR	9	8	7	7	3	59	54	57	66	53	51	52	16	84	47
lysS	387	331	359	330	295	407	381	466	312	367	4500	4566	4633	3286	4687
maa	17	23	17	14	20	113	169	158	89	106	267	194	208	265	176
macA	23	25	26	31	47	57	70	57	39	88	126	127	132	156	109
macB	46	69	36	60	48	151	148	138	158	131	191	239	262	319	219
maeA	186	139	149	163	115	226	228	218	171	301	3351	3363	3463	4632	3762
maeB	352	344	358	359	292	378	436	459	464	412	6755	7446	7184	9022	7892
mak	94	65	87	44	45	197	201	227	298	211	117	81	151	303	104
malI	33	34	39	26	14	155	170	176	133	150	101	134	102	106	108
malP	140	84	127	100	117	605	545	504	357	465	1094	1106	1187	2824	953
malQ	111	97	102	93	94	366	329	318	181	185	1053	1146	1332	2307	840
malT	140	97	105	129	125	205	202	217	182	200	4076	4436	4171	4481	4100
malY	39	34	19	26	23	50	41	56	38	37	350	357	355	241	324
malZ	42	27	39	33	40	41	39	53	20	30	95	111	151	100	119
manA	48	32	33	48	56	38	47	35	51	44	508	445	501	446	394
manX	1240	1051	1158	872	815	392	404	390	492	449	3532	4035	3876	6188	3855
manY	1074	822	1086	806	732	352	360	336	400	410	3224	3616	3361	5228	3416
manZ	1167	1071	1103	881	892	377	365	437	700	568	3215	3390	3617	5391	3494
maoP	37	25	29	46	33	59	87	93	80	56	316	235	226	121	204
map	177	141	190	197	142	146	151	151	159	128	992	770	898	634	821
marA	6	2	6	2	4	49	56	32	23	36	41	33	47	26	31
marC	123	128	136	134	115	220	232	249	301	281	147	90	107	205	90
matP	32	24	31	13	24	77	62	71	98	59	101	68	104	45	52
mazE	23	11	15	8	6	119	120	131	81	83	57	77	64	68	78
mazF	9	11	7	16	9	120	121	96	72	66	57	45	61	68	59
mazG	53	36	42	38	39	312	307	291	187	224	122	111	129	156	108
mcbA	1017	973	631	398	385	6	9	2	4	2	0	1	1	7	0
mcbR	47	29	38	27	34	353	329	320	441	429	110	50	82	472	36
mCherry	84	55	60	43	20	171	183	155	271	271	29	41	25	50	33
mddA	9	15	12	35	19	44	62	47	49	47	138	106	131	154	86
mdfA	186	196	163	178	152	265	264	282	213	278	144	178	154	121	162
mdh	696	606	682	599	627	1100	1079	1052	781	832	7953	6799	6841	8333	6966
mdlA	103	66	86	77	79	122	123	171	134	158	188	186	143	276	171
mdlB	40	38	27	49	40	79	78	73	51	47	191	175	171	246	178
mdoG	364	303	353	229	243	123	154	144	233	184	1314	1301	1214	1151	1184
mdoH	663	563	563	530	517	194	198	190	145	217	1781	2144	2156	1476	1743
mdtA	57	61	57	46	7	90	84	82	30	57	55	68	68	80	51
mdtB	117	119	85	65	99	133	102	129	35	37	167	147	238	318	217
mdtC	80	55	57	64	65	99	81	97	24	30	154	161	212	188	154
mdtD	30	19	35	23	16	83	70	65	48	55	158	134	123	248	141
mdtF	8	11	12	2	12	50	58	61	20	22	83	108	28	107	65
mdtG	38	30	33	25	35	54	54	45	55	53	32	37	35	61	31
mdtH	8	7	6	4	2	78	64	56	9	28	111	127	124	139	118
mdtI	3	4	3	1	2	64	78	54	31	43	74	51	65	8	38
mdtJ	1	0	0	0	3	55	54	66	22	52	114	86	113	29	60
mdtK	187	198	244	187	167	1390	1480	1543	1030	1334	562	540	561	431	581
mdtM	31	42	40	21	24	269	254	260	282	324	23	25	20	37	21
melA	39	51	51	21	26	44	45	50	32	37	38	41	45	91	38
melR	74	62	68	74	49	8	12	22	37	24	57	51	72	36	37
menA	36	38	28	28	14	83	83	92	71	116	135	180	171	77	111
menB	91	95	99	57	81	189	254	225	117	140	614	569	686	1011	675
menC	78	60	62	55	53	266	201	222	100	154	639	727	762	893	709
menD	62	59	44	36	29	143	162	123	74	122	496	558	540	662	515
menE	18	32	44	19	14	172	142	163	81	106	543	637	676	625	642
menF	79	53	80	62	64	324	340	313	335	420	553	568	574	1365	541
menH	11	11	13	17	4	56	35	45	11	35	163	210	169	231	221
mepA	3	9	3	6	0	35	60	44	20	34	407	559	495	353	527
mepK	66	49	37	45	58	223	214	225	106	188	1288	1114	1141	713	796
mepM	322	330	311	271	234	280	265	297	173	269	1536	1339	1512	600	1382
mepS	14	14	19	5	13	141	137	112	78	82	3310	2667	2870	1560	2341
metB	16	13	13	15	8	45	46	65	24	19	160	161	138	262	203
metC	10	20	20	24	20	43	47	60	47	39	302	272	269	317	286
metE	26	28	29	41	27	87	70	100	68	70	1233	1394	1425	633	1579
metG	199	147	163	126	140	158	115	149	97	118	2379	2196	2116	1552	2363
metH	96	106	105	93	93	87	61	81	45	57	949	875	907	1117	981
metI	11	20	32	25	24	46	43	52	13	29	150	192	240	150	193
metJ	59	37	79	76	56	62	75	80	93	63	124	153	137	99	131
metK	380	373	448	273	314	600	566	574	235	269	1245	1067	992	648	1217
metL	48	48	34	54	38	159	175	161	84	146	592	602	660	767	693
metN	36	24	16	13	23	57	75	62	25	36	135	174	174	79	180
metQ	33	33	43	56	29	140	101	134	78	78	844	738	729	878	768
mfd	167	136	181	108	148	128	116	125	169	172	803	880	922	765	873
mglB	89	123	137	85	96	64	60	83	53	57	9758	8769	8981	12981	7915
mglC	25	8	21	39	18	45	45	53	30	34	1190	1324	1265	417	1094
mgsA	77	61	73	80	59	65	83	72	98	51	423	276	285	236	254
mgtA	81	73	65	54	45	136	129	132	69	90	2400	2305	2299	1544	3167
mhpR	153	114	160	98	105	327	289	300	227	320	222	200	233	316	168
mhpT	36	40	18	16	27	30	41	52	28	44	22	17	29	35	23
miaA	611	577	629	578	519	1964	2004	2097	2651	2308	1627	1418	1486	2641	1228
miaB	219	250	257	229	204	390	371	439	233	336	753	819	620	456	734
minC	43	27	30	45	41	72	73	70	48	63	541	519	500	686	525
minD	64	76	65	89	58	100	118	122	88	138	1134	1044	1001	1480	975
mioC	15	8	8	7	11	82	69	76	71	59	536	355	411	277	313
mipA	21	43	39	39	56	162	203	193	111	158	1058	879	795	831	851
mlaA	170	114	136	136	113	272	294	342	332	334	287	324	275	497	263
mlaB	81	75	92	85	66	221	190	198	133	141	346	328	310	645	316
mlaC	200	194	221	186	180	394	363	411	254	270	740	637	688	1104	722
mlaD	78	64	50	47	43	165	173	167	98	93	350	341	312	434	378
mlaE	116	115	96	115	83	332	271	348	158	267	677	618	643	724	636
mlaF	89	98	100	114	102	270	294	227	179	225	669	646	676	817	698
mlc	37	40	32	27	11	93	71	106	127	111	377	333	404	302	337
mlrA	138	124	138	128	142	316	318	332	393	389	162	140	121	369	121
mltA	25	36	26	11	15	238	216	230	102	134	293	392	286	229	362
mltB	22	22	48	24	17	198	185	193	170	202	274	285	322	461	306
mltC	7	10	4	5	10	40	54	68	13	18	338	310	350	361	278
mltD	69	105	81	78	118	182	155	168	144	179	2193	1823	1891	837	1869
mmuM	32	44	38	49	42	82	61	76	45	45	159	148	122	141	128
mmuP	22	7	12	9	13	55	78	66	30	45	25	48	68	77	23
mngB	30	11	25	27	28	54	34	45	31	27	69	75	56	83	77
mnmA	26	29	27	22	17	216	263	200	95	204	1196	1139	1109	448	1178
mnmC	57	48	44	38	25	89	107	74	48	62	415	518	517	315	433
mnmE	69	62	74	52	49	180	185	142	91	143	489	383	387	416	402
mnmG	30	14	30	27	22	319	312	313	160	286	1171	1315	1330	589	1352
mntH	4982	4121	4495	3931	3416	2832	2839	2754	3528	3731	735	649	736	1394	472
mntR	19	30	23	16	27	37	38	31	31	51	41	56	61	44	32
mntS	487	498	464	422	418	304	320	371	893	378	550	532	587	388	418
moaA	246	213	223	177	182	381	322	318	269	258	354	333	435	415	349
moaB	124	95	107	71	96	205	184	196	180	163	153	167	158	298	159
moaC	97	80	108	69	88	116	102	124	86	130	130	96	115	281	115
mocA	144	120	136	129	104	44	56	57	111	66	47	52	68	141	41
modA	32	38	27	24	42	442	462	479	135	190	297	327	308	280	359
modB	15	11	18	19	11	298	329	309	90	126	245	275	275	262	249
modC	28	29	34	14	14	554	447	518	82	168	388	418	460	300	375
modE	3	13	10	4	4	56	44	41	27	48	124	86	125	92	62
modF	19	15	26	33	19	103	109	94	55	52	256	225	226	386	238
moeA	80	59	81	100	76	85	87	113	74	84	236	296	309	274	360
mog	34	21	34	25	34	44	44	53	58	62	154	151	137	138	126
motA	105	80	66	64	53	4729	4680	4917	1193	1848	1284	1192	1261	872	1187
motB	54	66	50	38	31	4324	3878	4230	577	1264	1193	1188	1251	917	1209
mpaA	291	267	237	246	271	257	270	286	257	233	300	237	273	547	239
mpl	58	44	67	75	81	154	146	177	84	107	881	786	831	644	762
mppA	169	136	170	140	140	417	394	481	321	376	890	925	829	994	975
mqo	84	80	92	60	77	211	220	196	144	159	302	271	327	160	363
mqsA	187	197	168	215	185	773	774	797	1140	897	93	96	84	116	55
mqsR	108	109	134	116	66	366	322	349	559	545	77	60	65	74	34
mraZ	132	120	94	91	61	132	122	133	109	153	354	285	310	234	286
mrcA	24	41	23	22	13	128	95	141	55	116	934	910	934	272	896
mrcB	133	147	135	94	144	364	324	392	193	258	837	801	895	652	808
mrdA	25	17	16	21	25	92	89	77	31	68	717	763	702	394	757
mrdB	45	63	38	45	25	94	73	99	60	92	343	386	411	266	405
mreB	116	127	135	94	79	602	673	654	266	369	3789	3833	3525	2248	3455
mreC	30	19	9	10	12	213	180	230	57	69	2018	2232	2059	1056	1888
mreD	20	12	15	17	24	31	65	33	25	26	413	471	530	233	403
mrr	16	8	13	7	8	72	65	91	53	58	84	86	132	129	105
msbA	101	89	104	75	84	291	289	298	120	159	871	959	984	455	782
mscK	26	43	36	24	29	78	90	82	47	53	755	749	784	407	711
mscL	490	544	297	277	311	210	233	247	424	307	200	135	208	531	113
mscM	39	36	56	47	23	88	96	88	33	36	536	562	571	550	551
mscS	256	185	237	186	238	4210	4048	4545	3969	3852	378	307	305	1022	281
msrA	148	183	189	142	109	209	166	224	238	242	190	123	179	521	128
msrB	58	53	55	36	45	51	53	54	69	42	644	497	558	504	492
msrC	63	33	66	40	38	318	308	280	155	164	664	670	645	1047	522
msrP	193	214	159	172	165	231	170	211	142	160	156	100	130	323	123
msrQ	77	56	69	78	34	106	84	86	65	63	67	89	52	150	42
msyB	116	165	119	96	72	173	210	172	185	137	99	77	106	406	67
mtfA	97	95	109	104	104	48	38	43	38	26	1536	1432	1529	1129	1370
mtlA	1102	1041	1137	978	976	915	888	904	2441	1835	2235	2453	2231	3685	2166
mtlD	330	269	309	278	254	528	467	506	792	679	734	792	743	1336	681
mtlR	48	62	57	33	33	157	133	125	172	175	259	238	192	341	216
mtnN	239	195	285	229	257	78	103	94	85	81	495	542	456	601	533
mtr	265	313	241	78	162	105	123	146	112	92	1584	1490	1487	3594	1189
mug	50	45	37	25	44	227	211	205	412	279	114	82	94	206	107
mukB	175	127	163	138	173	311	244	295	124	133	3036	3447	3513	2905	3293
mukF	35	27	25	18	23	72	88	65	43	63	583	614	609	469	650
murA	49	33	29	46	35	335	326	353	163	240	1843	1702	1636	1364	1732
murB	30	37	18	23	28	63	36	55	37	34	258	209	233	199	252
murC	44	35	67	40	35	112	104	116	38	53	1124	1089	1041	1064	977
murD	41	47	34	31	29	52	61	52	10	29	791	937	913	756	828
murE	52	41	66	46	45	53	47	32	14	25	895	978	926	1071	875
murF	56	22	43	36	35	29	25	29	21	26	791	885	875	958	918
murG	50	33	36	29	36	91	70	79	33	63	762	762	780	684	662
murR	6	5	3	1	4	58	62	54	41	51	9	26	43	25	19
mutL	61	56	61	52	60	245	276	232	143	208	668	552	580	607	609
mutM	5	8	1	2	0	51	36	36	35	41	45	74	50	25	52
mutS	25	28	13	16	15	61	62	92	50	60	731	702	783	363	823
mutY	27	30	23	36	26	102	80	106	39	27	447	408	454	429	406
mzrA	56	71	74	33	23	80	56	59	81	60	210	213	188	182	135
nadA	153	151	178	177	167	1184	1146	1132	334	367	328	332	363	1061	320
nadB	29	16	23	15	25	147	132	125	27	22	314	337	288	1027	285
nadE	175	181	165	140	116	175	190	163	197	187	394	362	341	834	302
nadK	55	33	51	39	42	153	177	180	166	192	342	306	366	520	312
nadR	149	171	171	146	136	122	151	126	81	111	361	329	354	404	318
nagA	136	141	170	104	91	147	185	177	170	175	395	365	412	724	351
nagB	205	165	182	146	161	132	125	100	197	118	277	243	301	768	269
nagC	80	70	88	77	93	72	75	52	90	80	541	580	534	697	505
nagD	43	48	41	47	37	112	115	103	95	128	379	421	395	440	358
nagE	534	581	584	468	451	243	219	293	323	356	1830	2131	2049	2742	1921
nagK	93	82	102	92	93	148	107	100	129	118	641	590	582	521	512
nagZ	71	41	71	36	43	174	142	154	119	135	306	375	283	407	257
nanA	338	338	304	257	333	204	202	192	538	292	381	386	387	258	386
nanE	85	69	56	55	72	101	70	76	145	113	101	144	148	148	156
nanK	82	61	67	81	87	173	167	197	204	194	161	197	204	257	182
nanM	219	202	189	134	165	401	373	408	525	470	47	56	58	127	36
nanQ	33	19	34	15	18	114	89	104	98	108	101	93	58	111	78
nanS	53	24	28	26	23	44	58	51	30	60	23	18	45	71	22
nanT	384	390	449	359	331	278	229	272	597	443	434	469	549	339	475
nanX	57	31	39	60	34	28	46	37	68	61	147	104	116	174	112
nanY	35	24	28	16	39	34	34	41	55	59	171	187	204	219	130
narG	26	14	36	22	16	83	69	69	22	31	61	41	68	64	70
narH	129	103	110	88	114	54	77	52	36	47	210	248	203	1109	230
narI	50	45	51	36	29	27	31	34	24	19	91	87	83	445	118
narL	18	3	25	22	14	101	85	101	49	84	136	103	109	138	119
narP	46	26	47	50	42	92	78	126	104	71	162	125	157	114	118
narQ	11	9	24	24	19	58	57	83	45	50	181	158	176	122	149
narU	180	117	164	139	113	143	129	126	253	207	124	85	84	563	65
narX	67	56	52	46	54	129	186	164	139	191	198	162	194	83	158
narZ	212	209	261	176	241	70	48	49	105	74	501	543	522	2845	462
ndh	75	68	93	69	76	81	72	93	78	96	80	84	105	110	95
ndk	37	27	28	28	26	49	67	44	39	52	2995	2635	2591	409	2713
nei	6	3	7	1	0	46	41	60	14	36	69	81	69	119	77
nemA	26	33	40	32	28	130	142	136	74	96	269	350	279	998	297
nfeF	34	29	29	34	36	237	241	307	167	251	189	192	201	248	194
nfeR	17	21	24	9	20	132	125	143	137	116	41	27	41	47	16
nfi	20	29	24	23	25	118	109	134	92	98	260	335	279	454	275
nfo	22	9	21	13	2	85	90	114	63	86	206	214	158	288	217
nfrA	83	64	93	85	87	65	64	82	29	40	128	73	90	82	111
nfsA	17	14	20	19	18	106	87	114	66	74	124	132	104	209	146
nfsB	35	58	51	36	39	60	85	73	59	74	463	392	406	345	410
nfuA	399	327	433	377	378	294	297	314	308	264	787	619	701	513	581
nhaA	1097	1054	919	838	822	913	921	967	1415	1390	466	490	442	1000	348
nhaB	14	16	12	6	4	109	130	153	74	119	484	475	419	302	423
nhaR	15	16	10	14	41	201	219	187	127	154	122	174	133	271	106
nhoA	52	26	49	60	46	76	76	78	39	46	71	74	86	193	46
nifJ	3156	2524	2829	2167	2070	167	177	167	286	177	618	665	716	1711	647
nimR	13	9	10	14	17	96	86	82	57	73	54	32	54	45	33
nlpA	42	15	33	19	42	209	202	193	143	119	119	158	154	185	133
nlpC	150	165	137	186	150	270	229	250	192	222	376	268	370	458	201
nlpD	2247	1858	1696	1575	1538	1088	1197	1090	646	805	6296	5626	5545	6277	5214
nlpE	38	48	42	57	81	292	280	293	233	242	195	176	207	362	153
nlpI	448	387	395	412	417	1001	1033	988	676	875	4748	4116	4153	3174	3767
nnr	457	322	360	274	272	1220	1159	1162	1304	1408	307	350	305	629	219
norR	42	37	32	33	27	186	169	181	91	123	124	145	190	191	152
norV	21	21	15	5	5	122	109	121	92	78	59	49	52	68	41
norW	6	7	3	11	1	54	50	65	24	32	24	16	28	48	21
nrdA	24	17	34	18	15	320	289	291	118	88	1736	1762	1647	3724	1601
nrdB	22	15	15	33	20	123	119	95	64	40	491	490	444	1160	533
nrdD	540	508	518	482	414	2899	2694	2792	2178	2786	121	91	118	360	121
nrdE	87	60	73	51	44	1682	1653	1666	1000	1251	391	348	440	1312	345
nrdF	25	12	21	22	13	64	53	67	50	45	128	133	153	491	123
nrdG	24	15	31	13	7	101	81	116	70	82	17	21	16	38	8
nrdH	16	22	28	13	2	220	241	245	163	138	14	24	15	57	13
nrdI	16	29	24	20	17	1085	1122	1070	673	696	92	95	85	279	80
nrdR	61	41	56	43	41	45	54	47	45	36	206	233	268	241	221
nrfB	74	61	71	84	43	108	102	125	53	70	66	67	100	79	73
nudB	40	33	53	39	50	95	85	98	50	70	677	485	640	430	590
nudC	90	59	79	54	61	249	169	211	244	265	254	236	263	426	206
nudE	21	26	15	29	27	186	136	148	97	105	509	418	509	484	435
nudF	35	8	14	20	16	93	73	68	37	48	141	106	103	175	117
nudL	17	23	22	22	13	86	100	87	58	78	110	151	157	120	124
nuoA	60	60	56	38	21	487	570	576	734	536	2155	2392	2270	1235	2013
nuoB	82	51	71	62	55	786	853	869	757	854	3897	3800	3746	2122	3500
nuoC	113	71	111	63	57	1116	1024	943	912	1076	6633	7596	7673	3994	7796
nuoE	34	8	15	18	22	190	139	171	137	137	1644	2146	2186	1259	2182
nuoF	74	74	74	69	55	443	433	483	368	417	5572	6856	6510	3545	6943
nuoG	184	179	199	184	140	583	568	597	507	520	9226	11880	11685	6460	13336
nuoH	51	61	53	41	46	126	131	124	100	105	2528	3636	3754	1857	4011
nuoI	34	24	28	20	21	57	73	63	50	70	1590	2179	2232	1098	2555
nuoJ	31	52	44	41	28	107	104	105	83	95	1871	2585	2646	1519	3055
nuoL	110	112	131	111	99	186	180	170	207	177	5866	7523	7804	4136	8603
nuoM	40	42	38	29	33	85	118	120	71	71	3863	5285	5107	2812	5504
nuoN	50	95	70	82	61	162	115	115	85	100	4570	5262	5195	2955	5799
nupC	30	13	48	35	26	195	218	179	176	165	1479	1360	1365	921	1518
nupG	805	633	811	704	601	53	51	58	79	68	580	635	566	314	570
nusA	481	366	396	387	442	2639	2451	2608	1611	2704	4835	4425	4283	2691	4745
nusB	44	27	22	28	29	113	94	106	102	120	839	623	697	593	766
nusG	415	391	348	364	265	491	423	410	390	371	1641	1517	1506	902	1491
odhB	238	209	246	225	211	194	151	155	138	140	8079	9183	9076	3785	11290
ompA	4229	4058	3868	2727	2890	13756	13980	14182	13848	13106	26035	21653	22151	50929	22714
ompC	728	671	783	757	661	1749	1719	1797	1113	1292	18361	15692	16320	34301	14859
ompF	98	113	99	136	132	441	404	417	386	399	52220	47976	49043	31861	50326
ompP	109	123	78	50	72	41	28	59	138	81	1968	2016	1901	1828	1383
ompR	237	221	223	238	167	367	476	436	609	527	431	384	425	779	343
ompT	38	30	33	28	23	493	572	521	458	421	1033	966	972	506	644
ompX	3323	2971	3310	3607	3605	3898	4022	4171	3954	3155	1844	1543	1362	3610	1659
opgB	124	80	110	118	76	116	129	115	76	85	768	707	807	436	749
opgD	45	64	53	56	42	321	314	291	170	207	1201	1103	1081	990	1071
opgE	17	8	14	10	6	154	168	174	81	116	236	215	284	71	229
oppA	1238	990	1147	1103	1056	1018	945	1013	1107	1010	28758	26309	27174	48448	29103
oppB	152	77	127	135	120	67	56	70	61	43	5217	5836	6039	6616	5971
oppC	224	178	203	191	187	107	87	114	62	79	6182	7722	7226	7621	7475
oppD	226	173	219	211	177	112	75	90	39	86	7042	8215	8109	8186	8489
oppF	260	217	282	250	208	103	102	106	65	75	7675	8531	8259	8564	8886
osmB	242	238	223	185	195	114	112	151	201	124	39	69	58	131	37
osmC	998	984	875	1098	995	915	865	1079	1186	907	703	567	565	2873	425
osmE	335	366	331	444	470	1075	1132	1345	2958	1615	453	392	406	2182	255
osmF	501	465	499	453	471	934	894	914	1144	1257	358	248	272	1128	225
osmY	2406	2202	2184	2018	2002	6306	6356	6453	4998	4677	447	418	446	5462	327
otsA	1059	802	986	804	864	650	680	640	1196	1154	463	406	479	1599	268
otsB	466	368	388	311	298	622	560	582	942	747	158	185	142	695	102
oxyR	105	113	102	118	63	292	286	335	180	233	563	563	560	700	523
paaF	81	57	68	53	73	90	73	83	54	65	632	700	755	542	635
paaJ	51	44	38	42	41	32	30	36	16	27	407	413	363	320	424
paaX	73	68	87	79	75	323	257	325	346	356	338	411	408	404	398
paaY	73	77	67	74	79	93	83	79	116	142	318	278	361	406	273
pabA	61	43	57	49	39	152	145	163	151	133	83	76	72	177	70
pabB	6	2	5	10	7	174	202	166	91	163	217	194	206	130	204
pabC	20	17	17	20	23	185	169	157	80	169	146	154	150	113	143
paeA	67	53	66	44	45	120	97	135	134	106	404	504	499	359	369
pal	350	346	357	362	366	796	731	789	447	552	4212	3585	3672	3228	3686
panB	75	33	72	95	54	96	97	89	59	71	488	414	535	402	453
panC	124	121	120	86	80	119	123	150	118	142	774	871	745	954	822
panD	252	220	237	184	239	149	150	144	192	153	545	358	318	295	275
panE	87	81	75	56	65	131	143	126	176	159	57	58	55	68	72
panF	26	20	27	17	21	50	42	58	38	32	256	230	254	152	241
paoA	30	31	21	15	15	71	43	55	48	67	22	19	10	81	18
paoB	54	49	42	26	12	47	50	57	59	56	18	49	19	118	37
paoC	93	99	132	75	77	60	77	51	79	82	97	83	116	327	81
parC	117	89	110	123	101	438	405	438	182	272	1289	1235	1228	800	1238
parE	96	73	102	77	91	368	449	472	183	360	1685	1806	1656	1401	1583
pat	659	533	671	559	583	242	206	202	248	240	1472	1709	1628	1408	1795
patD	88	61	71	51	80	37	37	37	18	17	5973	5982	6025	13834	5100
pbpC	8	15	11	20	14	50	75	77	13	29	169	153	180	200	145
pbpG	78	83	80	88	102	109	89	110	152	127	302	309	251	317	274
pckA	266	171	266	201	232	177	181	182	118	138	8611	7478	7487	6736	8109
pcm	40	57	34	36	56	193	184	173	142	153	421	448	438	616	369
pcnB	33	31	25	32	25	428	400	436	210	376	1433	1420	1498	887	1414
pdeA	8	11	14	9	9	70	44	56	19	23	328	305	229	160	261
pdeB	84	58	88	79	48	64	49	66	35	48	117	106	102	206	94
pdeC	236	230	196	175	202	51	44	38	48	50	96	94	80	208	35
pdeD	183	137	173	95	90	90	123	78	118	99	73	81	76	140	62
pdeG	60	40	39	37	37	190	208	202	275	301	24	19	12	45	9
pdeH	51	54	79	49	43	1306	1283	1309	173	195	464	536	462	336	434
pdeL	4	3	11	9	0	111	121	146	39	48	55	65	56	58	58
pdeR	147	91	139	86	99	1079	1135	1154	962	1096	474	407	449	1227	413
pdhR	32	28	43	11	17	55	32	34	28	25	177	191	134	48	204
pdxA	18	27	17	17	18	124	90	77	41	53	1074	1122	1158	871	930
pdxB	114	88	109	82	67	128	134	129	122	109	598	655	641	722	610
pdxH	20	16	21	30	19	46	33	52	20	22	328	337	341	360	323
pdxI	178	125	152	116	125	252	249	213	227	233	285	319	263	745	230
pdxJ	127	87	101	105	88	71	81	75	36	43	377	357	367	467	401
pepA	320	294	298	247	235	1518	1417	1514	1282	1457	1360	1446	1653	2200	1575
pepB	59	53	51	60	68	381	345	378	165	278	1225	1369	1212	1000	1325
pepD	240	211	238	226	206	250	333	273	227	201	2268	2166	2148	4413	2238
pepN	775	636	638	582	511	704	659	649	749	644	2468	2710	2820	5174	2571
pepP	263	213	236	230	227	171	184	237	154	187	1081	1192	1116	1433	1368
pepQ	205	135	166	134	137	172	178	192	104	97	1132	1103	1112	1931	1134
pepT	250	233	292	228	239	827	795	871	773	745	250	288	197	662	229
pfkA	740	635	707	578	633	996	1019	1122	1048	982	1183	1109	1091	2653	1131
pfkB	231	198	202	162	138	824	728	711	861	819	60	54	38	179	38
pflA	646	548	683	668	604	162	148	160	302	217	264	253	285	369	179
pflB	8694	7880	9521	5785	6382	1998	2003	1922	1894	1952	7052	6942	6855	11302	6686
pgi	1006	1040	1092	822	802	806	789	790	807	638	1542	1429	1314	2565	1358
pgk	1756	1591	1722	1400	1379	1480	1395	1391	1389	1181	3698	3694	3471	6380	3568
pgl	328	278	346	215	271	893	785	815	815	730	501	449	468	1914	439
pgm	465	381	453	394	421	994	988	997	667	1001	1966	1833	1824	2838	1853
pgpA	60	46	33	66	39	82	53	65	61	42	374	382	301	269	251
pgpB	39	39	43	24	37	103	126	112	124	124	124	118	121	180	89
pgrR	9	12	14	7	7	76	79	91	93	83	79	65	72	129	33
pgsA	48	53	30	57	36	62	61	46	47	41	293	296	285	284	296
pheA	66	48	53	51	67	42	47	49	26	33	434	448	471	458	442
pheP	22	18	31	16	11	80	114	98	33	52	275	270	282	128	328
pheS	34	12	32	26	10	451	411	482	314	432	1085	1258	1215	684	1254
pheT	1102	982	1039	901	791	3095	2934	2997	2450	3496	4191	4669	4699	3742	4724
phnO	26	26	31	27	23	48	49	51	41	38	66	39	34	121	42
phnP	44	21	40	19	29	55	24	48	28	50	74	79	80	172	41
phoA	14	18	19	6	11	83	91	98	58	46	458	401	379	444	485
phoB	36	39	44	40	13	97	89	69	63	66	89	82	100	154	81
phoH	988	974	933	751	736	193	187	198	336	213	114	136	155	1415	152
phoP	38	25	39	28	29	171	162	126	205	145	358	363	340	843	366
phoQ	29	27	42	11	21	205	162	254	133	169	674	784	639	1441	731
phoR	23	15	35	19	12	66	55	66	36	59	85	79	73	152	77
phoU	15	11	24	15	26	74	43	48	30	37	181	204	172	201	198
phrB	136	165	123	135	125	198	148	186	210	271	287	312	404	1221	231
pifC	22	18	22	21	8	139	152	133	80	90	248	230	223	290	232
pinQ	5	9	2	5	0	52	33	33	27	28	27	22	37	28	45
pitA	561	500	488	431	434	732	709	773	693	840	2422	2328	2300	1197	2194
plaP	44	26	46	37	36	113	126	119	27	62	1635	1686	1709	349	2041
pldB	61	43	50	50	52	104	76	84	50	52	369	352	414	448	286
plsB	394	245	338	258	201	241	209	245	74	112	2028	1920	1946	1064	1569
plsC	8	11	10	14	6	89	73	70	37	48	284	254	322	218	301
plsX	119	78	95	124	130	228	231	222	152	187	2110	1732	1840	1028	1820
plsY	39	32	22	33	20	90	96	104	116	96	222	153	247	152	170
pmbA	420	359	405	330	319	250	220	240	272	227	578	532	577	983	592
pmrB	54	50	60	46	41	114	100	106	94	131	99	104	99	213	79
pmrR	3	0	0	1	2	31	56	32	26	30	25	30	19	98	15
pncB	279	235	328	263	254	355	355	335	218	278	1592	1469	1537	1675	1569
pncC	10	12	12	11	6	57	77	70	41	54	175	180	179	155	197
pnp	805	681	673	622	648	2533	2443	2448	1762	2156	15455	15781	15484	17938	16901
pntA	197	160	171	120	137	651	676	690	512	602	1821	2167	2401	2212	2180
pntB	325	294	315	238	252	621	581	641	442	584	2034	2500	2216	2243	2333
pnuC	314	276	250	227	228	754	710	765	506	424	251	291	319	717	205
polA	299	248	289	248	269	199	191	205	165	178	1341	1265	1367	1709	1233
polB	169	171	173	142	124	715	623	684	737	847	268	277	318	471	201
potA	14	9	18	17	14	78	83	79	51	64	435	416	347	197	441
potC	6	5	5	12	11	84	52	79	44	88	206	223	154	74	246
potD	31	32	27	23	23	183	167	195	84	136	801	876	872	708	884
potE	30	36	29	23	28	70	52	55	33	57	42	30	40	60	25
potF	172	127	171	157	165	364	359	360	523	492	605	649	621	1545	666
potG	27	30	34	12	22	110	109	89	134	161	357	379	403	621	418
potI	29	31	22	33	27	55	49	47	22	48	222	189	260	314	184
poxB	677	516	498	400	446	245	285	325	365	265	389	443	342	2304	325
ppa	110	101	90	75	93	121	110	134	97	71	1566	1192	1308	910	1146
ppc	337	291	324	287	255	96	92	115	68	68	2132	2273	2292	3493	2162
pphA	74	68	61	94	68	313	308	327	509	526	52	25	37	51	42
ppiA	35	37	54	58	28	70	67	109	50	61	371	317	330	348	258
ppiB	169	184	217	183	206	129	128	121	122	84	911	698	702	773	783
ppiD	204	140	200	195	177	361	369	381	214	390	2634	2472	2490	1930	2502
ppk1	339	221	298	199	166	80	94	98	74	83	761	921	894	1071	996
ppnN	115	109	110	101	92	133	146	113	164	112	1354	1213	1327	2581	1083
ppnP	51	25	27	43	49	102	106	81	96	74	243	147	203	449	165
ppsA	484	401	424	357	338	252	230	281	130	111	9381	10090	10104	13240	11450
ppsR	52	29	58	48	42	178	139	128	142	141	282	242	289	560	291
ppx	271	223	269	242	247	43	66	58	33	44	667	798	768	809	666
pqiA	157	109	161	143	129	233	273	272	222	248	226	256	210	244	236
pqiB	196	182	167	209	180	221	249	230	121	184	318	359	344	306	271
pqiC	113	89	103	94	66	78	70	65	46	51	106	79	96	119	77
pqqL	10	11	17	14	9	40	69	62	43	30	97	104	106	68	75
pqqU	28	34	35	30	42	455	465	477	503	604	383	383	320	443	298
prc	135	142	146	156	193	666	589	605	335	611	5639	5527	5253	4802	4872
prfA	25	13	28	25	46	142	127	159	81	143	533	507	465	338	412
prfB	130	89	91	101	113	284	262	289	158	242	2604	2561	2595	1569	2768
prfC	35	36	34	26	26	509	496	548	262	422	1504	1556	1591	728	1483
priA	17	13	11	4	12	108	93	107	60	68	317	317	322	273	379
priB	90	77	86	77	69	357	360	352	100	233	4176	3694	3597	905	4714
priC	26	39	22	14	30	66	58	56	22	34	83	35	57	78	31
prkB	48	45	37	45	53	89	67	76	69	50	327	272	298	442	312
prlC	843	784	843	687	667	942	899	966	1150	1170	763	864	819	2216	654
prlF	47	39	34	14	21	85	89	69	106	59	45	35	39	39	36
prmA	65	65	66	51	37	94	96	98	74	84	361	376	276	324	316
prmB	16	21	15	7	14	95	81	94	55	63	520	617	615	514	621
prmC	16	1	6	8	4	45	61	34	15	57	219	239	265	129	231
proA	369	324	364	237	324	490	483	496	306	438	587	654	618	851	734
proB	175	158	184	149	201	524	463	517	280	476	674	756	716	734	788
proC	195	199	163	104	134	159	173	195	136	145	274	189	209	378	196
proP	216	144	144	152	115	2528	2347	2536	1512	2294	983	903	910	3348	783
proQ	168	161	222	189	155	902	842	767	475	640	3184	2739	2763	2463	2728
proS	478	430	455	396	387	662	612	632	473	607	3134	3067	3043	2227	3016
proV	6	7	4	2	3	188	201	199	132	181	156	125	144	227	157
proW	2	2	3	2	1	119	134	149	60	127	146	135	78	207	120
proY	185	151	146	118	138	119	140	163	111	147	445	476	499	229	384
prpB	594	419	570	471	432	19	25	15	1294	1686	207	200	212	337	194
prpC	160	134	176	134	138	14	12	15	300	401	139	177	119	396	153
prpD	204	133	165	176	143	8	22	21	126	204	238	257	314	642	308
prpE	116	103	112	96	118	17	28	27	81	111	215	289	339	724	357
prpR	63	49	45	42	43	62	65	56	46	71	91	89	72	362	70
prs	104	73	75	76	75	361	388	403	326	447	5926	5736	5128	1998	5488
psiE	4	11	12	1	3	67	39	47	69	67	5	9	6	30	8
psiF	125	125	129	177	156	86	76	76	179	82	58	80	84	244	62
pspA	936	2173	2956	794	848	42675	41021	42129	83026	80827	157	152	118	157	154
pspB	173	191	331	154	121	9122	9387	9313	14833	14653	23	42	32	30	36
pspC	405	368	432	294	297	10711	10468	10548	18812	18768	44	28	70	47	40
pspD	167	151	140	113	128	3305	3702	3617	8041	6843	15	27	9	24	20
pspE	269	267	252	239	281	5634	6454	6243	16148	12053	171	163	214	157	145
pspF	9	6	9	1	3	54	41	42	44	60	52	54	34	78	37
pspG	349	510	477	269	289	866	1044	1092	4353	2332	10	10	11	10	14
pssA	496	328	441	416	400	616	540	552	514	519	1527	1458	1515	1499	1489
pstA	21	19	22	19	25	97	112	130	67	83	157	190	154	104	153
pstC	33	27	19	13	16	111	96	101	55	101	145	109	157	111	146
pstS	30	47	38	21	37	161	156	126	95	128	263	246	208	251	290
psuT	11	20	30	21	31	82	82	67	68	56	102	101	127	74	97
pta	398	290	358	307	268	175	196	197	143	203	2245	2758	2870	2210	2817
pth	11	10	35	5	7	48	52	40	21	27	140	137	148	89	147
ptrA	45	53	51	27	36	306	307	292	80	97	1203	1049	1160	586	1023
ptrB	206	209	231	189	179	262	276	304	191	182	290	287	316	613	238
ptsG	1585	1305	1463	1272	1210	644	594	643	809	727	2252	2091	1904	2266	1813
ptsH	201	225	215	216	251	511	503	537	538	511	2048	1693	1799	2463	1886
ptsI	2847	2731	2892	2723	2666	3249	2918	3213	3818	3490	7599	6736	6657	10606	6258
ptsN	80	63	65	57	54	83	66	93	53	69	589	572	582	755	551
ptsP	148	154	113	122	81	188	154	166	76	140	2231	2279	2195	2430	2361
punC	14	11	9	4	5	169	185	199	78	143	17	12	42	29	20
punR	15	9	21	8	19	53	38	55	45	33	53	45	61	50	40
purA	203	162	152	160	122	240	243	265	112	173	3440	3328	3336	2954	3671
purB	13	14	10	8	15	63	46	43	24	30	1654	1647	1664	738	1753
purF	34	38	34	28	22	110	108	106	84	93	2339	2550	2601	810	3046
purL	19	16	9	20	14	76	62	76	32	38	6965	7364	7466	2615	8935
purR	10	4	5	2	4	109	138	177	88	138	1974	1800	1660	787	1600
purU	33	38	36	55	31	165	142	165	108	120	519	407	485	530	437
putP	56	58	43	52	25	122	122	116	39	49	9501	10274	9813	5501	8654
puuA	45	44	49	33	41	352	316	354	339	414	321	279	383	1211	223
puuB	9	7	4	10	5	72	68	84	44	59	46	63	75	994	61
puuC	15	16	18	4	5	199	204	202	118	161	109	134	73	1178	117
puuD	80	44	59	48	42	275	319	312	521	464	178	146	140	592	94
puuE	7	6	3	3	5	52	55	65	41	34	62	78	63	1121	85
puuP	45	48	38	38	34	87	96	75	61	70	167	206	153	787	173
puuR	76	68	64	61	53	365	373	357	528	573	154	118	117	509	103
pxpA	13	15	21	16	25	86	96	95	73	85	188	204	173	330	200
pxpB	93	48	50	33	42	177	127	154	134	184	208	226	215	482	274
pxpC	77	73	69	55	74	296	230	305	192	277	489	435	417	892	379
pyk	577	611	586	491	604	593	576	685	569	554	2494	2335	2486	1864	2436
pykF	2093	1883	2190	1552	1545	984	942	918	1214	1011	2262	2072	2054	4405	1939
pyrF	9	13	5	3	2	44	74	38	34	57	238	228	263	128	285
pyrG	2170	2196	2044	1846	1860	1330	1273	1325	1481	1354	3893	3544	3864	3875	3966
pyrH	51	39	39	33	22	138	126	128	70	83	853	1087	943	445	1081
qmcA	191	154	180	116	117	175	151	158	302	220	90	94	102	148	80
qorA	457	350	373	367	326	235	229	221	255	233	197	164	155	762	170
qseE	45	26	53	30	26	152	171	143	104	101	264	172	198	235	182
qseG	14	7	12	7	18	77	87	94	39	78	168	167	229	200	148
queA	11	2	9	3	2	97	84	95	25	51	311	273	236	83	266
queE	194	184	121	200	181	215	192	244	373	345	374	344	385	571	390
queF	28	25	22	33	32	59	51	45	43	48	274	220	273	261	233
queG	27	37	18	33	18	49	48	43	44	63	127	97	119	139	101
radA	39	38	44	35	28	238	202	210	117	203	489	590	566	392	572
raiA	1926	1725	1843	2297	2233	636	750	790	598	457	885	597	651	2559	581
rapA	210	261	222	143	149	533	518	569	250	405	575	672	651	561	722
rapZ	99	65	87	89	74	81	76	78	66	58	794	725	800	972	686
rarA	27	23	15	31	26	56	51	96	46	37	593	631	641	679	579
rarD	9	15	10	8	10	94	62	105	59	59	128	131	132	79	123
ravA	78	56	54	33	54	133	143	123	76	110	182	177	163	435	158
rbbA	23	16	28	31	9	199	218	203	42	68	201	267	257	367	284
rbfA	48	36	34	54	38	334	394	305	155	225	293	384	333	203	409
rbn	25	13	17	22	18	47	49	59	32	28	162	180	140	130	116
rbsA	145	133	152	140	165	35	17	38	33	24	777	864	883	517	749
rbsB	106	103	126	85	85	267	302	298	203	255	3361	3229	3086	3334	2614
rbsC	86	91	91	78	71	144	125	132	99	156	1002	1049	1003	771	835
rbsD	63	57	68	61	78	7	8	12	63	20	566	447	406	360	308
rbsK	6	9	15	7	4	72	69	61	47	58	722	720	709	457	642
rcdB	11	3	7	4	6	43	48	55	28	50	23	31	32	27	21
rcnB	20	16	9	3	9	40	58	63	45	24	31	30	17	39	26
rcsB	368	283	251	324	291	578	657	656	587	571	1495	1247	1424	1948	1356
rcsC	91	83	69	80	56	349	335	322	153	211	778	735	764	713	679
rcsD	115	126	91	89	98	265	274	286	165	174	1271	1170	1138	1230	1124
rcsF	19	23	23	16	18	108	84	88	53	75	239	196	176	211	221
rdcB	41	28	31	28	21	498	478	530	112	133	345	326	326	479	400
rdgB	17	13	10	13	7	67	84	66	28	50	383	400	317	264	363
recA	1398	1266	1158	1278	971	5387	5726	5718	8629	8957	4623	4290	4206	4077	3958
recB	32	44	27	19	37	134	148	131	20	30	1057	1254	1140	695	1176
recC	113	92	91	78	125	131	130	149	65	66	682	695	700	732	713
recD	79	68	86	65	69	168	136	133	58	56	479	435	527	337	516
recF	8	3	5	5	16	65	71	74	23	41	466	372	443	294	359
recJ	85	71	101	75	104	356	379	378	189	358	907	1036	953	857	793
recN	957	801	916	879	804	2849	2796	3009	4047	4017	1538	1300	1448	1718	1285
recO	102	63	77	107	86	52	48	64	36	51	434	417	496	275	410
recR	85	87	64	56	41	79	91	107	85	99	770	753	714	633	753
recX	9	17	8	19	18	129	131	121	186	192	86	50	67	34	78
relA	60	45	62	47	70	246	238	278	130	160	1009	1162	1152	861	1044
relB	78	56	60	65	60	79	123	122	108	78	53	53	51	40	30
relE	360	396	339	282	283	436	433	416	586	488	98	128	57	98	66
rep	21	18	12	14	33	105	81	96	40	44	303	248	308	212	293
repA	92	82	80	135	93	65	63	57	101	93	450	372	403	220	326
repE	23	13	33	16	20	104	89	99	80	84	284	184	250	234	190
rfaC	51	41	46	27	35	41	23	38	18	27	426	463	452	467	394
rfaD	305	279	330	281	269	174	170	193	195	225	622	679	665	726	570
rfaF	130	74	108	108	92	45	51	59	58	53	454	514	541	604	549
rfaG	116	129	102	96	151	80	53	72	43	84	386	394	406	295	374
rfaH	16	5	32	20	14	56	71	54	66	52	82	54	55	72	65
rfaJ	26	26	25	28	51	16	23	25	22	28	185	194	229	150	178
rfaP	58	30	41	34	39	26	22	20	11	21	141	187	158	104	122
rfaQ	149	125	156	120	126	88	77	84	56	105	463	421	403	344	539
rfbA	112	90	88	73	80	175	177	165	124	146	1471	1525	1417	1012	1450
rfbB	134	128	111	96	98	150	176	152	76	124	1398	1274	1333	741	1273
rfbC	56	22	31	32	45	55	60	61	27	44	621	556	515	340	508
rfbD	125	67	125	82	125	137	170	160	109	150	1528	1391	1606	1009	1564
rffA	56	41	55	36	45	113	120	109	65	70	359	368	397	436	392
rffC	6	3	16	1	6	51	38	49	18	36	224	288	267	281	249
rffG	18	15	10	11	1	61	74	57	22	43	513	593	645	463	532
rffT	72	52	58	47	47	106	105	109	61	76	215	212	237	190	287
rhlB	178	160	163	160	104	321	304	304	217	292	2128	2049	2126	1681	1962
rhlE	19	13	11	17	9	278	226	306	91	155	181	177	159	138	168
rho	822	622	737	510	505	1692	1739	1775	1757	2325	6788	5793	5899	3972	5242
rhoL	37	10	25	26	14	98	143	123	151	118	506	399	443	333	415
rhsA	31	20	27	25	27	43	63	74	45	24	55	64	73	50	67
rhsB	33	29	19	25	20	60	52	49	44	45	92	60	59	55	54
rhsC	19	23	31	20	32	76	64	74	41	55	76	72	55	52	45
rhsD	50	57	58	44	52	177	175	202	75	128	121	125	75	128	85
ribA	65	63	61	100	54	16	16	29	27	25	220	205	185	163	161
ribB	1122	1012	1107	1001	982	306	309	306	412	426	1474	1276	1198	688	1244
ribD	101	52	94	78	76	103	89	107	50	89	602	568	591	537	617
ribE	84	101	92	112	82	224	185	237	176	206	968	899	783	759	848
ribF	111	113	139	106	96	156	192	189	117	143	699	784	719	759	735
ridA	14	24	14	25	10	74	46	67	38	41	1246	1011	939	693	941
rimI	28	13	26	15	10	69	85	87	56	72	155	127	118	99	95
rimK	22	7	19	17	10	90	85	98	42	62	236	222	218	232	202
rimM	299	324	314	265	287	1293	1322	1198	636	932	8064	6638	6687	2226	6828
rimO	4	3	3	6	5	45	55	52	18	45	408	274	327	151	369
rimP	80	63	77	73	59	430	414	427	289	398	1041	970	1060	500	998
rlhA	19	12	6	7	8	94	109	117	52	63	556	589	684	279	651
rlmA	24	16	17	24	33	147	103	126	76	81	495	405	456	240	355
rlmB	84	82	89	90	69	120	109	125	73	123	357	298	250	450	293
rlmC	5	8	1	3	1	97	84	110	44	71	101	110	87	55	101
rlmD	52	54	44	43	42	173	140	126	119	119	399	375	392	368	338
rlmE	1057	834	977	782	769	1705	1711	1645	1701	2032	1863	1827	1874	2080	1562
rlmF	2	5	11	7	9	60	63	76	22	31	82	96	139	48	94
rlmH	6	12	6	5	5	82	72	84	32	53	459	426	413	243	405
rlmI	100	78	80	59	75	84	87	84	99	90	380	332	293	123	347
rlmJ	68	53	85	58	45	65	48	65	66	96	294	253	237	304	240
rlmKL	60	49	61	32	23	302	280	332	159	238	827	899	856	424	938
rlmM	94	85	99	67	44	295	326	274	155	174	437	504	503	340	520
rlmN	292	194	230	243	232	334	330	299	307	349	1414	1450	1255	480	1536
rlpA	179	132	205	133	151	290	219	280	169	315	827	852	883	817	920
rluA	91	81	78	74	65	131	142	115	80	98	132	155	135	152	169
rluB	57	38	49	44	48	288	304	316	166	245	592	498	520	232	498
rluC	13	11	15	18	25	74	76	98	32	35	420	383	362	185	370
rluD	100	90	80	64	82	308	313	332	213	215	779	675	697	755	727
rluE	4	5	5	7	1	31	51	58	41	38	114	96	91	71	92
rmf	2719	1770	1476	1136	1357	99	121	116	235	119	427	415	274	537	241
rmuC	54	62	43	57	56	160	115	154	94	159	559	481	496	316	401
rna	158	131	124	111	99	69	64	87	103	77	213	145	149	220	176
rnb	35	22	40	25	45	186	164	184	84	180	2273	2458	2450	785	2361
rnc	360	233	242	297	271	232	210	223	260	231	719	672	722	534	669
rnd	9	37	23	9	27	87	97	88	30	75	651	593	540	402	524
rne	606	544	606	483	498	662	635	613	869	1039	5405	5438	5403	4884	5313
rng	38	48	51	51	63	160	152	150	119	111	966	834	965	847	774
rnlA	73	54	52	82	71	204	212	231	180	209	470	398	411	350	369
rnlB	42	25	24	29	24	112	123	114	106	80	163	173	169	183	130
rnm	47	32	21	12	19	86	91	67	83	91	145	139	172	144	111
rnpA	7	12	4	6	4	149	125	117	49	105	1060	959	981	279	969
rnr	357	293	369	316	299	969	874	998	849	1051	1132	1213	1118	1965	1054
rnt	4	2	9	8	5	70	56	49	32	62	216	148	231	176	171
robA	639	637	685	557	509	709	688	690	860	783	1136	1087	1073	1560	915
rodZ	914	751	754	643	713	812	825	819	874	1055	1648	1623	1628	1497	1649
rof	161	199	153	168	239	187	167	207	179	142	79	68	52	218	50
roxA	611	578	637	562	554	440	395	434	405	419	1110	889	960	1223	929
rpe	21	30	33	25	27	78	127	102	42	80	399	556	480	687	487
rph	40	29	34	42	58	64	58	49	45	79	247	233	245	98	197
rpiA	61	52	59	55	69	176	120	188	72	78	766	811	772	1000	670
rplA	573	493	540	461	497	4891	4608	5029	2149	4172	12326	12637	12312	3467	14715
rplB	381	294	299	223	265	3771	3596	3592	1156	2504	18439	21780	21109	5891	26017
rplC	355	313	314	235	257	3828	3751	4057	1302	2480	19171	22274	20182	5704	23430
rplD	226	211	199	179	245	2956	2840	3082	975	2043	14660	16984	15907	4607	19042
rplE	757	590	714	682	626	2554	2605	2859	1454	1817	17018	19272	18554	5855	20137
rplF	754	607	684	584	623	2600	2461	2586	1144	2008	14751	17333	16403	5012	18623
rplI	192	194	204	188	208	663	704	771	410	481	7604	7223	6402	1591	8544
rplJ	1172	1193	1239	1012	1169	4485	4267	4578	2521	3523	13773	13881	12673	4107	14153
rplK	192	161	212	149	122	1282	1459	1338	531	847	4573	4832	4445	1204	5380
rplL	856	845	876	786	909	2623	2900	3015	2066	2283	8619	8278	7908	2688	8428
rplM	202	217	181	161	160	721	659	710	479	600	7635	6557	6345	1886	7541
rplN	414	355	310	303	279	1258	1197	1272	764	877	8360	9545	8781	3087	9341
rplO	1296	1266	1337	979	1106	4913	4344	4566	2288	4247	17000	21210	20161	6701	23395
rplP	363	342	349	317	285	2160	1903	2147	814	1657	8821	10803	10714	2917	12965
rplQ	355	285	308	277	263	1465	1605	1706	739	1159	7657	8339	8111	2858	8772
rplR	358	301	376	271	282	1170	1286	1342	559	1007	6972	8573	8029	2491	9417
rplS	150	155	137	79	95	289	370	275	225	234	2735	2359	2294	702	2302
rplT	1086	897	1187	1039	1082	2474	2526	2636	2348	2165	12353	9872	10004	5235	10366
rplU	130	143	127	97	61	200	243	259	190	164	2018	1895	1876	647	1733
rplV	153	133	147	105	120	1509	1386	1468	474	996	7348	8853	8338	2350	10019
rplW	188	136	166	127	117	1697	1502	1737	522	1116	8121	9612	9301	2673	11008
rplX	303	309	318	282	201	1157	1264	1195	750	832	8167	8256	8323	2794	9120
rplY	68	65	64	32	42	227	269	208	140	133	2395	2040	1990	477	2023
rpmA	215	161	138	101	131	237	323	224	444	249	2953	2193	1815	742	1899
rpmB	152	191	153	162	158	542	511	594	461	493	4587	3266	3362	1220	3419
rpmC	87	73	125	97	91	668	646	631	330	580	2677	3092	3323	834	4157
rpmD	180	145	182	147	150	633	640	658	298	525	2446	3307	3425	922	3824
rpmE	492	399	475	482	388	247	354	344	587	373	2070	1486	1543	412	1502
rpmF	132	101	113	138	165	414	404	392	258	255	3130	2514	2723	1218	2798
rpmG	28	45	55	52	30	181	151	171	146	138	1462	1074	1130	412	1144
rpmH	61	35	36	39	48	131	148	149	126	124	1083	1004	936	307	943
rpmI	533	492	453	431	513	999	1182	1077	963	892	5261	4848	4819	2429	4685
rpmJ	311	297	350	304	328	657	637	722	337	496	3665	4485	4620	1690	5188
rpoA	1364	1246	1387	1079	1094	7107	6688	7281	2507	4779	29925	35452	34680	13528	40344
rpoB	1873	1741	1771	1455	1390	3868	3772	3963	2156	3005	18396	23223	22828	11935	27110
rpoC	2376	2064	2349	2082	2021	3599	3174	3636	1837	2711	18532	24944	23926	12953	28447
rpoD	2021	2022	2050	1548	1445	3638	3597	3835	3131	3379	3777	3392	3317	2604	3190
rpoE	1350	1100	1174	1040	1094	881	791	852	581	511	1330	1286	1335	919	659
rpoH	811	776	773	737	678	3433	3188	3542	2456	3270	1503	1278	1329	1200	1239
rpoN	385	309	340	364	363	358	340	337	254	338	1575	1689	1592	1975	1571
rpoS	5502	5071	5009	4105	3967	2664	2569	2655	2186	2776	9940	8714	9079	10233	8791
rpoZ	73	78	92	82	83	147	135	155	184	158	564	478	508	531	475
rppH	58	40	45	42	42	46	56	72	49	48	549	520	509	472	486
rpsA	4335	4092	4571	3832	3823	7363	7297	7683	4912	7307	35765	36503	35083	16802	38283
rpsB	765	726	817	658	763	2645	2819	2931	2249	2462	12172	10722	10704	4220	11320
rpsC	311	323	385	304	280	3035	2807	3148	1095	2060	14174	16883	16344	4162	20167
rpsD	807	696	846	637	693	3669	3637	3714	1191	2374	17717	22067	20867	8326	24827
rpsE	780	611	752	613	565	2673	2501	2629	1280	2219	12993	15627	14780	4575	16690
rpsF	175	116	153	99	95	556	572	490	159	286	6986	6442	6228	1417	8227
rpsH	356	326	340	248	280	1201	1236	1208	608	946	7068	8435	8577	2561	9177
rpsI	317	326	328	251	304	1346	1163	1225	862	1097	10548	8969	8815	2836	10030
rpsJ	125	154	123	125	102	1515	1490	1528	506	764	8064	8067	7924	2278	9472
rpsK	556	443	546	443	409	2507	2228	2490	833	1543	12109	14250	13427	5666	16615
rpsL	779	583	765	534	642	1578	1714	1754	1123	1419	7174	7560	7080	2846	7802
rpsM	487	399	403	326	369	1818	1768	1748	655	1094	9419	11206	11099	4508	12676
rpsN	402	422	412	328	392	1595	1716	1593	810	1136	9691	9891	10149	3616	11242
rpsO	164	138	118	173	184	438	493	528	410	372	2787	2094	2046	984	2057
rpsP	112	114	109	79	113	358	362	311	154	195	2607	2347	2214	762	2410
rpsQ	162	198	163	169	194	1379	1631	1548	1580	1736	5059	5888	5533	1554	6719
rpsR	80	63	75	28	48	215	272	263	87	165	2902	2753	2843	645	3640
rpsS	99	64	90	68	85	920	942	847	302	627	4721	5795	5458	1387	6736
rpsT	45	34	25	39	53	113	130	93	99	75	1568	1130	1171	291	1246
rpsU	108	118	101	113	150	166	178	215	254	169	3689	2863	2783	790	2490
rraA	290	283	234	313	167	198	234	266	421	289	404	380	379	357	263
rraB	423	354	415	486	542	66	67	62	162	88	491	419	440	482	389
rrf	30	31	90	214	146	704	1183	65	419	188	152	158	161	80	71
rsd	98	117	93	156	156	159	166	193	187	134	346	333	240	620	265
rseA	2970	2617	2920	2608	2384	2209	2184	2260	1347	1167	3126	2609	2977	1735	1311
rseB	324	200	278	238	206	555	559	573	174	247	2313	2116	2002	1179	1108
rseC	85	65	72	46	42	237	231	254	64	67	949	807	983	472	492
rseP	155	138	145	117	113	529	491	453	223	316	2252	2437	2313	1393	1739
rsfS	11	8	12	4	13	52	85	53	18	45	261	261	225	151	262
rsgA	72	58	59	54	32	214	178	252	145	193	789	708	824	621	692
rsmA	204	155	150	147	141	294	282	292	325	328	839	782	861	734	725
rsmB	114	117	122	117	105	209	212	194	180	209	824	940	870	867	813
rsmC	18	23	31	16	33	79	70	69	66	85	336	254	323	160	301
rsmE	28	37	25	18	25	90	93	99	68	61	187	185	238	215	188
rsmH	185	183	122	160	159	241	189	208	206	199	496	433	492	429	438
rsmJ	141	125	128	118	104	67	90	101	122	113	130	181	144	271	114
rspA	17	5	25	7	8	68	57	75	63	58	59	82	79	43	82
rspB	9	13	13	12	16	46	55	37	49	36	41	44	49	20	45
rspR	37	32	40	27	41	92	117	98	53	74	431	411	412	229	311
rssA	177	140	133	113	111	259	309	296	243	251	558	609	603	958	387
rssB	853	626	744	599	660	504	538	600	501	444	468	470	495	1016	341
rstA	54	42	50	30	20	77	81	70	62	56	892	677	793	1216	800
rstB	52	27	46	41	19	44	29	27	20	23	996	795	778	1320	983
rsuA	27	44	38	30	37	200	195	221	156	169	657	536	586	492	525
rsxA	7	3	12	5	3	80	101	80	57	87	295	237	241	120	239
rsxB	7	9	6	5	2	156	141	143	59	128	419	378	415	175	377
rsxC	12	6	15	12	14	139	135	154	44	85	858	838	867	321	871
rtcA	37	46	35	44	38	87	91	68	45	81	54	58	36	78	45
rtcB	85	124	105	68	85	63	89	89	80	76	51	46	25	97	42
ruvA	40	59	26	29	32	135	146	156	105	125	364	324	321	293	390
ruvB	80	71	72	67	28	377	404	314	217	339	637	613	563	707	581
ruvC	18	22	22	23	29	131	94	127	82	106	710	700	725	400	665
ruvX	13	3	2	12	11	81	60	63	29	71	341	272	244	263	289
sapA	243	221	222	201	194	94	120	95	156	134	340	386	341	454	304
sapB	195	141	207	146	146	40	42	45	62	43	105	116	128	159	141
sapC	129	127	142	86	60	29	19	17	32	25	86	90	69	68	67
sapD	159	117	99	98	108	33	13	29	19	18	223	237	189	210	164
sapF	79	62	81	55	47	22	23	17	10	12	144	109	142	161	134
satP	74	62	91	78	108	96	105	107	111	117	107	103	60	66	46
sbmA	14	32	35	26	24	68	75	68	58	62	173	193	223	158	130
sbmC	230	217	157	129	103	248	274	266	549	364	171	208	157	300	123
sbp	2	7	1	8	0	519	527	499	249	332	617	865	1039	39	662
sdaA	1700	1865	1852	1605	1440	2417	2535	2534	2176	2352	2825	2850	2800	2691	2941
sdaB	19	21	27	20	21	44	49	69	44	45	1126	1188	1100	439	1057
sdaC	98	87	97	76	60	41	36	72	48	33	1645	1764	1730	846	1779
sdhA	347	309	325	368	334	557	512	569	744	694	10410	11895	11901	2621	13192
sdhB	85	52	86	115	61	163	192	166	215	178	3327	3880	4000	877	4433
sdhC	293	292	236	237	218	174	182	224	315	235	2987	2888	2911	626	2964
sdhD	113	64	66	83	78	80	96	95	143	106	1554	1779	1742	343	1806
sdiA	102	124	109	136	100	282	295	324	356	274	407	278	380	471	280
secA	176	178	194	155	126	217	187	208	126	179	3169	2968	3089	2994	2757
secB	477	445	448	475	465	428	459	518	518	400	1282	1203	1307	1522	1121
secD	102	94	125	110	125	572	565	471	194	343	2404	2784	3042	1501	2675
secE	586	531	527	513	492	664	549	575	592	509	2018	1960	1960	1047	1822
secF	237	225	296	258	257	528	515	536	325	376	1345	1488	1673	792	1328
secG	95	108	99	104	84	326	295	353	194	230	2805	2362	2292	1155	2439
secY	3202	2882	3170	2607	2890	7342	6983	7605	3536	5657	30271	37834	35890	12684	42307
selA	50	63	42	39	40	139	115	129	91	104	309	336	292	582	308
selB	52	45	44	38	51	72	60	87	54	74	381	492	433	781	469
selD	102	112	107	108	87	148	107	123	51	85	953	953	971	995	1103
selO	69	37	70	74	74	401	388	429	300	385	834	692	709	846	671
seqA	71	72	73	84	82	136	167	142	89	98	459	440	431	409	371
serA	92	112	106	108	74	247	219	238	178	198	2367	2047	2200	3596	2039
serB	42	24	46	25	26	115	91	151	49	77	451	396	430	287	425
serC	218	201	230	241	222	273	242	256	274	272	1026	1082	1056	1761	1001
serS	771	714	676	590	590	759	752	812	497	662	3982	3729	3768	4556	3554
setA	39	22	15	19	15	47	59	49	30	25	77	123	125	101	119
sfmD	9	17	8	11	16	64	40	69	25	49	20	16	23	19	22
sfsA	462	315	309	259	253	102	104	107	303	165	146	139	115	334	100
sgcC	82	99	82	38	76	19	21	22	13	21	49	49	65	60	46
sgcQ	63	50	75	32	45	15	21	13	4	12	20	30	18	30	25
sgcX	51	45	56	40	46	37	49	58	31	34	34	33	55	38	41
sgrR	24	12	32	12	16	54	34	63	44	49	113	107	96	155	116
shiA	46	45	37	57	34	94	109	88	61	51	520	428	475	1031	422
shoB	3	0	2	9	9	25	19	22	52	43	26	10	23	12	7
sirB1	90	75	82	74	65	148	132	135	57	92	469	468	391	345	425
sixA	809	745	716	892	858	798	751	826	877	697	1102	905	916	545	744
skp	517	400	511	400	446	382	418	428	365	367	2525	2461	2467	2788	2557
sltY	70	62	80	65	58	328	331	329	197	312	365	346	382	874	295
slyA	161	148	156	180	193	193	178	196	363	270	292	190	281	183	241
slyB	1068	1117	1056	979	1164	1247	1115	1217	1646	1158	2979	2373	2499	4508	2642
slyD	703	574	699	693	612	476	440	450	565	492	3245	2853	2602	3612	2843
smg	418	393	402	293	357	310	317	340	373	340	645	601	589	892	472
smpB	14	6	11	7	1	67	56	74	41	36	542	379	397	325	328
smrA	38	34	27	20	22	73	97	73	48	42	54	36	65	34	48
smrB	54	57	71	50	55	63	54	54	58	65	187	124	206	162	131
sodA	1128	1078	1029	946	878	747	779	787	668	594	4349	3706	3360	7802	3522
sodB	48	35	60	27	62	99	126	145	103	75	541	495	555	165	464
sodC	448	447	361	314	343	246	256	245	459	327	152	178	177	516	152
sohB	85	72	70	50	59	91	97	115	74	85	356	282	295	447	263
solA	73	45	34	40	46	112	87	93	70	81	258	242	195	370	207
sopA	400	283	339	305	273	767	699	785	420	504	662	641	675	718	730
soxR	58	44	38	54	18	83	93	91	129	92	12	13	18	56	16
soxS	53	56	28	44	43	193	258	204	276	166	25	29	28	47	13
speA	1979	1812	2069	1667	1552	1680	1556	1768	1714	2029	5190	5534	5453	4628	6362
speB	170	136	206	176	171	271	253	248	310	301	768	934	819	911	962
speC	13	18	15	9	13	107	111	100	67	103	551	521	504	366	507
speE	36	23	32	39	30	87	82	78	48	40	581	574	532	227	648
speG	29	26	31	32	28	74	89	103	66	88	358	300	306	439	278
spoT	93	80	98	96	109	302	319	313	218	283	2093	1913	2170	1763	1988
sppA	94	66	102	79	92	74	70	78	50	82	803	844	848	657	848
spy	43	42	44	35	31	76	97	83	44	77	72	61	76	213	60
sra	217	201	191	114	127	282	467	428	632	413	725	514	546	1550	433
srkA	37	52	47	54	71	123	123	112	69	105	689	610	618	628	532
srlD	50	57	61	49	35	15	19	18	17	12	95	101	116	276	97
srlE	58	55	60	52	39	19	14	15	13	8	103	92	81	184	78
srmB	49	47	34	33	39	320	302	373	156	243	768	711	696	424	756
ssb1	294	258	200	162	148	87	114	116	223	218	490	363	416	484	302
sseA	311	235	298	280	262	363	309	339	466	426	797	679	695	935	732
sseB	3	3	8	9	8	102	103	95	57	78	432	498	482	299	487
sslE	41	31	33	35	15	159	149	191	56	86	182	166	161	586	148
sspA	250	259	290	236	291	620	588	594	426	443	1501	1409	1404	1245	1365
sspB	220	222	205	167	171	396	336	425	206	276	942	879	914	884	907
sstT	1181	1263	1305	948	820	387	378	379	364	377	2888	2911	2842	2223	2336
stfR	14	5	16	17	8	38	28	59	24	30	33	36	45	34	20
sthA	286	182	212	200	250	89	71	72	93	64	3596	3151	3315	3216	3304
sucA	491	347	471	468	436	181	171	201	237	151	12682	14704	15071	6312	19058
sucC	188	192	190	159	152	104	111	118	109	109	8204	9044	8840	3893	10771
sucD	175	160	238	167	183	114	108	88	92	75	6716	7627	6980	3153	8557
sufA	194	149	154	143	126	175	153	179	182	148	50	60	70	252	53
sufB	618	514	593	417	432	541	522	461	444	440	362	378	317	920	265
sufC	293	293	261	260	212	196	186	187	142	155	220	226	251	600	163
sufD	536	472	495	376	438	280	231	261	216	272	455	440	497	1095	422
sufE	53	43	29	49	33	18	26	25	32	14	91	117	92	158	100
sufS	328	281	258	208	238	132	183	175	145	161	375	449	412	1049	379
sugE	21	23	20	25	23	73	48	74	65	58	151	140	74	182	96
suhB	3	10	10	1	0	83	89	64	33	47	716	685	700	82	1007
sulA	346	291	310	309	275	457	457	446	455	496	715	634	715	654	588
surA	226	176	197	185	229	496	440	437	389	437	2522	2387	2394	1873	2015
surE	45	37	36	35	48	277	260	338	232	317	683	726	713	895	593
sxy	12	9	13	16	9	45	37	56	43	46	71	71	64	106	74
tabA	10	20	12	11	7	28	41	59	30	34	82	34	62	71	27
tadA	25	7	14	9	11	124	124	101	80	75	231	212	200	332	225
tag	47	23	48	25	21	133	73	101	79	100	127	129	124	214	114
tal	1548	1326	1548	1247	1316	971	959	1030	1221	1168	4057	3371	3768	5437	3493
tam	99	116	90	64	74	393	373	441	659	509	355	387	301	617	245
tamA	29	16	14	21	28	122	117	122	83	110	240	245	241	474	289
tamB	50	27	53	52	27	202	193	233	76	120	626	544	593	855	489
tap	51	29	37	31	15	1639	1474	1551	121	199	1564	1783	2033	1719	2111
tar	75	89	69	74	80	2375	2090	2312	461	556	2069	2163	2295	1750	2411
tas	221	191	200	182	163	663	668	757	546	602	885	728	829	2457	734
tatA	36	30	49	36	46	91	83	65	48	58	470	375	559	439	511
tatB	75	63	47	56	70	110	106	91	80	60	765	687	672	521	659
tatC	34	32	26	43	28	49	58	56	37	57	715	754	747	577	752
tatE	70	85	55	62	54	61	55	58	52	56	104	93	138	96	82
tcdA	48	47	59	30	24	87	79	76	27	51	171	170	210	138	209
tcyJ	551	574	469	388	392	1640	1474	1534	1288	1372	3010	3555	3959	3686	3247
tcyL	147	170	146	102	108	264	315	301	185	275	362	398	484	530	395
tcyP	186	153	150	133	131	1446	1386	1556	1130	1493	2815	3575	3764	111	3144
tdcE	9	7	12	7	10	50	62	46	22	20	59	56	76	43	55
tdh	624	466	592	481	560	608	511	632	435	534	1501	1609	1605	4037	1456
tehA	18	24	29	24	8	151	150	136	96	96	134	137	110	170	110
tehB	6	7	7	4	1	58	53	45	26	34	198	145	140	277	155
tesB	184	118	160	121	105	206	213	223	271	255	177	178	138	249	118
tgt	11	4	20	20	10	160	183	206	73	102	1425	1365	1379	745	1298
thiC	157	128	132	110	93	825	689	770	120	186	677	575	698	706	699
thiD	4	3	7	5	1	26	37	53	19	17	36	33	45	37	32
thiE	24	10	35	19	11	150	109	124	10	19	100	86	107	124	112
thiF	25	14	23	21	16	135	126	139	17	23	51	80	126	68	120
thiG	24	20	19	37	30	129	147	115	11	21	74	89	90	104	100
thiH	32	31	36	38	35	104	132	132	8	16	104	146	169	167	170
thiI	26	16	42	21	14	117	118	117	75	106	578	642	645	231	547
thiK	28	20	27	23	29	97	89	75	72	94	192	197	157	237	123
thrA	227	204	194	166	109	1650	1541	1524	474	728	758	914	857	986	921
thrB	146	103	137	118	127	316	273	259	78	158	461	572	504	584	532
thrC	114	130	123	124	89	288	266	317	117	127	714	693	731	758	682
thrS	1997	1848	2100	1542	1616	2905	2797	2985	3339	3301	8073	7647	7306	8257	7619
thyA	14	15	20	15	25	73	98	82	53	70	833	781	776	702	753
tig	83	92	86	92	91	823	827	823	460	669	8094	7231	7144	3961	8435
tilS	22	19	15	24	23	139	147	147	69	110	247	225	245	284	283
timP	5	5	6	11	11	40	52	71	48	43	124	59	144	112	104
tisB	887	801	793	832	1023	363	378	472	887	761	1004	715	860	947	794
tkt	3475	3093	3389	2731	2639	1094	1131	1091	1443	1558	6656	7931	7440	7272	8697
tldD	470	324	418	459	378	733	722	812	836	858	917	850	934	1468	772
tmaR	127	104	120	112	152	258	218	254	205	207	478	413	414	754	440
tmcA	81	72	98	93	61	145	146	156	100	134	648	655	684	828	626
tmk	27	9	8	20	4	111	104	95	61	91	177	212	218	177	190
tolA	139	139	130	117	102	499	465	531	229	326	838	697	765	398	678
tolB	582	501	606	517	451	1441	1348	1458	915	1091	2727	2696	2521	2276	2538
tolC	198	138	213	191	165	734	789	749	711	792	3035	2565	2642	5418	2810
tolQ	32	28	49	30	15	178	241	235	172	187	514	510	494	236	495
tolR	33	22	13	30	11	118	117	134	54	82	259	215	246	135	253
tomB	134	122	144	106	85	410	426	408	398	376	286	254	213	471	164
tonB	200	238	166	188	172	284	252	257	165	199	658	498	434	391	434
topA	353	323	315	255	332	1298	1224	1377	834	1184	2979	2920	3022	1885	3021
topB	55	32	42	48	61	97	86	92	31	71	1330	1435	1471	1206	1396
torA	7	6	13	2	2	58	44	44	15	31	30	14	30	16	26
torS	11	6	12	8	18	63	63	51	20	37	59	44	35	22	59
torY	6	3	4	4	10	69	81	66	7	6	9	11	10	8	2
torZ	10	15	6	18	14	212	212	215	36	37	90	67	66	55	44
tpiA	319	322	334	321	300	537	442	561	562	494	1429	1393	1101	2632	1247
tpr	6	0	8	7	3	64	76	53	20	20	28	17	26	15	13
tpx	144	161	154	134	155	408	436	504	511	371	1228	1029	1037	1970	1029
tqsA	35	35	18	25	33	73	107	92	86	83	58	55	39	60	37
traA	52	39	60	57	66	96	106	95	68	72	10694	9420	9300	5450	7258
traB	6	13	8	11	0	106	89	113	32	59	2475	2855	2925	708	2286
traC	11	7	13	3	6	122	108	99	36	76	3472	4186	4230	830	2842
traD	3	3	13	1	24	160	140	143	49	96	2050	2500	2485	292	1969
traF	3	3	5	4	0	41	34	59	10	39	498	531	631	121	434
traG	27	16	31	12	34	130	118	107	58	87	2177	2482	2465	460	2017
traH	11	20	9	8	3	67	80	51	29	48	1299	1399	1343	296	1210
traI	255	225	233	139	170	796	754	862	329	522	5395	6409	6618	1500	5030
traJ	22	17	23	11	9	31	17	29	58	24	387	382	288	294	273
traL	25	26	26	31	20	47	45	50	30	51	4414	4352	3969	2216	3377
traN	7	14	7	7	8	91	97	89	38	70	1927	2232	2442	433	1753
traT	21	23	11	24	16	257	178	221	148	190	2272	2239	2231	493	1490
traU	10	7	6	2	2	73	59	67	17	43	1226	1521	1735	288	1080
traX	40	10	42	24	15	181	142	178	53	128	743	963	909	204	743
treA	308	241	293	224	228	179	182	163	167	162	403	389	390	1224	312
treF	424	273	345	257	233	132	126	140	135	150	76	140	116	296	81
trg	56	35	42	31	18	314	250	326	164	216	798	757	858	457	770
trkA	296	257	257	276	227	238	241	230	244	305	522	520	684	715	503
trkG	20	16	18	6	15	80	57	74	63	60	70	56	60	49	48
trkH	103	124	143	104	124	181	145	145	166	191	421	483	446	492	383
trmA	522	443	456	381	456	360	390	376	569	524	492	435	415	349	429
trmB	186	161	146	107	166	302	314	310	260	322	340	302	311	377	281
trmD	659	649	624	516	490	2073	1980	2185	996	1493	12718	11169	10523	3443	10333
trmJ	126	136	110	150	112	124	97	120	86	76	722	606	516	186	596
trpA	61	53	65	62	38	65	61	48	41	60	1431	1519	1333	3876	1346
trpB	94	66	75	55	76	72	126	90	75	67	1730	1844	1779	4468	1713
trpCF	94	76	79	71	32	96	119	120	72	101	841	1399	1258	3293	1237
trpS	80	97	89	111	113	216	218	177	125	160	966	919	1031	1131	937
truA	96	52	84	58	48	193	171	160	99	100	572	575	515	602	573
truB	80	75	78	63	44	606	589	608	268	376	895	990	863	546	931
truD	9	8	2	16	10	139	147	119	56	123	439	515	476	516	432
trxA	277	221	230	284	270	297	285	325	419	315	980	782	809	1030	776
trxB	62	62	51	62	43	118	92	113	76	106	744	633	542	554	578
trxC	121	107	105	94	75	52	39	67	93	54	104	77	86	76	87
tsaA	8	6	11	8	12	43	47	59	27	40	269	278	250	244	285
tsaC	79	77	87	75	95	208	237	193	189	240	485	523	502	358	445
tsaD	122	120	127	100	134	231	300	358	201	251	441	459	416	269	430
tsaE	72	57	58	54	45	171	144	175	161	238	124	123	119	172	149
tsf	241	232	306	274	316	1309	1223	1262	732	1034	5949	6250	6261	2628	6905
tsr	41	60	40	41	28	3340	3032	3123	486	951	1423	1465	1424	765	1405
tsuA	33	36	37	25	20	2465	2195	2394	920	1635	1784	2618	2724	22	2102
tsuB	9	12	16	6	13	625	547	639	253	409	343	586	618	6	516
tsx	130	108	138	174	145	52	49	49	90	51	1738	1628	1560	721	1449
ttcA	55	37	50	71	71	184	179	209	149	136	418	350	340	208	323
tuf	4475	4124	4567	3818	4219	6633	6775	7072	4698	5879	57747	58383	57810	31669	61398
tus	26	10	21	16	27	32	47	33	70	58	141	115	117	193	141
tusB	25	36	19	27	28	49	46	47	68	46	91	145	177	114	141
tusD	37	19	25	17	19	57	31	48	21	28	245	262	251	341	252
typA	748	746	751	613	655	1185	1164	1208	910	1278	4544	4260	3982	2260	4557
tyrA	118	125	133	88	97	210	229	223	114	147	271	340	301	382	301
tyrB	19	22	27	29	7	90	107	114	56	65	517	450	481	1129	544
tyrP	71	55	39	47	36	81	67	70	59	40	101	106	88	45	99
tyrR	355	291	381	327	328	802	720	820	791	966	646	703	656	919	650
tyrS	262	203	230	220	274	416	465	396	279	416	2479	2484	2421	1845	2246
ubiA	185	173	136	159	119	196	224	222	176	195	142	166	140	113	125
ubiB	37	32	42	42	46	136	88	127	77	111	772	717	801	648	649
ubiC	86	75	94	89	119	105	110	93	84	100	106	102	123	92	111
ubiD	126	135	132	142	108	356	348	372	243	316	1303	1323	1413	1135	1231
ubiE	125	94	87	58	95	207	224	225	158	234	838	894	783	905	789
ubiF	511	502	560	487	439	507	473	487	701	699	238	261	254	447	250
ubiG	32	31	23	32	32	120	104	108	57	86	583	544	585	404	508
ubiH	115	136	133	115	97	117	93	102	60	85	630	770	789	886	839
ubiI	87	69	77	71	60	54	72	40	29	54	502	545	543	658	622
ubiJ	51	40	62	44	37	183	151	145	124	138	686	634	592	637	602
ubiK	36	46	47	46	50	63	57	75	65	49	243	195	258	254	167
ubiT	127	104	119	114	146	134	140	128	118	90	286	263	259	272	225
ucpA	142	130	145	130	171	274	314	320	231	247	1329	1194	1124	913	1080
udp	327	282	262	270	240	334	349	364	194	235	1041	1049	950	2159	811
ugd	139	150	190	202	237	49	64	76	56	76	195	166	207	131	237
ugpB	468	348	394	264	283	591	651	572	531	445	536	600	615	3896	492
ugpC	77	74	54	51	45	59	53	69	52	65	359	429	435	1029	259
ugpQ	93	64	60	56	38	81	70	86	62	45	346	262	264	589	240
uhpA	11	9	21	18	23	58	88	57	33	45	228	205	194	157	271
uhpB	8	10	5	7	20	76	99	86	24	61	190	190	181	104	184
uhpT	28	26	21	25	26	36	42	54	29	21	35	26	32	32	26
uidA	30	13	15	15	9	44	56	59	25	37	89	107	91	66	114
uidC	41	40	31	29	14	72	70	81	68	65	26	22	31	27	30
uidR	49	61	32	32	36	173	116	118	99	106	192	178	172	160	173
umuC	51	49	42	49	42	379	393	383	310	516	91	102	97	98	96
umuD	20	18	20	22	9	99	133	111	214	164	49	51	56	42	39
upp	9	2	4	15	5	105	91	92	36	58	637	548	485	116	736
usg	49	41	38	46	46	183	163	166	84	135	616	677	666	608	800
ushA	108	69	97	79	90	292	276	297	251	279	370	361	377	939	342
uspA	261	232	230	188	181	177	196	188	184	169	886	646	731	1917	671
uspB	344	305	317	325	330	154	139	151	383	197	65	64	62	218	46
uspD	288	228	252	239	189	154	190	182	164	130	80	40	50	155	38
uspF	229	232	217	229	276	319	418	420	578	376	412	315	314	574	349
uspG	465	505	412	439	429	355	314	399	490	344	201	155	176	394	164
uup	64	67	55	61	41	146	158	162	75	104	783	820	860	395	863
uvrA	632	513	579	550	490	1040	974	1041	1000	1115	1562	1601	1604	1964	1738
uvrB	780	670	715	556	601	1577	1508	1542	1714	2391	858	828	760	1351	699
uvrC	74	54	47	66	31	247	185	195	135	129	1327	1283	1295	1811	1265
uvrD	143	81	140	98	130	346	317	295	168	286	1170	1122	1051	989	1136
uvrY	44	44	53	46	38	195	182	187	144	140	789	702	765	868	654
uxaA	21	12	30	21	24	254	228	319	93	131	176	190	214	198	145
uxaB	24	26	20	28	27	203	188	218	83	84	130	85	106	121	102
uxaC	27	32	18	20	18	235	226	225	80	137	161	179	179	229	206
uxuA	161	127	144	157	116	1048	1102	1115	585	883	308	287	346	248	345
uxuB	129	88	143	137	89	1271	1099	1227	579	1082	462	601	553	392	458
uxuR	214	181	216	223	184	388	390	429	489	501	270	245	178	245	248
valS	421	400	414	435	318	1036	1015	1150	890	1194	3202	3404	3372	3453	3339
vapB	22	15	19	15	17	131	148	121	208	141	55	47	61	80	33
ves	1	4	2	6	1	255	257	300	50	45	129	71	105	43	79
viaA	27	21	18	17	15	70	64	67	37	42	174	169	201	344	132
waaA	52	48	42	46	47	153	191	188	199	213	482	511	490	250	428
waaB	60	36	61	48	63	20	31	53	30	24	218	178	159	149	173
wbbI	36	29	48	48	43	96	103	88	77	88	843	850	810	323	764
wbbJ	24	25	29	17	14	50	52	74	71	50	495	504	406	200	382
wbbK	37	45	38	52	46	77	90	76	44	56	1131	951	958	400	895
wecA	83	81	63	78	71	173	158	177	133	165	581	630	693	453	658
wecB	11	8	20	12	3	78	76	98	45	56	620	555	565	557	504
wecC	8	7	21	5	8	70	83	86	25	65	677	730	716	648	804
wecG	14	21	21	22	11	59	52	47	39	40	175	140	205	167	166
wrbA	2634	2492	2711	2249	2084	848	822	841	1203	887	242	226	215	1497	179
wzx	91	46	61	71	67	98	92	89	58	85	889	901	905	387	845
wzxE	69	47	52	48	36	154	156	157	81	91	297	344	329	323	331
wzy	49	35	43	35	40	78	61	58	39	96	778	803	779	419	677
wzyE	31	52	38	20	26	50	37	36	19	32	187	235	209	184	217
wzzB	331	330	342	322	371	604	623	643	422	411	2836	2483	2541	1596	2324
wzzE	84	63	79	56	50	159	146	164	82	127	672	647	606	561	603
xapR	41	24	27	39	22	152	123	168	94	148	83	60	55	90	51
xdhA	37	35	53	38	13	40	35	51	19	34	114	130	98	245	129
xdhD	17	12	25	18	12	70	47	79	39	39	79	67	98	132	92
xerC	0	0	2	3	3	52	65	60	27	55	310	277	244	299	262
xerD	35	44	53	54	26	112	113	96	50	83	311	305	266	335	257
xseA	94	70	87	67	87	146	169	144	78	105	1078	925	959	690	957
xthA	60	21	33	17	54	97	84	113	62	69	379	292	272	350	293
xylA	201	261	239	252	249	95	115	137	177	126	82	105	77	139	72
xylB	174	152	180	124	169	176	164	188	166	162	83	85	84	204	63
xylE	24	24	17	13	8	90	84	96	48	82	32	40	46	38	25
xynR	20	21	13	20	21	80	69	98	41	65	104	69	100	85	81
yaaJ	26	21	18	13	28	60	70	89	78	49	51	20	68	84	44
yabI	175	153	167	190	167	357	338	372	131	113	214	216	244	192	193
yabP	74	66	49	51	39	27	15	20	35	31	65	66	63	45	59
yacC	5	3	16	16	5	54	45	49	33	27	284	252	261	182	216
yacL	301	290	180	130	194	71	48	50	100	50	51	103	102	73	72
yadC	14	12	7	11	11	82	83	105	91	91	19	21	20	24	7
yadE	31	15	20	8	18	111	108	125	73	129	89	99	111	119	75
yadG	135	104	113	95	102	220	211	210	153	178	279	297	357	365	281
yadH	174	189	158	135	129	179	166	170	179	174	281	220	248	345	221
yadL	4	4	3	6	3	52	36	38	24	35	3	3	4	11	1
yadM	1	6	1	1	2	43	36	59	31	35	3	5	3	0	0
yaeH	180	165	188	185	238	170	204	209	198	114	248	165	276	855	181
yaeP	95	107	68	99	99	103	119	106	132	108	54	43	47	123	20
yaeR	46	43	44	31	57	43	46	53	45	30	82	83	87	226	69
yafC	82	79	54	96	67	79	104	97	68	87	46	70	49	87	56
yafD	391	337	426	442	455	406	388	416	448	424	238	143	158	417	152
yafJ	38	12	16	20	27	69	55	49	41	46	292	272	267	309	295
yafN	12	24	11	12	17	125	153	162	269	180	27	26	25	79	24
yafO	8	18	13	4	9	162	159	155	246	215	42	23	36	76	30
yafP	7	9	4	1	2	101	100	86	102	133	23	12	11	28	13
yafV	118	105	116	102	110	200	240	214	297	256	136	122	104	306	79
yagE	107	61	84	62	68	46	37	45	64	42	131	124	149	176	114
yagF	285	191	256	178	181	111	93	121	138	129	321	419	403	426	410
yagK	16	7	22	11	14	44	56	63	54	46	11	11	17	30	12
yagU	49	52	35	31	56	43	57	61	57	52	59	51	70	101	48
yahK	482	433	438	296	357	263	241	266	230	172	557	518	522	1349	427
yahO	520	451	448	537	580	298	313	372	478	235	542	411	352	1044	271
yaiA	135	99	90	122	105	67	63	57	109	102	171	176	179	258	128
yaiO	74	69	61	74	59	38	43	35	47	49	15	8	15	22	7
yaiW	21	17	25	19	8	44	57	68	32	20	287	246	259	297	227
yajC	91	69	63	114	83	166	138	154	56	87	1084	1089	1056	907	1099
yajD	58	64	50	55	87	29	47	39	22	23	158	163	133	143	96
yajG	22	15	13	19	25	88	85	86	51	89	675	630	691	499	631
yajL	39	34	60	38	21	102	71	82	96	73	77	54	68	151	61
yajO	674	647	666	637	652	525	538	523	652	482	520	434	425	995	384
yajQ	91	109	119	141	146	239	185	251	201	156	351	272	327	319	319
ybaA	431	522	369	298	266	144	165	163	261	193	63	70	61	62	47
ybaE	47	44	70	42	37	9	15	9	10	14	23	42	47	44	43
ybaL	168	150	168	150	126	813	712	813	737	995	729	801	720	1350	726
ybaY	1051	955	1081	983	931	2202	2219	2323	3660	2918	529	410	339	2545	347
ybbA	34	32	32	26	21	266	199	211	71	126	108	151	117	214	136
ybbJ	142	128	123	103	66	114	136	137	175	203	62	89	101	122	62
ybbO	16	16	18	12	20	70	61	61	39	46	135	140	141	266	176
ybbP	47	36	29	47	31	326	250	246	89	128	323	388	399	549	361
ybcM	61	46	85	73	73	105	104	110	133	120	30	33	36	58	31
ybdG	73	63	44	63	74	88	70	85	61	59	112	137	122	115	130
ybdJ	47	23	59	33	15	25	31	17	49	39	45	38	53	123	33
ybdK	521	389	431	462	430	258	274	308	425	356	176	216	189	1036	115
ybdR	69	39	49	37	45	215	181	201	77	139	59	74	59	240	55
ybeD	91	50	94	95	113	65	76	85	412	184	91	92	88	52	60
ybeL	276	283	226	244	196	385	405	441	530	467	240	186	217	914	141
ybeY	151	118	114	110	83	177	228	189	345	389	218	193	191	376	219
ybeZ	394	302	398	302	355	611	603	618	852	896	572	496	541	926	479
ybfA	51	37	34	51	25	2	10	2	29	3	2	3	0	7	3
ybfF	17	22	20	17	24	34	46	51	37	36	182	116	141	168	144
[truncated: 506 more rows]

## Sheet: Experiment 1
	Gene expression of protein coding transcripts in downsampled raw reads (see materials and methods, under "Normalization methods for gene expression relative to total sample expression"). This sheet shows the data of "Experiment 1" Each column shows a different sample in either regulated or disrupted growth arrest conditions. Experiment samples (see fig. S7A): In this experiment there are 3 biolog…
ID	Regulated a (technical replicate a)	Regulated b (technical replicate b)	Regulated c (technical replicate c)	Regulated 1 (biological replicate 1)	Regulated 2 (biological replicate 2)	Regulated 3 (biological replicate 3)	Disrupted a (technical replicate a)	Disrupted b (technical replicate b)	Disrupted c (technical replicate c)	Disrupted 1 (biological replicate 1)	Disrupted 2 (biological replicate 2)	Disrupted 3 (biological replicate 3)
aaeA	14	5	7	10	9	15	170	179	191	93	162	96
aaeB	15	15	27	31	18	29	540	512	539	245	496	296
aaeR	57	56	50	75	74	55	575	462	552	399	460	371
aas	167	129	174	162	166	195	736	713	762	366	631	448
aat	92	68	86	97	64	98	148	154	165	191	152	211
abgR	29	25	52	30	29	27	185	213	223	115	165	130
abpA	93	72	129	82	94	99	342	295	299	242	302	224
abpB	58	57	59	43	58	47	234	200	250	140	229	174
abrB	3	6	7	3	5	6	42	43	51	16	34	20
accA	361	274	338	273	282	265	1209	1188	1196	1030	1081	968
accB	31	48	38	39	45	35	272	292	265	308	295	321
accC	78	70	103	95	83	77	673	719	737	492	650	425
accD	331	255	316	281	305	256	1957	1870	1955	1797	1830	1615
aceA	489	461	513	480	559	453	853	820	886	1525	624	1811
aceB	626	568	668	572	591	584	1182	1111	1115	2840	903	3089
aceE	828	831	818	875	928	831	302	304	320	710	347	672
aceF	799	797	722	761	871	767	338	348	384	426	316	471
aceK	120	148	154	146	127	106	203	187	221	243	150	192
ackA	1667	1498	1697	1652	1804	1790	870	905	988	746	883	741
acnA	2003	1954	2150	1726	1979	2097	2252	2109	2299	2131	1928	2560
acnB	1806	1644	1588	1725	1876	1536	7252	7123	7366	6671	6826	6642
acpH	38	30	31	31	34	40	276	275	260	254	229	309
acpP	2325	1792	2216	1742	1955	2041	1481	1461	1401	3377	1415	2600
acpS	33	26	22	38	38	29	73	85	86	60	65	63
acpT	90	53	66	50	57	75	141	185	167	129	136	111
acrA	147	151	170	154	189	141	1223	1140	1301	1594	1169	1627
acrB	267	203	215	217	253	207	3652	3512	3733	2989	3240	3476
acrD	50	32	33	42	44	37	936	873	965	413	831	423
acrF	39	33	33	33	35	33	287	294	316	180	278	158
acrR	1	0	6	1	5	3	45	42	52	53	41	53
acrZ	150	92	152	109	71	88	22	46	20	39	24	58
acs	1266	1195	1270	1075	1134	1152	303	273	264	559	301	663
actP	228	220	245	170	280	217	111	111	120	141	100	155
actS	62	49	88	61	50	54	230	271	224	242	224	150
ada	321	271	309	282	301	323	875	805	838	500	669	457
add	267	260	295	296	297	306	347	338	336	740	386	745
adeD	96	75	130	93	95	93	314	293	331	202	309	201
adeP	19	18	24	17	13	22	376	317	387	184	291	153
adeQ	54	42	57	58	52	44	210	191	181	124	145	112
adhE	7416	7297	7948	7817	8622	8600	1150	1145	1184	1600	1050	1980
adhP	594	502	488	537	603	585	1335	1402	1358	1691	1186	1871
adiC	21	33	24	24	23	37	142	128	128	68	95	86
adiY	11	16	28	21	21	29	51	57	44	41	41	39
adk	50	44	40	38	39	31	369	450	391	517	397	369
adrA	102	98	91	79	92	117	129	147	156	113	128	100
aegA	20	12	16	27	26	38	180	188	187	99	125	91
aer	43	32	48	36	32	40	2101	2187	2065	1276	1764	1322
aes	41	28	34	37	39	41	182	179	207	97	139	55
agaR	97	95	130	123	122	132	396	366	372	376	381	314
agaS	12	11	6	10	17	17	63	63	63	132	64	100
agn43	29	35	37	30	32	27	248	232	285	189	281	180
agp	1827	1737	1893	1898	2370	2476	267	281	274	356	245	362
ahpC	3031	2390	2889	3109	2613	2693	526	571	493	886	519	781
ahpF	639	543	712	719	609	573	859	922	865	741	780	768
ahr	977	795	851	852	1015	1074	677	686	681	1022	574	1270
aidB	323	332	343	307	358	356	649	622	641	508	604	604
ais	8	5	10	5	10	5	64	59	92	58	86	57
alaA	43	38	48	37	35	45	1091	971	1087	830	908	821
alaC	587	590	656	621	553	610	1468	1416	1457	831	1242	907
alaE	1106	879	1264	1411	1434	1330	21	27	26	35	35	23
alaS	286	250	272	282	247	264	4631	4358	4460	2215	3770	1802
aldA	4060	3533	3748	3645	4268	3968	157	134	169	294	122	304
aldB	2821	2527	2572	2140	2365	2552	205	189	199	387	174	413
alkA	59	46	61	59	62	52	159	113	122	111	110	154
alkB	56	58	67	93	80	59	175	141	141	83	139	92
allB	19	25	31	22	26	29	165	159	190	132	195	147
allC	26	26	31	20	29	18	53	51	64	71	58	63
allE	39	42	45	55	51	59	36	50	51	94	41	62
allR	3025	3536	3458	2931	2178	2494	987	1114	1061	1403	1096	1636
alr	8	5	7	4	7	6	493	446	478	477	460	391
alsA	6	1	1	5	6	5	86	71	85	59	88	60
alsB	16	26	16	16	21	10	82	66	82	68	110	90
alsK	25	6	17	19	23	16	44	63	59	39	81	61
alsR	89	68	74	74	79	53	65	62	54	53	81	46
alx	54	20	31	27	42	22	844	861	834	481	732	472
amiA	61	36	87	45	50	66	1009	956	1053	699	940	760
amiB	151	158	144	142	171	140	1411	1368	1486	1002	1311	937
amiC	18	8	8	23	16	27	1918	2020	1925	1269	1897	1437
amiD	479	469	500	433	561	546	632	542	575	729	560	796
amn	200	157	205	188	184	173	120	101	122	132	91	139
ampC	5	4	5	10	12	3	91	113	108	74	98	113
ampD	47	43	56	43	73	54	50	43	51	64	64	57
ampE	55	77	73	85	111	77	157	147	100	106	131	115
ampG	5	8	3	14	11	7	137	130	145	106	151	95
ampH	70	50	107	58	72	59	215	210	252	154	227	213
amtB	36	29	31	42	39	33	260	236	237	187	209	172
amyA	772	763	730	726	804	830	1294	1349	1215	1628	1225	1655
anmK	77	67	64	87	89	90	346	316	416	259	318	233
ansA	11	14	7	9	13	12	245	249	228	215	215	211
ansB	30	29	36	33	27	37	578	565	589	644	502	541
ansP	15	14	21	13	9	10	373	375	421	185	339	172
apaG	187	170	178	155	162	197	237	230	209	229	172	176
apaH	240	209	204	210	213	228	397	416	437	377	370	479
apbC	179	168	178	168	180	154	429	470	423	630	441	587
apbE	3	6	1	2	3	1	599	522	561	270	474	280
aphA	17	7	26	13	12	10	70	89	75	101	75	74
appA	31	34	55	37	49	66	126	126	117	89	114	109
appB	37	38	49	35	39	51	60	68	61	48	67	47
appC	61	66	75	56	82	86	95	88	86	65	109	86
apt	11	14	9	5	14	14	400	374	416	366	451	300
aqpZ	776	619	685	727	875	785	343	337	297	296	281	240
araA	87	84	78	80	83	84	84	70	82	31	73	54
araB	120	84	88	99	98	106	94	64	94	46	67	41
araC	245	189	191	239	268	290	262	227	235	264	205	242
araD	9	13	19	20	17	19	72	72	70	64	56	62
araE	101	93	111	105	93	89	545	565	537	274	503	383
araF	132	141	149	136	170	187	139	153	137	149	141	175
araG	198	167	194	141	224	207	229	184	194	167	173	157
araH	198	195	195	209	224	232	209	205	211	144	167	170
araJ	95	79	94	69	69	85	126	118	99	92	108	85
arcA	4871	3938	4556	4118	4699	4655	3651	3560	3711	4514	3684	4797
arcB	457	491	519	484	517	435	453	418	432	275	375	245
arcC	111	97	78	71	81	73	70	76	81	59	68	56
arfA	11	10	14	24	19	19	114	114	118	201	120	223
arfB	43	22	21	26	23	27	179	160	159	136	138	157
argA	31	25	29	24	28	16	212	241	251	265	282	244
argB	12	16	11	16	16	13	219	159	207	223	233	197
argC	4	1	5	3	7	5	69	69	50	47	77	66
argD	56	37	58	29	36	41	637	580	627	481	587	475
argE	221	165	224	199	223	197	260	229	234	293	255	315
argF	18	18	22	9	13	20	223	257	199	248	180	216
argG	108	83	83	118	96	80	739	739	757	1037	747	1014
argH	66	80	52	71	57	60	803	785	858	865	758	809
argO	6	3	6	13	5	8	831	710	821	540	686	508
argP	85	58	78	75	68	76	157	189	162	194	164	233
argR	201	131	221	131	165	214	351	336	378	489	392	421
argS	139	113	107	128	106	118	693	679	665	463	631	513
argT	568	509	754	570	700	682	658	567	668	699	616	655
ariR	165	133	284	180	171	185	594	573	480	2505	522	1458
arnA	75	34	44	40	46	36	335	297	328	184	266	194
arnB	71	32	60	50	46	46	883	829	852	691	774	802
arnC	11	23	14	21	24	16	167	208	194	92	146	123
arnD	5	17	12	11	10	7	171	165	198	109	166	85
arnF	17	18	20	12	11	14	51	50	47	30	46	44
arnT	49	51	43	31	42	43	209	186	194	67	149	84
aroA	59	43	31	36	35	20	142	180	199	143	158	123
aroB	185	165	194	184	192	188	1228	1291	1287	837	1071	881
aroC	41	35	46	44	38	43	389	384	454	456	366	349
aroD	20	17	23	8	20	27	166	169	169	179	159	181
aroE	278	281	366	271	319	331	720	671	687	558	552	560
aroF	263	268	250	258	325	297	1434	1328	1500	715	1290	818
aroG	260	195	229	191	221	220	1028	974	1063	1243	1075	1092
aroH	23	9	16	12	14	11	355	310	361	319	343	296
aroK	100	110	104	98	101	108	666	668	676	584	608	534
aroL	18	15	14	16	21	14	172	187	147	129	135	135
aroM	63	79	95	73	84	52	263	284	308	224	269	216
aroP	238	218	184	250	294	270	566	572	561	447	473	521
arsB	18	14	14	24	15	26	136	147	177	76	98	76
arsC	62	41	36	55	48	59	123	93	109	152	105	114
arsR	6	8	4	6	6	13	65	40	62	27	42	35
artJ	619	633	755	680	730	719	598	589	601	796	562	692
artM	177	149	145	155	176	162	672	612	638	332	596	383
artP	440	372	521	378	405	408	648	569	591	687	644	745
artQ	93	110	100	86	110	126	593	578	621	343	474	424
ascB	262	291	302	254	260	301	279	265	297	154	226	148
ascF	322	312	337	291	348	389	248	249	275	167	223	171
ascG	30	29	23	27	32	30	180	184	196	172	207	197
asd	197	135	193	169	170	142	727	682	743	854	757	782
aslA	71	50	56	44	50	54	248	228	237	197	225	212
aslB	0	1	1	2	5	1	179	195	192	67	166	100
asmA	111	93	113	101	102	129	766	709	761	404	677	481
asnA	627	503	503	594	582	610	156	213	161	287	195	282
asnB	195	196	220	189	232	198	212	226	181	310	198	328
asnC	20	16	23	11	24	21	75	76	83	154	82	167
asnS	855	714	897	878	901	849	1682	1632	1657	1542	1530	1396
aspA	7181	6600	8014	7442	8964	8075	190	219	198	161	190	204
aspC	85	47	79	78	100	67	497	419	513	441	488	427
aspS	200	184	187	193	199	206	1246	1164	1246	1171	1159	1239
astA	2665	2823	2769	2789	3551	3263	710	692	696	357	572	508
astB	2210	2057	2091	1992	2616	2235	419	410	356	149	313	208
astC	5064	4508	4657	4372	5428	5194	1223	1199	1246	938	1104	1064
astD	2961	2787	3190	2841	3670	3305	666	680	663	252	496	305
astE	1572	1436	1408	1238	1628	1496	163	160	131	69	125	61
atoB	8	11	14	19	15	19	57	45	54	45	57	43
atoC	65	71	63	80	62	76	34	28	28	27	32	21
atoS	81	81	105	113	122	124	47	34	35	28	41	40
atpA	135	145	165	184	116	115	1743	1639	1947	1180	1686	935
atpB	106	101	125	153	130	97	836	728	810	790	820	759
atpC	94	111	150	124	116	98	534	535	565	330	477	371
atpD	276	231	222	227	293	207	1303	1223	1306	831	1099	835
atpE	52	48	41	62	50	49	216	211	220	220	243	163
atpF	48	65	54	61	57	65	588	580	584	495	562	530
atpG	71	98	93	81	77	59	580	556	620	447	539	400
atpH	20	36	41	21	34	29	502	422	458	313	435	291
atpI	16	23	28	48	24	17	235	207	211	180	179	166
avtA	54	41	49	44	59	48	743	742	725	715	684	706
azoR	17	14	7	8	14	16	41	37	26	66	43	34
azuC	1	6	4	3	1	2	38	35	25	56	57	27
bacA	54	42	47	45	41	52	274	245	293	195	296	172
baeR	116	86	129	115	120	115	163	146	178	200	164	187
baeS	22	15	20	15	15	20	132	73	87	58	100	60
bamA	384	345	419	355	359	374	2932	2765	2958	2453	2955	2645
bamB	1003	789	936	1044	983	872	2627	2603	2721	2467	2457	2392
bamC	262	240	310	298	394	242	1694	1675	1912	1336	1564	1187
bamD	144	114	137	130	120	132	496	496	525	508	488	575
bamE	483	466	710	586	585	493	1613	1717	1474	1208	1299	968
barA	52	48	61	56	44	47	182	137	189	72	175	103
basR	129	113	126	136	158	138	212	167	226	267	230	369
bax	230	162	205	236	196	171	331	326	335	266	344	261
bcp	77	85	109	107	98	126	266	259	280	325	316	332
bcr	49	41	78	66	71	52	1039	916	1020	496	785	541
bcsA	10	9	6	9	8	12	1241	1094	1243	412	1063	522
bcsB	9	12	2	10	9	17	753	652	715	289	712	385
bcsC	300	195	277	207	248	254	1131	1116	1200	638	1045	808
bcsE	215	251	272	290	262	240	954	954	834	407	765	477
bcsG	80	94	75	68	94	93	219	169	187	79	154	78
bcsR	117	95	154	102	91	103	134	140	137	152	153	162
bcsZ	14	3	5	4	8	3	188	161	189	80	158	102
bdcA	7	2	8	8	6	8	37	59	37	55	48	43
bdcR	11	14	9	8	8	8	73	66	76	139	101	150
bdm	1	4	1	2	0	0	22	17	22	35	37	53
bepA	191	142	171	161	164	206	489	450	476	587	475	541
betA	55	55	61	43	53	47	894	832	902	792	748	674
betB	243	261	246	236	261	217	2499	2426	2578	2419	2221	2175
betI	167	153	121	137	148	143	1139	1111	1091	1222	1142	1150
betT	377	334	393	293	389	349	1314	1258	1459	844	1187	931
bfd	357	290	340	248	265	285	134	131	111	164	111	113
bfr	852	705	1112	815	949	1002	879	897	727	1037	801	941
bglA	153	138	139	122	140	171	416	393	422	390	391	401
bglH	2	4	4	1	1	6	113	104	152	80	122	83
bglJ	4	5	14	6	19	8	66	102	123	64	95	71
bglX	61	63	86	66	72	89	778	802	790	563	731	568
bhsA	159	123	168	132	121	191	1020	975	895	2075	1051	1206
bioA	60	56	100	80	78	66	290	266	270	376	357	385
bioB	101	84	105	106	71	108	2049	1865	2021	955	1633	865
bioC	5	8	6	10	6	5	922	838	902	256	770	300
bioD	218	249	258	218	246	302	400	386	417	236	357	211
bioF	23	17	35	22	34	35	2152	2071	2253	650	1714	688
bioH	11	9	12	14	19	13	179	172	170	101	155	144
bioP	7	10	8	12	15	7	312	280	295	112	244	120
birA	45	40	58	62	49	43	188	201	180	199	142	147
bisC	87	59	91	87	87	90	593	627	645	467	608	487
blc	976	944	1124	898	1097	1149	627	615	585	949	591	1051
blr	0	3	0	7	0	1	84	88	56	93	79	51
bluF	23	17	40	27	15	30	268	256	289	278	263	246
bluR	153	139	195	132	178	152	875	881	837	1475	749	1197
bolA	6942	5628	7344	5232	6174	6930	219	303	184	1535	220	803
bor	2	1	3	2	2	3	68	65	60	54	65	89
brnQ	2891	2623	2998	3269	3569	3347	1515	1406	1531	2000	1263	1884
bsmA	2556	2332	2820	2713	3421	3213	299	304	276	257	315	333
bssR	26907	16984	22273	22257	22306	22440	582	575	554	1398	675	2006
bssS	10658	7367	10223	9920	10005	11240	1029	1157	923	873	934	1155
btsR	16	23	23	19	14	20	96	103	100	80	84	84
btsS	49	46	41	60	42	24	208	163	230	107	204	105
btsT	45	31	27	40	28	32	97	118	116	75	95	95
btuB	45	36	49	53	48	46	244	217	237	171	181	134
btuC	28	26	43	31	42	34	810	785	838	426	931	555
btuD	52	43	46	55	38	58	914	917	899	770	864	1052
btuE	89	57	87	57	88	98	492	479	507	786	440	501
btuF	8	10	8	11	13	4	41	40	45	31	52	33
cadA	5	3	5	10	3	7	65	70	92	43	90	39
cadB	4	7	6	7	8	6	84	65	75	59	60	59
cadC	101	72	104	98	112	95	52	58	51	58	45	47
caiA	22	18	17	19	21	25	93	99	70	64	83	41
caiB	12	14	18	27	20	13	75	98	95	69	74	44
caiC	5	9	15	14	8	6	77	73	57	41	73	47
caiF	57	71	66	48	63	64	40	43	41	49	60	52
caiT	0	2	1	1	3	2	51	46	52	32	55	25
can	72	56	89	49	65	57	362	308	299	328	356	293
carB	20	18	15	8	12	25	138	131	175	90	132	90
cas1e	21	16	21	32	24	18	283	267	295	166	252	179
cas3	107	92	136	103	124	133	274	262	273	204	226	180
cas5e	11	11	5	3	10	9	94	91	88	73	85	100
cas6e	17	18	18	22	28	28	146	144	151	103	153	129
cas7e	9	12	16	24	11	17	311	303	324	206	329	263
casA	11	14	17	12	15	10	182	190	188	172	200	169
casB	1	6	3	5	4	7	106	75	99	92	111	119
cat	144	105	171	173	148	159	313	299	308	470	279	420
cbl	12	14	18	19	20	17	371	353	353	460	400	406
cbpA	484	433	500	482	537	536	554	517	542	743	467	776
cbpM	104	123	134	111	121	145	137	139	125	136	101	127
cbrA	2	8	3	5	4	5	140	132	128	45	119	57
cbrB	3	6	6	13	9	10	40	34	34	38	55	37
cbrC	40	10	23	23	36	32	79	59	54	40	49	57
cca	277	210	211	247	237	224	1530	1530	1533	1515	1477	1521
ccdA	55	43	64	66	71	74	289	241	249	229	221	254
ccdB	113	62	136	96	104	105	504	503	472	518	458	500
ccmA	51	38	41	48	30	39	81	69	58	84	83	73
ccmB	7	1	7	2	9	4	56	50	48	17	53	20
ccmC	7	12	9	11	6	10	72	56	73	25	64	28
ccmF	10	7	13	16	17	10	192	162	202	72	165	106
ccmH	22	21	24	17	17	23	199	158	193	116	186	98
ccp	81	59	78	63	100	64	130	160	169	103	135	123
cdaR	8	22	17	18	39	28	426	367	408	707	361	425
cdd	847	678	881	829	796	840	593	584	539	580	520	539
cdgI	73	33	51	52	47	35	98	99	100	86	104	133
cdh	3	0	0	0	0	0	188	142	181	87	164	105
CDN75_RS00290	85	112	119	110	115	115	136	136	112	198	139	162
CDN75_RS00685	12	18	11	7	16	12	141	188	162	149	181	175
CDN75_RS01980	134	116	131	150	99	121	138	163	164	120	184	161
CDN75_RS02765	0	0	5	6	1	1	131	151	153	86	133	107
CDN75_RS05665	923	802	1040	1095	1317	1093	541	525	507	480	461	584
CDN75_RS10700	19	13	13	33	20	17	251	214	204	153	218	147
CDN75_RS12755	35	30	42	47	44	30	557	531	514	281	462	291
CDN75_RS13515	10	6	20	7	12	9	339	241	254	146	265	195
CDN75_RS17410	92	64	102	93	73	99	424	400	406	321	349	427
CDN75_RS17475	2	6	1	3	2	2	52	40	36	39	48	33
CDN75_RS17695	5	3	8	6	6	4	57	61	77	56	71	60
CDN75_RS19670	13	11	18	13	14	9	56	31	43	46	35	80
CDN75_RS20180	33	22	33	36	30	34	65	47	61	54	71	61
CDN75_RS23015	21	6	13	17	14	5	174	155	179	124	182	145
CDN75_RS24155	0	2	1	4	1	0	97	87	115	46	86	51
cdsA	189	180	194	151	155	231	733	692	735	514	663	534
cecR	57	55	65	48	50	71	576	487	574	334	523	473
cedA	5	1	4	9	3	4	50	64	53	67	49	49
celF	34	30	39	33	22	42	254	262	250	243	316	310
cfa	3056	2661	3170	3472	3556	3504	3879	3806	3784	2889	3265	3240
cgtA	3797	3527	3290	3130	3747	3876	2028	1987	2045	2247	1987	2028
chaA	33	29	37	40	35	34	552	431	530	600	564	482
chaB	119	86	85	107	73	92	257	265	215	279	252	299
chaC	368	215	313	267	270	285	1019	916	999	1113	968	1106
chbA	27	28	33	25	25	33	54	41	54	47	52	48
chbB	155	136	162	120	137	131	165	172	155	277	170	277
chbC	144	132	208	163	167	166	577	515	542	507	533	542
chbG	39	49	47	61	59	70	338	340	404	240	372	280
chbR	46	56	66	56	56	71	222	180	218	194	224	235
cheA	48	45	66	49	52	57	9614	9207	9540	11739	9476	9337
cheB	7	7	16	4	10	11	1387	1385	1411	2002	1358	1759
cheR	7	14	5	4	15	12	1385	1233	1301	1968	1465	1818
cheW	27	27	25	20	31	20	1636	1475	1526	1943	1476	1457
cheY	5	3	10	4	3	13	187	187	139	599	177	266
cheZ	9	10	11	6	8	18	650	678	669	1093	770	996
chiA	165	117	159	159	163	157	745	718	754	539	749	666
cho	39	64	74	61	72	59	629	593	579	508	677	547
chpB	65	61	47	43	54	72	305	299	262	198	276	217
cirA	74	48	45	53	54	46	3394	3359	3483	1529	3043	1559
clcA	309	304	298	245	333	292	1359	1272	1326	1055	1195	900
clcB	9	5	8	3	5	5	133	123	146	92	158	99
clpA	6104	5595	5729	5905	6303	6361	3287	3310	3421	3874	3092	3979
clpB	1647	1413	1621	1668	1518	1612	4405	4522	4319	2943	3493	2815
clpP	823	726	875	734	799	786	1703	1752	1764	2227	1610	2265
clpS	177	173	195	143	166	141	37	38	53	87	54	66
clpX	8310	6978	7922	7494	8124	7762	4961	4793	5089	5702	4383	5758
cls	397	310	342	301	326	364	922	889	845	912	950	1046
clsB	148	123	130	135	118	134	488	511	486	511	484	585
clsC	270	231	282	269	277	304	228	262	261	224	238	292
cmk	784	633	648	712	679	732	841	798	800	928	904	1048
cmoA	16	11	15	22	19	24	275	239	268	384	285	352
cmoB	26	23	29	30	27	24	353	333	397	268	295	315
cmoM	40	47	28	35	23	35	231	214	207	152	237	199
cmtA	9	5	3	5	13	3	84	102	87	62	90	88
cnoX	175	136	181	166	166	176	466	492	485	452	415	438
coaA	22	22	52	23	32	20	94	86	104	99	79	72
coaBC	12	14	23	28	14	16	121	123	133	119	115	108
coaD	66	69	98	105	79	62	401	378	370	380	292	337
coaE	163	183	241	180	184	191	146	102	120	207	154	261
cobB	66	59	76	56	87	92	133	161	151	231	158	167
cobC	14	5	14	8	7	12	117	87	107	72	86	87
cobO	11	23	24	27	24	20	41	71	72	60	50	80
cobS	26	25	32	20	21	42	554	523	490	313	506	249
cobT	36	42	35	23	46	33	771	663	694	492	693	435
cobU	23	15	20	15	17	21	181	177	166	160	144	101
codA	34	29	28	27	27	27	52	53	83	43	59	44
cof	114	111	203	172	182	175	229	189	217	199	209	181
comR	37	42	48	79	55	57	176	186	149	176	188	172
copA	381	368	346	381	433	406	695	661	669	543	630	492
copD	45	26	35	31	27	28	1704	1600	1743	958	1319	828
corA	142	122	133	164	129	120	557	701	523	1012	509	662
corC	925	862	857	837	1059	1115	1123	1186	1170	833	989	914
cpdA	228	226	278	261	309	272	643	562	625	575	585	487
cpdB	37	23	25	31	37	29	169	158	175	144	184	178
cpoB	236	220	319	308	301	303	889	855	836	690	890	703
cpsB	3	8	9	1	8	5	60	61	54	43	65	59
cpsG	1	2	5	4	4	6	88	63	63	46	83	42
cpxA	142	117	164	130	164	171	1288	1074	1276	768	1141	742
cpxP	1892	1667	2111	2402	2486	2018	1233	1174	1208	1651	1274	1418
cpxR	193	164	192	177	210	220	587	562	563	823	497	753
cra	219	192	249	215	270	238	409	427	419	312	406	318
crcB	76	69	99	60	59	60	58	72	36	90	49	91
creA	26	21	21	19	16	15	212	208	184	185	218	159
creB	32	31	12	26	20	23	370	398	378	249	268	262
creC	9	18	15	24	11	19	336	325	314	161	261	129
creD	40	22	27	27	32	24	156	154	170	87	130	71
crfC	18	13	25	31	11	14	439	515	497	437	476	571
crp	426	335	483	409	418	418	1234	1137	1196	1327	1163	1390
crr	6588	5615	6666	5939	6539	6223	2848	2627	2793	3866	2767	3603
csdA	47	60	55	62	65	55	952	977	983	555	862	479
csdE	238	157	192	161	212	204	277	280	285	176	253	204
csgA	44	22	35	17	31	31	52	48	25	69	27	69
csgD	16	15	29	16	27	15	152	150	168	207	168	121
csgE	7	3	4	7	3	9	90	60	69	82	90	68
csgF	3	1	2	2	2	9	79	77	62	65	78	45
csgG	20	21	23	21	33	38	160	140	154	157	187	128
csiE	5688	5386	6045	5568	6143	6471	333	367	352	252	335	309
csiR	161	145	130	103	156	145	132	121	127	117	143	123
cspA	892	670	1090	914	754	809	8366	8214	8342	9523	8605	9282
cspB	131	77	133	129	125	124	976	978	1138	1256	1147	1392
cspD	5798	5830	9453	7598	8199	8754	169	224	152	618	154	386
cspE	42346	34136	46784	38648	34150	37155	1131	1255	1080	1835	1305	1484
cspF	0	0	0	0	0	0	67	62	51	39	56	40
cspG	12	11	16	17	11	19	367	346	389	616	471	641
cspI	8	12	33	19	29	38	120	103	117	246	183	214
csqR	41	63	54	84	49	77	235	247	192	128	182	225
csrA	14896	10144	13326	10457	10809	12071	628	583	644	1699	616	1380
csrD	88	83	77	71	92	79	1549	1332	1441	810	1339	906
cstA	3829	3415	3170	2881	4028	3987	1717	1732	1712	1243	1646	1298
cueO	28	21	13	23	28	25	931	834	888	854	903	864
cueR	26	31	53	27	34	36	96	87	82	129	93	124
curA	346	293	276	303	304	287	519	447	485	740	391	744
cusA	23	20	32	21	30	21	437	441	472	225	396	257
cusB	23	5	4	9	7	11	79	89	64	51	73	45
cusR	25	17	16	18	14	20	103	113	113	121	100	116
cusS	13	14	9	5	13	10	40	42	60	62	50	52
cutC	1525	1942	1861	1469	1038	1382	242	318	229	441	238	330
cvpA	18	14	14	21	9	12	204	192	193	160	175	188
cvrA	47	35	57	33	50	43	468	468	444	378	450	371
cyaA	2756	2560	3065	2744	2909	2775	2520	2485	2513	2020	2180	2221
cyaY	14	11	12	9	8	17	39	36	35	45	59	41
cybB	37	23	42	49	54	38	295	289	254	376	281	302
cycA	1634	1533	1356	1513	1752	1613	1535	1511	1485	769	1199	927
cydA	2244	2054	2231	2105	2537	2454	1367	1197	1331	1182	1344	1319
cydB	1775	1630	1760	1681	2131	2094	981	996	1008	950	962	1050
cydC	29	26	27	23	33	25	111	88	91	76	96	79
cydD	34	33	48	48	36	48	178	145	178	125	167	154
cydH	69	71	41	36	20	18	39	41	24	29	32	40
cydX	92	99	122	104	127	110	25	35	20	47	18	31
cynR	24	13	32	21	18	19	159	142	154	119	133	122
cynX	6	2	7	3	6	7	92	60	88	49	84	45
cyoA	155	170	212	195	221	190	618	530	721	539	665	594
cyoB	253	305	296	284	288	267	832	769	840	535	770	552
cyoC	69	64	79	70	74	75	137	124	169	74	140	65
cyoD	46	28	53	55	57	54	62	74	87	48	55	55
cyoE	322	254	215	268	298	221	318	331	391	212	274	255
cysA	17	16	20	12	18	19	5311	4629	5308	2396	4493	2646
cysB	129	122	144	147	162	135	956	897	910	1151	942	1198
cysC	6	6	3	8	8	9	432	392	445	487	429	314
cysD	7	4	9	6	13	10	1610	1557	1612	2248	1720	1992
cysE	252	220	270	212	247	226	885	771	857	366	765	418
cysG	119	103	136	141	135	117	268	278	263	250	289	238
cysH	27	32	22	34	42	36	251	300	267	259	249	206
cysI	16	11	14	13	8	14	853	876	898	600	688	542
cysJ	4	5	6	3	3	8	1517	1426	1483	1624	1466	1454
cysK	124	81	102	124	133	123	6932	6845	6997	6835	6924	8213
cysM	6	6	13	10	8	5	948	910	892	470	780	431
cysN	59	39	54	37	43	44	3701	3494	3621	3864	3638	3885
cysP	5	19	9	7	3	20	3120	3037	3308	3526	3187	3146
cysQ	2603	2091	2414	2051	2575	2749	448	479	432	735	449	733
cysS	35	20	25	19	24	28	296	293	316	349	303	286
cysT	15	10	13	11	9	23	2739	2532	2896	1599	2412	1382
cysW	4	6	7	11	9	11	3708	3287	3795	1486	3134	1632
cysZ	64	75	82	94	107	83	90	73	100	74	81	74
cytR	39	25	27	38	25	33	250	217	227	154	222	129
cyuA	297	228	225	297	432	373	170	144	148	107	148	106
cyuP	922	829	1026	1064	1437	1249	63	62	62	45	56	39
dacA	46	31	56	39	24	26	277	202	300	285	233	304
dacB	13	12	22	9	7	8	218	177	209	155	195	132
dacC	1274	1266	1374	1018	1358	1299	1880	1791	1948	3042	1790	2791
dacD	54	34	46	36	52	52	306	275	299	190	236	102
dadA	3493	2991	3336	3250	3613	3432	976	920	980	1102	913	1273
dadX	1074	982	1192	1057	1166	1038	434	406	446	408	416	347
dam	26	17	26	18	22	20	397	400	373	273	376	226
damX	329	301	299	293	298	304	2237	2110	2297	1538	1856	1616
dapA	258	280	287	328	320	265	936	933	948	793	936	878
dapB	63	61	75	55	64	61	143	155	147	282	139	241
dapD	327	279	293	338	271	259	444	440	457	543	465	481
dapE	194	142	211	183	176	194	686	611	617	412	588	537
dapF	111	70	65	89	66	86	379	372	391	269	350	222
dauA	37	36	16	30	22	23	734	671	736	488	716	594
dbpA	51	46	71	44	56	55	569	483	541	526	471	445
dcd	112	92	105	68	73	98	581	534	489	423	493	399
dcm	36	24	28	28	40	30	1197	1089	1186	649	964	800
dcp	121	149	150	136	128	155	476	463	494	593	455	694
dcrB	414	338	389	399	397	379	638	600	636	476	518	431
dctA	2581	2174	2828	3024	3769	3361	481	463	475	249	439	281
dcuA	568	518	623	629	851	723	1129	909	1022	1045	1140	1133
dcuB	3	5	8	11	14	8	45	72	48	29	40	20
dcuC	17	21	9	21	14	15	199	187	219	83	166	135
dcuS	8	24	21	26	23	27	84	68	58	63	64	51
dcyD	494	488	515	422	447	514	780	795	832	1172	742	994
ddlA	58	52	48	77	78	69	225	264	187	190	217	239
ddlB	111	143	133	128	123	172	393	377	345	296	406	272
ddpA	98	95	116	99	90	104	70	68	67	58	68	40
ddpB	9	6	14	13	15	6	53	33	55	16	59	33
ddpC	19	21	10	15	21	13	78	74	64	36	60	44
ddpF	11	10	8	3	9	1	41	54	53	24	40	19
ddpX	89	73	91	64	79	66	36	33	31	36	27	48
deaD	1279	1203	1289	1147	1223	1042	9132	8805	9552	9301	9321	8940
decR	174	146	157	141	156	150	99	94	94	81	86	101
dedA	78	87	69	118	123	104	688	685	663	698	700	678
dedD	240	211	218	229	292	239	707	732	672	473	632	565
def	4518	3493	4853	4477	4808	4851	559	527	502	705	501	708
degP	373	306	369	373	362	366	2920	2850	3050	4346	2971	4074
degQ	142	134	188	152	183	134	462	436	395	312	391	353
degS	34	29	37	50	59	53	211	217	215	120	188	135
deoA	1500	1475	1429	1339	1495	1637	370	421	384	559	370	860
deoB	2484	2493	2470	2450	2718	2740	1593	1485	1723	2462	1559	2542
deoC	1455	1356	1376	1262	1440	1555	185	188	177	206	130	214
deoD	1638	1482	1644	1644	1824	1714	507	456	472	722	440	1043
deoR	29	27	34	34	35	36	216	236	201	168	167	174
der	567	553	541	480	612	486	2923	2766	2840	3229	2608	3040
dgcE	585	597	587	554	616	610	876	919	949	364	704	550
dgcI	14	11	8	13	9	10	117	97	79	96	112	95
dgcJ	92	71	107	95	70	93	457	444	420	330	416	298
dgcM	150	158	236	171	182	196	288	292	276	250	217	252
dgcN	17	22	40	21	34	28	189	206	206	124	188	109
dgcP	65	51	66	63	57	62	204	161	214	172	194	153
dgcQ	391	341	442	353	455	425	2906	2755	2874	2036	2470	2389
dgcT	7	6	11	8	6	5	185	185	165	104	173	108
dgcZ	229	192	228	251	302	233	476	461	502	669	510	546
dgkA	80	56	103	66	81	74	204	164	171	133	179	147
dgoA	14	24	22	18	25	30	143	141	139	55	92	36
dgoD	43	36	28	25	30	36	157	153	155	90	114	87
dgoK	50	50	53	51	64	68	416	413	393	168	334	143
dgoR	92	79	85	79	89	87	546	592	583	295	487	199
dgoT	6	9	1	9	12	14	203	179	149	82	163	85
dgt	20	32	49	31	26	29	215	200	207	244	236	201
dhaK	34	23	32	46	35	31	76	56	57	56	66	60
dhaL	15	14	21	26	27	36	44	54	43	34	59	49
dhaM	54	45	42	49	64	51	99	96	105	82	89	98
dhaR	32	25	36	37	39	48	2411	2399	2511	1955	2055	2128
diaA	39	25	18	20	32	12	129	143	129	137	141	185
dicA	65	84	100	55	91	101	30	26	33	103	36	35
digH	21	23	11	20	21	14	112	111	124	93	120	84
dinB	235	174	205	220	223	234	885	830	924	700	690	802
dinD	25	18	19	11	22	15	80	60	65	82	61	72
dinF	170	179	193	184	197	182	1536	1431	1492	683	1226	693
dinG	111	72	100	85	100	93	605	652	615	306	548	314
dinI	69	42	75	45	43	52	296	360	204	321	249	176
dinJ	201	206	285	183	206	244	90	135	66	121	85	168
dinQ	282	249	229	329	210	210	587	1118	392	771	424	1110
djlA	23	25	22	43	15	26	115	107	85	124	111	74
djlC	20	13	9	17	13	15	218	204	210	116	206	101
dkgA	1154	1109	1365	1048	1337	1362	128	130	119	222	120	205
dkgB	13	11	11	11	13	17	47	51	44	38	54	37
dksA	7520	6530	7481	5420	6464	7378	1107	1381	1021	2099	1026	1400
dld	119	87	107	100	77	98	680	605	627	568	633	598
dmlA	16	22	22	18	22	18	56	37	53	45	41	34
dmlR	342	290	305	273	263	294	262	243	249	328	246	386
dmpG	26	29	27	37	18	41	64	63	44	40	53	29
dmsA	30	22	46	15	19	26	279	242	245	155	225	183
dmsB	16	17	21	18	15	22	115	126	125	82	99	70
dmsC	66	43	42	32	46	32	146	147	150	89	129	94
dmsD	9	8	19	18	16	14	59	77	85	78	67	98
dnaA	104	88	119	120	115	105	1378	1267	1346	841	1141	783
dnaB	14	22	17	24	16	32	568	537	556	660	544	614
dnaC	36	31	34	56	44	69	154	121	172	157	124	170
dnaE	111	123	166	122	142	138	1343	1348	1392	860	1326	999
dnaG	371	391	402	361	393	402	1402	1435	1442	1348	1457	1109
dnaJ	311	304	360	383	323	361	1740	1648	1809	1133	1185	1176
dnaK	2931	2787	2946	3225	2716	3093	4778	4410	4936	4414	3603	4506
dnaN	122	79	126	95	106	95	1220	1178	1252	508	1045	631
dnaQ	354	246	288	249	301	261	218	249	243	350	235	296
dnaT	41	30	42	46	51	42	126	115	107	109	107	91
dnaX	34	33	47	30	32	32	537	529	532	310	490	305
dolP	22	17	19	17	12	19	230	187	257	232	177	213
dosC	1871	1761	2150	1989	2114	2318	520	573	490	900	466	759
dosP	924	898	1037	937	971	1050	332	286	291	172	252	192
dpaA	33	33	43	69	71	62	1293	1144	1185	742	1049	752
dpiA	12	9	8	8	6	5	107	90	86	84	86	96
dpiB	12	13	19	19	16	22	157	175	168	132	167	148
dppA	111	59	93	82	90	66	1444	1493	1534	1071	1300	883
dppB	3	3	5	4	0	1	376	354	422	155	335	180
dppC	12	5	0	3	1	5	318	239	324	121	234	156
dppD	3	4	6	7	7	1	224	238	242	134	248	180
dppF	3	1	2	7	6	5	176	172	194	143	165	125
dprA	93	87	110	99	106	91	178	158	129	122	166	147
dps	7573	5929	8466	7526	7266	7813	903	859	852	1783	967	1759
drpB	42	28	47	42	34	39	557	517	509	564	499	596
dsbA	236	158	208	177	189	162	331	322	340	370	293	390
dsbB	54	24	51	69	35	51	107	160	156	161	132	119
dsbC	82	63	60	81	75	72	315	296	317	229	279	283
dsbD	24	28	14	41	27	20	136	140	112	123	129	116
dsbE	4	7	7	3	7	3	69	75	76	16	59	20
dsbG	21	9	16	20	9	19	109	86	83	187	98	135
dsdA	221	203	249	274	553	424	148	144	141	120	121	97
dsdC	40	33	32	34	57	67	71	73	86	41	86	36
dsdX	265	255	277	288	662	527	43	53	63	30	55	32
dsrB	391	350	284	152	177	262	20	34	30	96	21	53
dtd	116	118	116	131	105	132	130	138	116	104	115	123
dtpA	201	172	213	216	226	199	1094	1075	1119	562	965	494
dtpB	1119	1120	1268	1250	1462	1383	405	419	389	411	358	462
dtpC	8	5	1	5	9	2	72	65	73	59	64	58
dtpD	34	28	28	18	38	26	209	235	224	169	195	143
dusA	43	23	23	41	36	25	280	266	284	276	246	240
dusB	37	34	38	28	26	33	2356	2269	2284	1609	2212	1455
dusC	34	26	34	23	30	21	192	192	195	116	175	94
dut	21	16	9	10	12	19	64	82	89	56	82	72
dxs	24	22	23	35	49	35	449	401	441	284	433	322
eamA	73	51	60	83	85	85	298	251	287	235	239	197
eamB	171	115	127	170	146	138	84	66	87	91	51	72
ebgA	108	117	122	86	111	102	102	139	110	84	82	82
ebgR	24	15	32	27	23	21	107	85	108	110	84	101
ecnA	17	9	13	16	10	9	66	73	80	48	67	77
ecnB	84	121	78	56	45	75	49	46	48	70	53	43
eco	99	67	58	45	31	63	71	64	67	95	68	80
ecpA	4	4	7	3	7	14	173	180	154	204	164	145
ecpB	0	0	0	1	0	0	114	113	116	49	106	54
ecpC	14	11	12	18	17	20	249	187	237	110	175	119
ecpD	7	9	17	18	19	8	76	75	76	53	55	59
ecpR	3	1	0	1	0	3	52	36	56	68	61	45
edd	24	27	31	25	22	37	142	135	112	118	145	131
efeB	2	3	10	4	2	3	161	149	150	72	117	62
efeO	0	2	2	3	4	3	226	208	255	113	166	88
efp	233	154	236	202	208	175	413	311	385	405	396	490
elaA	33	34	39	26	32	48	50	53	58	105	53	67
elaB	2675	1839	2106	1809	1723	1884	1462	1493	1479	2842	1454	3101
elbB	99	79	94	69	86	90	96	69	101	84	85	81
elfC	19	14	16	19	13	22	90	103	90	97	104	87
elfG	13	16	14	17	22	25	75	87	68	56	77	86
elyC	6	12	14	13	15	20	88	91	65	62	67	52
emrA	17	19	33	19	11	16	247	223	241	164	209	116
emrB	111	111	85	94	112	111	457	432	467	228	433	222
emrD	31	15	31	35	25	43	786	673	695	475	679	384
emrE	47	43	61	41	56	42	54	57	51	76	75	70
emrK	77	37	93	57	71	52	127	82	117	129	98	104
emrR	22	28	19	23	33	23	148	123	131	97	116	128
emrY	9	28	17	17	26	25	204	169	188	182	199	190
emtA	104	99	135	95	114	111	268	304	280	322	267	379
endA	21	13	18	22	26	34	158	120	141	43	111	55
eno	6821	6235	6856	6217	6775	7052	3135	3045	3047	3436	2767	3379
entA	23	27	28	27	41	36	253	247	215	93	235	90
entB	57	37	44	43	38	58	255	181	225	80	167	81
entC	77	69	53	61	80	69	1175	1108	1191	520	1014	566
entD	2	5	3	4	6	5	307	362	363	154	389	151
entE	82	61	61	71	84	78	584	476	599	188	528	205
entF	408	378	369	380	444	396	938	945	1004	337	1028	416
entH	6	10	9	8	11	5	72	68	61	45	59	20
entS	17	9	16	17	12	17	908	911	927	493	844	478
envC	22	18	22	17	28	20	199	184	222	128	152	121
envZ	350	324	341	295	349	308	613	650	739	334	543	376
epd	392	343	436	448	400	375	708	644	731	589	576	565
epmA	41	26	25	37	31	27	279	293	259	170	291	200
epmB	43	23	58	42	35	23	356	299	270	251	336	229
epmC	7	7	2	3	5	4	79	81	98	65	96	62
eptA	44	44	55	49	48	43	67	64	62	51	56	94
eptB	50	47	66	39	42	37	152	178	203	272	167	166
eptC	18	20	25	30	34	24	327	312	311	183	261	155
era	974	966	1104	979	1088	1123	1099	1053	1133	799	856	787
erpA	1670	1155	1417	1536	1436	1390	359	328	385	506	423	390
etk	89	105	101	116	124	106	464	497	488	361	473	375
ettA	294	256	274	319	280	253	1795	1719	1835	2017	1745	2228
eutA	20	11	15	22	15	13	175	150	167	68	137	65
eutB	15	29	27	23	15	21	92	93	94	104	97	107
eutC	14	21	25	26	20	21	112	107	125	69	94	109
eutG	6	12	11	3	13	12	44	65	51	34	60	37
eutH	50	40	25	43	26	36	153	133	136	91	132	97
eutK	24	24	18	25	29	28	64	80	66	49	45	37
eutL	29	20	12	11	10	16	87	62	90	59	104	69
eutR	6	17	18	9	13	18	71	66	69	42	78	50
evgA	1	3	8	3	4	3	175	177	135	217	179	207
evgS	23	16	28	20	14	22	307	329	326	261	304	257
exbB	328	262	306	364	292	334	457	473	457	699	441	506
exbD	180	151	146	180	154	136	422	497	444	451	441	399
exoX	30	23	39	25	27	20	367	403	422	309	381	308
exuR	504	395	538	542	584	588	841	870	866	964	835	1156
exuT	658	579	537	654	679	685	478	503	514	448	425	545
fabA	625	643	670	618	817	801	1041	1017	1093	813	909	756
fabB	1188	1014	1125	1257	1140	1096	4761	4838	4934	4273	4107	3815
fabD	424	395	417	358	405	339	879	718	861	1050	871	1033
fabF	949	828	1088	944	1082	980	9017	9414	9232	7088	9293	7538
fabG	668	575	814	645	695	713	902	876	890	1459	955	1630
fabH	489	427	436	403	457	453	772	750	824	914	731	796
fabI	448	396	436	429	359	342	918	904	974	1364	954	1515
fabR	121	109	128	125	159	123	266	285	253	215	231	215
fabY	145	159	185	189	196	185	257	267	297	225	245	277
fabZ	81	62	70	76	60	56	344	335	314	402	306	352
fadA	776	780	737	686	773	706	208	173	178	165	155	220
fadB	1436	1357	1437	1258	1482	1401	205	150	230	330	207	314
fadD	8913	8123	8809	7994	11347	11217	648	664	654	832	676	960
fadE	12646	11982	11957	10534	13568	13342	2093	2035	2035	2400	2058	2947
fadH	590	527	648	584	639	681	128	121	149	111	125	144
fadI	641	616	715	590	782	806	532	548	549	719	582	756
fadJ	813	828	906	806	973	1048	777	773	776	547	652	738
fadK	14	12	8	19	21	19	51	47	39	39	37	41
fadL	1396	1490	1781	1398	1629	1560	965	853	921	1140	967	1448
fadM	42	33	40	16	29	40	151	162	148	431	189	401
fadR	192	143	202	195	212	211	414	422	395	260	339	192
fau	58	60	89	75	64	77	610	632	589	313	488	317
fbaA	2247	2165	2558	2138	2503	2343	891	800	887	1523	858	1485
fbaB	2903	2502	2917	2846	3164	2938	1790	1720	1742	3624	1781	4435
fbp	222	143	208	212	199	212	401	341	400	395	363	409
fbpC	3	3	3	3	1	6	268	201	269	129	221	123
fcl	1	0	1	0	0	1	82	93	97	47	72	49
fdhD	345	306	312	301	327	363	199	188	203	206	167	179
fdhE	130	114	113	123	117	109	412	374	440	242	396	235
fdhF	96	106	113	122	133	129	359	298	338	304	282	278
fdnG	4232	4243	4259	4013	4809	4850	3666	3422	3780	3307	3327	3998
fdnH	8	11	2	7	6	10	131	153	129	76	137	89
fdnI	14	22	14	14	7	11	90	74	91	62	93	59
fdoH	765	774	729	637	883	853	708	670	685	421	488	452
fdoI	415	347	406	414	479	485	340	340	377	208	337	286
fdrA	13	10	17	14	20	22	149	177	167	147	146	117
fdx	29	37	35	22	29	17	339	298	391	246	317	194
feaB	204	205	191	177	192	236	583	536	575	352	460	344
feaR	296	214	265	189	258	220	48	46	38	43	54	46
fecA	26	26	26	37	31	28	396	440	450	264	436	235
fecB	3	4	11	5	10	5	79	96	104	75	105	64
fecC	7	0	0	0	3	4	58	72	84	35	67	28
fecD	4	1	3	8	8	2	58	69	66	31	51	31
fecE	4	2	3	2	4	2	40	32	40	10	52	23
fecI	165	137	152	202	140	151	358	373	390	271	383	233
fecR	79	84	106	121	91	122	566	573	637	239	464	244
feoA	15	29	37	47	22	19	121	124	134	108	139	114
feoB	286	232	288	302	312	273	1333	1171	1307	888	1165	850
feoC	23	29	30	39	36	35	131	124	136	105	116	90
fepA	60	42	41	72	44	78	3132	3043	3157	1709	3031	1681
fepB	63	55	84	62	57	88	383	389	353	397	377	370
fepC	6	2	5	7	5	4	122	124	118	45	94	62
fepD	11	14	14	16	18	19	408	356	406	199	391	203
fepG	4	5	10	5	2	3	256	231	254	132	189	93
fes	119	134	180	160	155	202	377	401	342	250	374	247
fetB	27	10	22	15	28	15	81	73	66	53	66	54
ffh	449	380	409	456	445	386	718	701	721	698	644	683
fghA	11	10	7	9	5	8	300	312	276	373	298	298
fhuA	896	781	874	900	942	874	1169	1152	1218	1057	1165	1014
fhuB	23	22	20	16	16	10	602	561	636	290	500	260
fhuC	69	55	58	72	77	56	312	218	245	163	227	163
fhuD	14	8	9	8	17	5	237	205	206	127	228	122
fhuE	51	31	45	43	37	47	1046	1053	1097	727	1032	717
fhuF	474	343	380	386	342	403	2599	2499	2647	2662	2610	2643
fic	665	608	718	605	768	888	379	429	435	625	377	688
fieF	248	194	243	237	255	196	484	511	485	461	466	475
fimA	63	63	81	63	67	52	146	179	129	208	178	229
fimB	2	1	3	3	2	6	127	144	136	105	118	96
fimC	4	8	2	4	9	2	99	80	77	121	86	70
fimD	24	29	29	31	29	26	394	421	362	391	397	296
fimF	0	1	2	2	0	2	110	136	140	71	109	93
fimG	0	2	2	2	3	3	58	43	61	37	56	35
fimH	56	46	73	63	70	60	239	263	261	207	197	202
fis	40	21	17	18	26	24	831	795	859	800	872	633
fiu	29	26	32	27	24	28	511	532	522	344	417	310
fixB	0	1	3	1	3	1	51	38	45	16	33	10
fixC	0	0	3	0	3	0	40	42	54	33	49	26
fklB	19	24	31	22	14	14	235	252	233	188	231	213
fkpA	546	483	604	517	632	566	471	442	517	737	462	701
fkpB	23	26	38	24	19	14	236	198	234	158	200	175
fldA	179	156	243	197	178	177	177	216	151	282	198	268
fldB	126	82	98	133	118	104	67	79	73	81	57	76
flgK	85	61	88	61	73	78	2895	2897	3058	5998	3365	4968
flgL	115	124	102	116	111	116	2130	1875	2123	3688	2051	2889
flgM	37	23	28	25	22	25	348	326	376	669	429	623
flgN	49	34	42	36	45	53	609	639	596	1332	800	1104
flhA	168	182	165	172	147	214	1464	1283	1490	2063	1462	1802
flhB	3	5	1	4	4	4	764	771	777	1139	841	1009
flhC	79	72	86	83	75	68	89	90	93	82	71	87
flhD	17	18	33	28	37	26	48	43	63	34	66	53
flhe	4	5	0	2	5	2	95	110	88	183	117	176
fliA	49	37	52	44	35	42	988	957	966	1967	1166	1595
fliC	563	458	585	522	515	499	9658	9198	9239	13924	10207	11625
fliD	11	6	14	14	4	13	676	645	678	878	648	812
fliF	2	1	2	2	1	3	53	50	47	20	43	36
fliG	0	3	3	1	4	2	62	43	58	33	45	32
fliH	2	4	2	6	3	4	36	41	52	17	39	29
fliI	0	1	5	0	4	1	72	65	64	33	63	27
fliL	1	2	3	2	1	1	44	46	43	48	37	67
fliM	1	0	1	2	4	0	83	96	93	99	88	109
fliN	2	1	1	2	0	2	62	50	44	59	43	27
fliO	1	3	0	2	0	6	44	54	71	60	65	53
fliS	7	1	5	3	4	2	96	91	95	117	100	106
fliT	0	2	3	1	1	0	94	87	84	94	78	69
fliZ	13	15	23	12	24	24	519	541	533	1133	535	946
flk	11	7	8	13	4	6	184	169	170	126	133	95
flxA	19	27	36	21	22	29	54	55	37	482	61	74
fmt	2435	2289	2556	2507	2990	2846	1370	1393	1425	1260	1304	1468
focA	1064	1136	1277	1397	1448	1395	523	576	451	789	510	1022
focB	7	6	6	8	8	11	84	84	83	29	62	31
folA	253	163	206	177	187	194	134	125	134	209	126	178
folC	172	204	164	128	140	158	575	533	554	339	452	309
folD	47	50	57	41	44	43	91	81	105	59	96	89
folE	139	107	143	153	149	144	502	481	530	333	411	308
folM	61	64	81	66	74	82	208	182	184	259	188	254
folP	25	30	23	28	30	35	362	399	378	225	367	276
folX	221	242	318	252	259	289	319	286	348	459	347	342
fpr	141	112	123	117	133	120	131	130	121	214	121	241
frc	6	1	6	2	2	7	130	139	148	108	175	129
frdA	698	639	756	646	796	719	887	825	915	873	802	897
frdB	164	195	193	151	217	177	333	247	319	264	291	281
frdC	78	76	95	80	102	70	159	146	152	117	153	157
frdD	198	122	160	169	178	176	290	253	268	214	230	267
fre	209	248	264	278	256	273	638	615	659	514	574	438
frlD	9	16	20	7	17	17	74	79	82	33	70	44
frlR	44	52	68	65	58	65	166	105	143	105	124	153
frmA	157	150	170	162	154	182	1103	1112	1088	1172	1172	1366
frmR	43	38	23	27	23	25	241	209	214	270	220	337
frr	1417	1114	1393	1132	1238	1135	1973	1977	1968	2351	1986	2194
frsA	66	79	116	90	95	88	232	225	237	232	220	226
fruA	3290	3035	2912	2831	3710	3908	3646	3494	3669	2390	2950	2605
fruB	678	697	706	639	684	831	82	66	70	130	70	147
fruK	790	863	839	789	1036	1036	1254	1149	1243	783	1034	848
frvR	1	8	8	5	7	3	39	51	50	39	40	47
fryC	0	1	2	0	0	1	73	45	99	37	57	55
fsa	39	24	34	23	40	36	40	37	57	58	33	43
fsr	22	35	41	59	34	34	93	109	98	92	89	88
ftnA	82	93	87	83	82	99	119	99	115	217	120	123
ftnB	171	169	189	156	190	171	1166	1116	1076	822	989	950
ftsA	455	434	437	392	426	440	1076	1058	1044	1034	869	928
ftsB	109	71	77	86	95	78	221	232	229	207	149	157
ftsE	202	155	163	164	195	196	554	567	628	440	496	435
ftsH	9404	8676	8556	8036	8956	8690	25971	24618	27020	18087	23066	16809
ftsI	110	96	93	105	114	87	547	507	492	419	504	456
ftsK	759	769	801	666	820	796	2739	2769	2832	2348	2561	2227
ftsL	42	41	54	41	58	41	100	75	93	134	84	52
ftsN	46	39	70	49	51	34	294	281	335	280	265	216
ftsP	111	102	134	127	125	119	1628	1578	1718	578	1297	756
ftsQ	279	282	327	308	313	338	732	736	701	770	613	560
ftsW	30	42	29	30	45	29	327	282	390	162	338	160
ftsX	359	322	334	315	395	326	1116	999	1065	617	958	704
ftsY	172	159	175	153	182	143	804	746	790	685	702	621
ftsZ	1023	1029	1068	1083	1187	1058	2352	2294	2342	2411	2195	2511
fucI	16	21	22	28	36	33	134	149	144	109	147	110
fucK	18	22	12	21	28	22	75	79	58	60	63	45
fucO	48	47	54	44	65	66	120	124	115	82	104	72
fucR	17	7	18	14	17	23	106	100	101	76	92	69
fucU	47	30	33	46	46	35	174	164	144	153	141	209
fumB	1224	1330	1261	1266	1429	1385	468	489	498	463	467	415
fumC	1229	1125	1236	1192	1319	1217	289	323	319	407	274	464
fumD	48	73	70	35	61	68	41	43	33	96	28	48
fumE	36	23	35	23	35	21	162	167	182	101	173	108
fur	885	759	1316	1020	1035	1010	565	651	561	921	679	840
fusA	5031	5361	5396	5293	5406	5050	33848	30483	34716	30054	32943	28531
fxsA	219	172	364	254	234	270	289	324	246	214	237	216
gabD	1313	1308	1449	1064	1438	1363	455	436	485	889	439	981
gabP	229	201	246	195	251	207	77	99	74	85	87	66
gabT	956	1067	1168	862	1199	1092	402	354	349	418	340	575
gadA	124	83	105	94	119	100	254	202	238	273	238	294
gadB	113	115	149	101	131	114	341	294	324	317	318	328
gadC	167	160	185	188	191	197	214	224	234	336	243	415
gadW	63	40	48	60	61	71	154	114	122	93	119	92
gadX	64	41	117	66	76	81	204	163	161	169	179	152
galE	116	121	119	127	132	134	114	124	124	89	132	73
galF	974	780	959	929	980	843	2341	2397	2328	2832	2321	2862
galK	85	97	120	120	125	145	481	487	495	625	565	763
galM	136	158	155	156	146	187	2380	2406	2468	2530	2429	2891
galP	518	532	625	549	587	611	3752	3482	3747	3224	3862	3832
galR	164	161	186	158	215	202	410	403	488	422	398	465
galS	24	18	31	15	28	17	119	109	115	46	101	51
galT	81	63	84	73	91	91	80	70	84	36	77	61
galU	2311	2099	2423	2530	2618	2795	891	935	920	1144	1004	1224
gapA	3452	2941	3368	3201	3182	3031	4166	4183	4092	4806	3699	5228
garD	352	358	381	325	367	361	149	172	167	136	133	142
garK	173	203	219	213	258	272	163	173	176	144	136	128
garL	44	35	59	48	70	58	42	32	30	22	31	30
garP	77	64	98	103	109	114	70	51	42	28	60	47
garR	110	88	94	102	121	131	97	90	92	60	88	72
gatA	1021	997	1365	1362	1428	1026	35	33	25	77	59	97
gatB	144	128	192	168	183	90	15	23	31	36	19	33
gatD	172	177	174	205	209	188	246	230	253	257	220	268
gatY	16907	15330	19625	19912	20984	18477	285	283	248	592	265	682
gatZ	11168	11415	13743	14923	15877	13686	235	245	240	658	265	803
gcd	2499	2430	2624	2247	2347	2406	1467	1387	1386	1114	1099	1184
gcl	65	55	38	65	70	61	102	87	111	127	101	150
gcvA	105	77	91	86	89	90	747	732	771	354	653	441
gcvH	206	187	238	217	222	252	41	27	34	62	37	63
gcvP	834	788	917	868	920	827	216	225	259	166	246	163
gcvR	257	214	304	328	269	244	227	229	203	289	221	292
gcvT	669	611	665	758	789	698	164	154	162	234	144	249
gdhA	19	25	29	25	13	19	977	839	944	997	835	795
gfcA	3	1	4	0	1	8	463	478	487	200	390	213
gfcB	3	0	3	0	0	1	133	172	159	70	127	83
gfcC	0	1	3	1	0	1	166	130	149	57	145	88
gfcD	4	6	4	9	5	9	227	182	214	121	200	102
gfcE	1	6	1	3	6	3	104	69	93	67	119	68
ggt	121	133	100	109	136	133	612	575	639	424	519	533
ghoS	72	76	84	67	73	81	202	239	227	554	223	369
ghrA	64	49	55	41	48	41	258	298	265	499	326	549
ghrB	20	16	17	14	12	14	126	112	141	123	117	154
ghxP	7	12	5	10	19	13	264	261	288	103	172	100
ghxQ	11	16	17	40	35	22	166	154	143	77	107	81
glaH	3239	2827	3018	2606	3053	3010	312	308	359	740	284	838
glcA	112	100	128	118	83	93	334	359	355	234	331	267
glcB	390	396	346	270	433	322	1090	1000	1039	820	939	905
glcC	288	207	246	248	249	270	346	353	338	242	331	268
glcD	217	219	269	108	258	155	54	63	53	29	53	46
glcE	137	128	111	54	120	103	35	43	39	23	33	9
glcF	155	184	199	124	192	147	199	217	220	259	222	340
glcG	42	61	52	36	60	39	47	65	43	113	73	81
gldA	27	25	23	19	32	29	80	75	62	53	62	68
glf	116	113	165	96	112	115	189	178	131	342	169	192
glgA	381	383	434	349	450	440	2175	1837	2092	1596	1710	1898
glgB	247	214	208	235	240	241	967	900	952	718	856	864
glgC	464	443	563	488	558	522	1228	1150	1286	839	952	1063
glgP	591	577	581	611	671	605	1689	1613	1667	1049	1452	1202
glgS	475	542	500	309	344	382	46	36	39	173	35	101
glgX	371	360	476	396	424	425	890	831	820	501	735	622
glk	506	411	501	511	588	495	1085	1123	1051	710	898	727
glmM	214	218	189	236	217	189	1496	1437	1492	941	1419	1131
glmS	1535	1366	1613	1418	1713	1509	1786	1705	1885	2018	1525	2240
glmU	641	521	468	583	573	598	601	579	602	680	565	774
glnA	62	57	55	42	55	44	112	95	120	109	111	95
glnB	47	32	43	30	47	35	110	114	110	86	120	73
glnD	79	61	104	99	114	102	330	292	258	281	292	277
glnE	188	132	176	140	187	146	524	463	581	339	448	311
glnG	402	340	380	333	364	393	1000	953	987	741	889	810
glnH	329	295	376	381	420	446	301	249	308	516	301	556
glnL	198	185	239	184	195	202	633	616	675	514	607	684
glnP	95	60	95	100	97	89	118	127	154	162	130	165
glnQ	82	78	71	92	79	87	186	217	216	234	229	233
glnS	166	108	120	169	144	115	422	387	399	388	367	365
gloA	146	118	142	118	107	114	185	153	178	312	163	264
gloB	35	31	47	41	53	42	63	39	43	100	51	105
gloC	98	96	123	84	97	92	746	746	742	814	630	611
glpA	3	4	6	5	0	1	48	31	53	23	28	34
glpD	1423	1217	1157	1384	1532	1738	756	765	745	922	755	1071
glpE	38	28	27	41	25	27	152	150	168	94	139	106
glpF	163	131	176	149	156	162	133	125	123	174	138	163
glpG	35	27	42	38	37	31	404	393	417	252	374	225
glpK	211	217	274	178	214	218	207	208	198	208	232	185
glpQ	488	374	476	406	453	515	346	343	311	273	288	317
glpT	46	33	47	47	28	39	50	50	78	42	71	66
glpX	112	72	97	93	101	99	336	349	346	241	319	253
glrR	34	35	39	38	25	43	534	503	584	302	496	347
glsA	11	8	9	4	14	9	54	42	48	54	52	50
glsB	2	1	10	9	4	5	231	222	210	137	199	119
gltA	5647	4904	5349	5159	5486	5319	1645	1566	1707	4206	1802	4254
gltB	23	32	45	23	35	23	825	861	922	496	751	454
gltD	16	8	19	15	5	11	162	185	179	90	154	74
gltF	6	2	0	3	2	1	57	47	36	37	56	26
gltI	152	160	200	162	239	153	227	233	234	145	215	134
gltJ	7	4	2	6	7	4	139	129	159	73	144	63
gltK	3	6	6	4	6	4	135	106	173	45	95	69
gltL	10	4	16	13	13	7	175	146	156	69	132	72
gltP	29	14	8	13	16	20	635	617	582	433	497	434
gltS	131	122	122	162	182	159	1960	1967	1891	901	1724	826
gltX	184	176	197	197	203	149	1581	1604	1586	1611	1577	1701
gluQRS	12	18	39	15	27	31	322	301	337	254	328	238
glxK	33	40	38	35	34	36	98	66	84	74	74	70
glxR	6	2	10	6	2	1	31	47	29	24	51	34
glyA	59	57	47	62	62	43	612	517	535	584	571	597
glyQ	97	108	99	112	103	72	1070	1099	1069	1074	1011	1093
glyS	334	321	296	341	305	263	1758	1622	1769	1761	1515	1562
gmd	3	8	2	1	4	0	122	126	163	50	149	67
gmhB	40	39	43	39	42	44	49	26	48	71	34	77
gmk	375	303	394	391	324	339	484	519	519	491	490	533
gmm	0	0	0	0	1	0	37	38	35	11	59	26
gndA	2147	1774	2046	2075	2126	2116	2373	2216	2370	2871	2232	2915
gnsA	15	14	16	2	2	3	29	28	35	53	20	51
gnsB	4	2	5	6	0	9	44	31	33	90	32	33
gntK	17	25	37	24	36	33	94	76	67	69	71	68
gntP	460	350	475	502	612	473	111	97	96	113	90	157
gntR	213	148	185	153	172	158	267	318	298	248	288	249
gntT	81	64	77	69	67	78	287	254	316	209	356	272
gntU	30	34	45	32	40	49	239	248	254	143	227	137
gntX	19	11	9	19	20	12	92	89	104	90	102	159
gorA	522	385	420	419	430	386	321	352	379	312	327	338
gph	28	23	21	19	30	30	217	186	234	186	213	223
gpmA	4866	3958	4319	3642	4235	4336	713	710	649	1339	660	1122
gpmB	38	37	39	40	50	35	274	271	260	285	257	264
gpmM	411	387	429	423	428	450	573	517	566	584	458	563
gppA	181	117	162	173	156	160	918	937	950	419	780	376
gpr	980	879	1147	1076	1267	1192	80	88	80	88	68	142
gpsA	1115	972	1074	1111	1153	1277	1039	871	1017	474	696	524
gpt	31	23	49	27	35	22	138	161	129	153	137	110
grcA	322	199	263	255	319	267	55	64	50	36	32	35
greA	35	33	25	28	27	32	303	281	253	429	311	362
greB	25	28	26	29	21	28	154	150	144	93	114	123
groL	596	532	632	619	513	516	3336	3389	3255	2349	2520	2991
groS	74	64	62	55	62	34	338	345	310	318	328	423
grpE	442	347	349	373	434	356	1012	1190	1024	1095	832	1330
grxA	273	209	228	149	109	217	3	1	7	8	4	6
grxB	670	658	760	657	751	725	149	137	145	335	155	332
grxC	189	117	146	138	133	141	396	462	393	575	391	800
grxD	293	253	367	334	232	264	301	363	350	519	374	416
gshA	760	636	723	720	694	665	2325	2329	2420	2209	2321	2606
gshB	187	152	123	140	156	155	659	611	642	420	544	515
gsiA	114	112	164	109	116	143	1805	1716	1743	1361	1698	1271
gsiB	70	85	87	48	81	83	653	677	694	457	594	446
gsiC	17	23	22	16	7	12	253	282	268	150	233	181
gsiD	7	10	16	16	13	14	220	168	199	83	173	94
gsk	12	6	6	11	8	12	207	229	239	170	213	134
gspA	5	2	11	12	9	7	123	136	127	90	141	86
gspC	2	8	13	12	21	16	229	213	211	152	269	124
gspD	11	9	12	12	13	14	315	333	343	116	242	161
gspE	12	8	5	11	11	11	125	94	138	52	107	51
gspO	17	17	22	14	21	17	53	26	29	29	32	18
gss	161	157	134	148	163	160	294	324	294	259	270	288
gstA	568	459	584	526	509	534	550	533	503	763	545	959
gstB	104	104	73	79	77	100	155	164	167	249	176	232
guaA	127	103	148	110	134	101	826	781	835	865	791	758
guaB	44	41	46	61	59	59	1365	1261	1388	1412	1155	1235
guaC	80	60	74	65	72	58	345	300	289	237	283	187
guaD	25	16	13	20	21	20	102	97	83	65	82	66
gudD	45	41	42	34	44	40	207	208	236	112	188	136
gudP	8	3	5	12	6	8	57	69	95	46	84	58
gudX	21	7	15	9	7	9	88	94	96	45	94	77
gutQ	50	41	35	41	30	50	199	153	174	104	137	140
gyrA	191	184	198	185	167	162	3245	3467	3558	1579	2992	1904
gyrB	302	261	325	352	275	300	915	846	878	326	758	320
hcaB	3	4	19	6	3	3	176	155	176	84	167	87
hcaC	3	0	1	2	2	1	71	55	71	31	61	33
hcaD	32	31	29	39	45	43	188	151	169	111	157	106
hcaE	33	12	20	14	17	26	213	208	228	143	197	161
hcaF	2	1	3	5	3	4	99	85	77	42	71	58
hcaR	60	47	58	56	50	51	111	97	96	112	80	90
hcaT	8	15	7	14	11	14	351	397	397	201	316	172
hchA	2733	2472	3458	3389	3415	3388	2104	1794	2019	2150	1996	2715
hcp	4	7	5	9	9	13	113	116	116	96	156	101
hcr	12	12	5	4	8	13	78	62	75	49	76	58
hcxA	48	57	61	39	40	55	189	149	179	169	172	168
hcxB	43	80	69	56	77	80	304	282	308	238	260	229
hda	26	17	20	33	27	23	139	127	133	83	110	79
hdeA	37	24	36	27	22	31	37	42	29	79	61	121
hdeB	44	20	44	27	25	23	21	36	28	59	30	65
hdeD	46	34	59	52	51	60	155	147	106	113	121	153
hdfR	71	50	78	77	72	78	245	257	238	292	245	291
hdhA	472	391	509	600	540	487	1210	1111	1108	1883	1126	2260
helD	327	285	287	269	334	321	505	505	469	413	410	437
hemA	152	126	127	157	133	136	1012	961	1011	906	987	936
hemB	66	73	69	61	66	78	258	237	255	229	203	241
hemC	400	329	430	421	406	392	313	299	263	300	267	318
hemD	137	125	127	109	148	149	199	198	213	288	233	296
hemE	78	95	106	84	109	91	537	545	548	468	439	438
hemF	27	14	32	23	27	27	612	629	683	277	541	306
hemG	25	39	36	44	24	33	76	116	96	79	107	81
hemH	397	375	493	437	478	477	738	713	774	665	684	799
hemL	584	528	592	591	671	709	673	575	671	467	526	348
hemN	357	304	404	334	357	328	296	233	273	202	240	289
hemP	7	4	2	7	5	6	124	102	122	56	134	77
hemW	9	15	22	12	18	11	258	250	273	173	252	147
hemX	97	120	141	83	96	124	694	690	694	953	621	876
hemY	171	155	205	171	215	197	1152	1028	1141	805	962	873
hexR	148	172	185	211	167	199	146	110	141	116	111	117
hflC	431	404	458	341	412	356	3187	2842	3236	3097	2922	2924
hflD	12	7	11	14	19	14	291	332	294	275	268	248
hflK	924	875	902	731	932	811	3966	4033	4057	4783	3601	4745
hflX	1033	917	1038	825	924	907	2514	2594	2621	4388	2528	4254
hfq	876	864	1199	971	1137	1168	1027	1120	945	2764	969	1991
hha	208	173	318	243	225	257	610	442	493	792	533	702
hicA	26	14	36	23	19	13	62	83	57	102	68	92
hicB	57	35	79	68	86	79	317	296	323	326	279	398
higA	21	19	27	21	18	31	196	173	172	126	207	112
higB	2	3	5	6	2	4	42	50	58	41	56	44
hinT	177	139	217	167	161	163	503	422	491	589	481	686
hipA	86	67	92	54	76	79	856	816	875	750	824	835
hipB	6	18	12	6	12	11	129	118	131	131	94	138
hisA	38	29	20	24	20	23	174	153	199	106	182	90
hisB	33	51	25	40	58	39	292	307	337	218	284	197
hisC	32	42	30	49	48	35	352	353	383	278	347	289
hisD	43	58	54	38	54	58	688	699	718	504	709	521
hisF	21	30	31	34	29	26	103	98	109	83	113	86
hisG	45	40	59	55	23	37	571	533	524	544	495	572
hisH	14	33	31	18	20	19	159	132	183	86	134	71
hisIE	30	30	33	25	33	34	107	113	112	85	94	71
hisJ	223	170	197	185	198	179	574	551	637	466	540	489
hisM	16	20	22	13	22	21	117	80	106	56	89	75
hisP	27	9	14	15	16	13	124	103	111	97	80	72
hisQ	37	32	56	44	55	45	214	168	189	128	143	132
hisS	304	245	267	227	227	219	922	838	832	910	921	993
hldE	362	273	280	261	353	306	971	950	1018	863	760	964
hlyD	95	111	98	74	82	101	784	754	840	382	648	540
hlyE	17	9	16	12	15	10	57	51	67	64	66	55
hmpA	161	116	159	164	239	205	940	971	893	1298	1348	1249
hmsP	133	185	192	155	172	165	645	613	739	369	556	393
hns	8566	6065	7610	5682	6145	6728	2771	3524	2612	7116	3139	5633
hofM	8	8	12	12	9	1	63	51	55	37	66	42
hokD	1399	1104	1369	1807	1532	1778	1834	2129	1874	1205	1966	1272
holA	50	47	65	56	68	58	189	198	228	212	181	132
holB	10	24	21	15	10	20	646	546	614	397	578	459
holC	54	48	67	38	47	59	201	153	191	237	187	254
holD	2	2	2	4	4	2	254	277	276	161	284	190
hpf	157	136	175	137	156	178	119	106	109	118	107	83
hprR	52	42	62	47	46	41	159	141	129	194	133	137
hprS	60	61	65	49	61	54	437	371	400	391	399	360
hpt	28	38	24	26	26	25	154	181	143	266	162	261
HQ24_RS02850	25	38	60	48	37	37	77	96	97	94	80	100
HQ24_RS14810	88	69	99	81	77	81	125	142	134	188	185	112
HQ24_RS15160	230	203	229	254	264	248	697	662	636	1554	665	1419
HQ24_RS15200	16	19	20	20	15	20	255	254	224	304	231	292
HQ24_RS27050	41	39	49	31	34	41	180	159	152	120	141	66
hrpA	458	425	489	390	421	428	1491	1403	1419	1172	1361	1227
hrpB	94	81	56	97	79	67	451	547	505	213	425	277
hscA	124	108	129	128	110	107	2174	2081	2219	1164	1939	1161
hscB	38	59	81	68	54	44	758	718	780	543	658	543
hscC	12	25	13	20	22	23	59	71	70	55	63	50
hsdM	14	7	15	14	8	14	291	269	268	158	251	201
hsdR	76	52	74	55	64	71	187	182	178	159	150	206
hslJ	76	95	101	85	86	70	102	82	67	115	116	132
hslO	263	281	304	238	325	291	764	690	806	897	665	827
hslR	84	105	111	93	101	119	281	283	303	333	264	396
hslU	880	789	950	844	913	894	902	931	913	884	755	997
hslV	373	295	412	364	384	371	383	354	366	463	299	539
hspQ	3810	3257	4046	3425	3702	3930	734	784	657	1119	692	1217
htpG	381	250	268	345	249	265	807	739	782	746	563	807
htpX	2048	1620	1718	1890	1972	2004	6728	6635	6943	7047	6681	7949
htrE	18	18	30	23	17	20	220	220	239	197	186	205
hupA	286	197	328	236	190	214	611	657	578	679	531	659
hupB	74	68	72	80	68	64	475	584	466	548	533	589
HXF02_RS00010	23	25	27	13	21	18	261	237	281	157	231	135
HXF02_RS00030	2368	1798	2051	2451	1959	1816	2760	3775	2324	3213	3081	5317
HXF02_RS00045	110	90	130	120	96	88	83	58	67	90	80	58
HXF02_RS00050	50	27	37	17	18	16	29	15	39	104	37	14
HXF02_RS00055	207	136	237	151	133	170	918	893	868	598	745	656
HXF02_RS00095	128	116	170	162	174	143	1179	1142	1166	818	1139	800
HXF02_RS00105	836	657	748	714	806	808	4011	3804	4071	2931	3618	3001
HXF02_RS00140	387	344	428	385	467	444	1093	1123	1092	723	965	715
HXF02_RS00160	54	62	94	71	95	80	570	591	606	432	544	393
HXF02_RS00165	76	81	99	72	102	118	507	463	534	288	426	391
HXF02_RS00170	7	6	5	2	3	10	103	112	100	62	108	49
HXF02_RS00180	51	47	70	37	63	63	95	68	73	105	80	103
HXF02_RS00185	127	100	119	79	113	118	417	386	387	286	380	370
HXF02_RS00190	76	72	90	82	108	83	477	452	505	198	407	309
HXF02_RS00210	81	75	53	99	89	111	1592	1554	1688	925	1548	977
HXF02_RS00225	375	365	436	477	479	408	1571	1453	1532	1145	1261	1021
HXF02_RS00235	4	1	0	0	2	2	205	183	227	79	168	95
HXF02_RS00240	0	2	0	0	3	1	273	243	310	134	257	126
HXF02_RS00250	4	3	0	0	4	5	97	109	111	63	87	73
HXF02_RS00255	1	1	1	3	0	3	194	178	204	84	177	85
HXF02_RS00260	5	9	12	9	14	2	39	36	57	17	44	35
HXF02_RS00290	48	29	45	50	42	50	95	82	126	89	80	73
HXF02_RS00305	584	376	487	595	409	429	787	913	713	1169	1031	1438
HXF02_RS00430	0	0	6	3	5	3	45	57	41	28	45	30
HXF02_RS00520	114	60	76	53	73	57	620	673	622	833	572	530
hxpA	437	403	402	377	571	495	700	673	623	470	667	465
hxpB	35	44	45	31	50	26	132	124	144	104	114	104
hyaA	429	417	451	373	475	480	158	188	203	107	196	155
hyaB	455	500	555	389	548	567	130	126	133	71	126	93
hyaC	129	151	157	128	183	199	31	45	36	28	51	29
hyaD	197	155	170	141	179	212	45	56	43	24	50	27
hyaE	86	89	92	48	78	89	16	26	24	7	21	16
hyaF	84	81	86	73	102	102	33	28	45	21	33	19
hybA	24	32	37	30	36	21	208	180	181	69	142	61
hybB	26	16	19	25	28	28	113	91	124	47	127	49
hybC	72	91	90	93	91	91	734	666	779	360	615	367
hybD	28	32	30	25	29	26	354	353	345	166	318	199
hybE	15	15	20	10	20	21	177	191	172	85	188	122
hybO	65	64	68	68	96	71	333	301	338	175	241	177
hycA	0	0	0	0	0	2	58	57	67	155	85	137
hycB	3	0	1	1	2	3	163	138	188	284	169	196
hycC	3	1	6	4	5	2	368	358	403	541	420	470
hycD	2	2	1	0	2	0	105	105	99	214	129	139
hycE	3	2	0	4	3	3	205	207	196	284	196	248
hycF	0	0	0	0	0	0	36	27	48	58	34	75
hycG	5	2	7	3	6	7	52	38	46	59	48	61
hycH	15	23	12	16	19	21	35	38	35	42	46	72
hycI	281	233	251	256	251	280	117	95	116	110	114	123
hydN	1	6	13	4	4	2	91	59	57	52	69	27
hyfB	5	6	0	3	7	10	119	94	115	47	105	56
hyfD	0	5	5	1	4	1	55	42	31	17	33	19
hyfF	12	7	12	12	12	10	82	77	72	41	90	39
hyfG	31	18	18	24	21	34	101	86	128	62	87	40
hyfR	2	2	6	4	4	5	130	92	121	52	90	54
hyi	10	9	3	9	9	13	15	20	15	46	33	61
hypA	11	6	5	7	4	4	58	62	41	29	50	27
hypB	7	3	5	7	5	9	61	44	59	51	48	52
hypD	22	40	33	22	40	41	371	346	339	207	322	258
hypE	119	103	138	115	121	143	522	529	516	371	462	408
hypF	54	53	65	63	56	57	349	313	323	204	274	188
hypT	23	14	20	23	18	28	140	121	126	99	156	71
iaaA	239	201	226	170	224	231	1415	1329	1288	1754	1308	1356
iadA	52	51	57	32	24	46	147	133	149	154	135	163
iap	25	25	33	25	27	21	317	287	289	146	256	128
ibaG	5	3	8	5	11	8	60	76	56	116	62	85
ibpA	97	80	135	131	119	120	450	474	472	444	452	547
ibpB	49	59	69	57	48	69	278	283	269	200	233	247
icd	551	524	579	538	588	471	1052	1051	1076	1971	1247	1862
iclR	76	70	94	82	97	61	182	166	181	186	150	170
idi	250	192	241	207	211	270	233	241	216	360	196	325
idlP	0	1	0	0	3	2	58	43	33	30	38	25
idnK	9	13	17	13	14	18	78	62	92	57	77	38
idnR	17	7	19	7	5	6	79	97	69	67	57	56
idnT	10	11	24	18	9	15	108	110	106	98	92	92
igaA	51	63	57	72	78	59	514	522	591	275	625	346
ihfA	19844	15711	20323	17243	19166	20969	9380	10630	8956	11045	9097	12091
ihfB	768	597	866	559	452	512	727	833	668	2576	820	1613
ileS	414	432	452	461	448	474	3771	3576	3925	2184	3467	2245
ilvA	50	37	49	74	58	54	1690	1575	1749	589	1153	536
ilvB	271	223	297	296	259	213	300	307	294	308	261	364
ilvC	55	52	44	45	39	46	215	214	160	139	149	163
ilvD	69	51	45	64	63	55	3219	2973	3306	1748	2359	1531
ilvE	33	48	44	50	59	47	2681	2462	2589	2035	2097	1881
ilvI	17	23	26	20	24	25	187	149	148	139	144	100
ilvL	41	40	36	36	20	21	80	99	61	96	73	59
ilvM	0	0	0	0	0	4	653	593	617	517	587	520
ilvN	55	44	79	61	44	42	103	69	103	86	75	84
ilvX	4	2	2	2	2	1	91	122	72	163	70	97
ilvY	97	94	125	108	95	106	487	471	519	282	480	370
inaA	81	79	52	63	82	64	322	298	267	207	242	231
infA	36	36	43	35	31	33	667	704	530	1031	600	960
infB	1264	1276	1323	1157	1357	1308	14582	14369	14812	14054	15218	13967
infC	2207	2324	2705	2563	2779	2820	4273	5448	3992	5998	4022	4404
insG	22	18	23	22	16	15	72	91	82	79	75	98
insH11	52	78	38	53	59	65	375	351	336	199	282	197
insH6	611	596	757	732	740	711	2688	2465	2750	1760	2383	1667
insI1	86	64	95	92	75	72	188	164	183	174	176	148
insI2	44	65	74	47	40	67	172	129	167	118	98	109
insL3	88	89	113	122	78	113	1611	1481	1597	916	1236	834
insQ	79	76	76	57	73	73	501	492	477	338	495	339
intA	148	126	149	186	145	156	245	206	239	231	246	253
intD	49	52	39	46	43	45	161	143	133	147	102	121
intF	46	24	59	48	35	50	411	418	448	770	510	688
intR	82	72	123	58	78	72	108	123	91	216	97	197
intZ	50	48	47	60	35	43	428	393	423	297	325	212
iraD	4	7	14	14	8	8	312	296	305	143	246	174
iraP	20	11	9	10	11	15	46	42	51	64	43	26
iscA	910	690	784	756	784	642	1255	1261	1275	1543	1145	1247
iscR	486	414	587	608	562	557	1662	1656	1557	2790	1642	2128
iscS	1051	1074	1134	1150	1089	989	4931	4551	4962	6102	4776	5750
iscU	381	417	511	490	510	435	1450	1478	1507	1885	1368	1915
iscX	26	26	42	27	23	23	262	293	288	170	263	180
ispA	43	24	32	32	43	25	341	310	259	277	266	272
ispB	235	207	277	217	218	201	896	915	955	682	878	729
ispC	192	143	158	170	179	196	366	326	341	347	308	385
ispD	9	24	27	15	18	24	743	693	683	408	598	476
ispE	52	51	45	36	48	40	778	786	785	620	743	710
ispF	3	3	14	12	3	3	239	251	250	161	195	118
ispG	1328	1218	1496	1266	1658	1563	1356	1159	1253	1681	1216	1448
ispH	51	50	49	59	52	40	370	362	402	295	346	231
ispU	43	47	55	46	45	42	482	391	447	355	474	365
ivbL	165	210	164	124	68	97	17	35	14	37	22	31
ivy	23	24	26	25	26	19	149	162	172	233	229	220
KanR	23693	19772	22268	24045	24666	22133	90910	90721	92604	103966	88402	95216
katE	112	114	136	168	132	117	492	520	489	594	425	590
katG	2817	2551	2592	3107	2928	3017	765	730	758	704	638	601
kbaZ	47	41	34	43	36	45	56	37	48	24	38	23
kbl	678	543	575	516	624	600	1166	1104	1124	1040	1109	1124
kbp	3191	2860	3312	2480	2741	3100	1021	1018	952	1398	902	1222
kch	49	55	75	67	62	70	277	224	267	215	249	248
kdgA	76	57	52	79	87	74	328	385	378	324	326	252
kdgK	32	35	39	38	34	29	134	153	163	130	109	124
kdgR	306	288	311	238	324	359	92	151	90	227	114	109
kdgT	20	14	17	11	16	21	65	57	64	33	55	38
kdpB	19	8	23	11	15	14	76	67	84	60	91	63
kdpC	14	5	4	14	12	6	100	112	119	57	110	79
kdpD	274	269	248	260	276	305	977	1006	974	581	821	587
kdpE	172	158	177	138	183	187	141	148	173	163	156	195
kdsA	189	138	183	192	177	199	669	706	701	609	665	715
kdsB	98	84	73	90	102	89	397	368	408	263	384	293
kdsC	394	365	318	298	315	351	530	530	550	405	517	477
kdsD	120	107	124	112	132	116	573	516	607	400	539	387
kduD	34	46	58	48	41	55	94	96	103	88	111	70
kduI	18	14	10	12	20	24	87	96	95	79	78	52
kefB	187	156	163	167	209	214	451	453	485	277	398	269
kefC	122	143	121	125	118	117	492	448	440	412	454	449
kefF	41	47	24	38	44	56	117	131	143	118	139	133
kefG	97	53	96	87	79	96	171	174	159	109	158	154
kgtP	5110	4804	5240	6276	6479	5732	10283	10229	10335	7924	9193	7744
kup	192	185	200	204	204	212	233	238	224	225	207	185
lacI	1248	820	1196	1130	952	1036	2611	2755	2599	2643	2279	2701
lacY	9	6	9	2	9	9	65	91	91	54	93	71
lacZ	2096	360	2043	723	584	593	337	698	330	218	268	2034
lamB	8	7	9	10	7	28	78	84	97	75	72	108
lapA	88	76	104	91	128	116	263	181	230	227	210	227
lapB	92	83	106	72	80	91	628	528	650	462	513	472
ldcA	9	12	10	16	10	13	207	234	188	270	201	212
ldcC	413	402	413	404	470	425	1051	919	1029	704	965	817
ldhA	232	171	231	231	211	240	272	277	297	318	267	358
ldrB	23	12	9	19	14	12	60	69	56	48	53	61
ldrD	38	41	46	55	34	38	40	48	40	49	34	43
ldtA	861	916	1159	1066	1106	1243	1328	1258	1333	1241	1242	1496
ldtB	306	318	372	345	345	337	534	527	574	573	567	534
ldtC	25	33	38	46	25	30	497	488	456	820	541	843
ldtD	1614	1550	1633	1783	1956	2165	2551	2301	2630	1748	2052	1996
ldtE	4410	4401	5224	4912	5819	6475	851	904	846	1946	910	1926
lepA	315	218	287	270	229	249	2569	2394	2635	2452	2429	2188
lepB	318	315	329	324	302	287	996	986	1007	814	904	800
leuA	36	39	41	38	38	36	577	555	577	267	450	280
leuB	40	42	36	43	44	35	356	333	388	213	264	186
leuC	46	45	48	39	53	35	390	343	374	231	312	194
leuD	148	95	131	104	102	113	130	150	176	116	123	113
leuE	48	44	54	60	64	52	218	219	240	201	211	165
leuO	51	37	63	46	51	38	86	126	95	127	125	127
leuS	960	909	1036	981	1037	984	2381	2328	2401	2176	2290	2114
lexA	1726	1477	1986	1836	2006	1905	2122	2138	2073	2524	2107	2248
lgoD	7	6	13	10	7	5	179	168	172	268	180	171
lgoT	102	90	117	92	123	112	311	307	278	188	225	240
lgt	14	21	33	30	27	24	465	375	461	223	391	301
lhgO	1329	1381	1504	1314	1650	1544	267	273	272	494	250	612
lhr	134	154	138	116	110	133	619	531	544	271	560	296
ligA	326	276	271	244	242	293	1913	1822	1958	1659	1669	1845
ligB	15	9	13	8	14	16	101	88	96	56	87	59
lipA	214	164	198	198	233	187	279	297	311	414	326	362
lipB	17	6	21	17	10	10	318	317	285	204	247	211
livF	10	16	5	9	12	16	128	121	119	92	86	55
livG	6	4	7	8	6	8	150	143	158	71	122	67
livH	5	7	18	13	8	16	472	478	468	268	380	184
livJ	6	3	5	10	4	7	606	630	608	778	513	504
livK	11	15	1	11	5	9	354	364	369	361	273	204
livM	15	12	13	13	14	23	401	399	432	194	271	111
lldD	129	91	132	139	79	101	121	101	104	70	95	116
lldP	352	362	399	362	391	403	599	602	580	416	524	548
lldR	46	55	66	63	72	53	45	41	39	30	35	21
lnt	119	108	136	118	122	143	1103	1041	1119	681	847	714
loiP	789	635	819	597	816	826	276	275	294	298	303	314
lolA	130	111	174	120	126	173	160	164	164	190	200	170
lolB	62	41	72	50	47	50	383	352	335	430	356	401
lolC	13	10	19	8	10	11	353	324	285	261	313	258
lolD	15	5	3	8	6	6	248	238	291	200	201	220
lolE	212	170	227	176	212	222	356	368	359	286	368	297
lon	508	444	501	509	514	441	6189	6149	6314	4625	5072	5379
lpcA	175	85	157	138	126	120	224	203	211	231	220	238
lpdA	508	434	457	491	497	492	1509	1626	1557	1220	1388	1261
lplA	10	19	16	9	8	6	85	67	99	65	71	75
lplT	216	174	189	217	228	191	1048	1019	1045	404	821	527
lpoA	136	110	126	183	147	133	394	400	419	347	354	337
lpoB	278	274	281	263	311	291	1330	1341	1404	1356	1171	1754
lpp	8766	7862	11312	9156	7822	8804	4198	5916	3555	5357	5041	5815
lptA	373	369	431	420	433	410	600	541	571	536	554	651
lptB	300	363	385	327	419	363	603	613	602	699	628	591
lptC	425	414	496	434	511	417	458	363	377	465	397	516
lptD	1682	1655	1752	1623	1694	1710	1485	1421	1493	2017	1462	2090
lptE	416	311	352	333	274	300	832	731	830	625	742	726
lptF	708	655	683	685	742	689	1214	1133	1109	942	1017	921
lptG	786	701	721	680	787	754	1156	1110	1210	835	1023	788
lpxA	126	102	129	129	116	83	805	887	855	667	833	750
lpxB	36	21	19	28	21	28	229	228	222	199	210	210
lpxC	8122	6688	7751	8736	8467	7279	7239	7078	7540	5213	7267	5281
lpxD	652	610	674	686	692	664	1000	1053	1055	1064	1102	1145
lpxH	10	10	5	8	8	12	94	102	89	48	75	45
lpxK	65	46	41	55	49	71	1120	981	1024	670	954	669
lpxL	140	179	183	157	148	170	265	327	304	258	292	341
lpxM	106	62	126	89	76	92	1014	993	962	842	924	948
lpxP	104	92	90	105	114	104	476	407	452	401	418	417
lpxT	3	1	2	3	4	4	176	187	155	124	151	146
lrhA	302	290	333	361	399	406	1038	946	1036	894	1057	829
lrp	128	129	209	164	158	157	702	700	613	957	714	747
lspA	97	75	94	103	56	73	519	456	586	288	487	271
lsrA	52	49	51	45	39	58	58	73	66	64	66	81
lsrC	45	29	29	28	35	40	78	90	67	38	56	44
lsrD	23	18	30	38	25	18	54	36	39	30	39	38
lsrK	60	86	94	79	72	77	529	526	501	285	442	309
lsrR	20	21	31	23	43	37	331	344	252	235	275	273
ltaE	120	108	146	128	129	117	477	387	471	295	402	306
luxS	568	465	563	434	537	487	549	557	583	974	598	1136
lysA	84	56	74	62	38	35	2473	2397	2277	1062	2285	914
lysC	3	6	6	13	15	18	248	233	257	108	263	137
lysO	6	3	9	5	8	13	273	307	296	168	263	172
lysP	503	465	467	448	514	511	2348	2258	2363	2053	2100	2339
lysR	7	21	10	16	16	24	159	170	177	87	121	81
lysS	311	297	310	346	412	340	1173	1143	1226	1004	1068	1104
lyxK	4	3	2	4	4	5	38	64	52	17	51	19
maa	59	59	71	82	68	66	795	694	836	524	697	563
macA	105	90	101	101	97	94	228	217	186	198	195	141
macB	153	130	123	144	157	116	472	530	504	337	476	332
maeA	191	162	209	227	248	212	1046	1056	1086	706	930	725
maeB	640	551	618	558	646	609	901	906	925	981	830	868
mak	244	224	173	146	184	237	287	287	327	518	282	359
malF	5	6	7	4	3	7	56	68	36	27	71	24
malG	20	12	10	31	11	19	136	150	150	85	126	79
malI	83	85	101	96	91	85	337	343	342	353	261	398
malM	71	88	100	66	64	72	31	42	31	63	35	39
malP	149	153	154	129	135	120	947	847	887	1069	731	1111
malQ	197	127	126	160	164	174	792	760	906	643	704	663
malS	30	34	51	30	40	38	134	135	131	78	104	111
malT	472	352	484	400	414	460	1051	933	1047	506	802	547
malX	11	14	17	23	15	13	151	154	147	82	146	105
malY	42	32	44	53	37	37	137	144	167	115	143	135
malZ	63	34	46	41	57	46	159	124	169	105	185	117
manA	61	51	66	72	71	68	131	137	148	131	139	131
manX	2857	2704	2955	2940	3525	3639	465	455	445	780	465	940
manY	2429	2326	2309	2519	3071	2933	569	553	544	702	518	902
manZ	2486	2373	2473	2629	3060	3022	496	456	500	651	459	650
maoP	74	62	121	119	88	80	188	222	197	219	195	214
map	287	216	276	264	229	225	277	247	271	329	298	326
marA	14	4	9	5	5	11	75	58	81	115	91	104
marB	1	1	5	0	2	2	31	34	30	53	30	28
marC	214	239	242	262	264	275	254	264	291	476	216	367
marR	4	2	4	4	6	6	41	38	35	64	45	59
matP	152	98	138	106	139	137	142	163	144	278	146	190
mazE	55	50	60	45	44	35	361	405	343	367	319	320
mazF	18	26	37	29	17	47	309	296	286	329	320	303
mazG	234	203	222	161	197	238	1156	1116	1106	1093	963	901
mcbA	1869	1636	2353	1795	1514	1845	6	10	8	32	1	22
mcbR	97	98	128	64	90	109	1392	1300	1333	1148	1179	1161
mCherry	156	146	144	111	114	108	226	269	228	553	465	475
mcrB	14	11	18	18	9	24	82	83	66	101	84	94
mdaB	38	25	22	44	29	22	89	94	102	80	83	81
mddA	43	45	38	38	38	46	89	102	110	116	105	105
mdfA	551	483	576	507	605	633	727	711	682	683	609	691
mdh	843	724	893	868	882	734	1672	1737	1806	2655	1822	2618
mdlA	194	188	230	176	238	226	506	440	484	301	455	272
mdlB	120	95	104	64	113	75	372	375	409	150	364	167
mdoC	34	40	53	30	17	36	73	54	70	65	49	68
mdoG	411	402	455	447	425	424	349	384	345	383	291	414
mdoH	649	616	612	566	620	567	880	863	981	530	749	517
mdtA	74	61	95	65	82	83	341	350	309	274	319	266
mdtB	121	133	133	132	113	122	830	771	889	407	857	416
mdtC	79	79	68	77	72	70	457	469	488	244	434	320
mdtD	63	35	70	38	45	45	357	330	351	201	331	247
mdtE	10	2	4	8	5	7	57	43	50	29	44	39
mdtF	25	12	13	7	21	7	307	337	352	154	291	133
mdtG	30	47	36	48	57	53	214	189	213	183	183	173
mdtH	17	6	10	15	5	13	199	254	193	204	169	175
mdtI	6	4	3	4	6	7	575	576	572	221	465	219
mdtJ	7	4	3	2	4	13	866	758	790	356	744	372
mdtK	371	337	408	358	376	379	3528	3456	3454	2912	3270	3258
mdtM	106	68	96	101	90	90	809	743	837	645	796	689
meaB	2	1	0	7	5	5	57	63	72	26	52	18
melA	103	100	113	98	99	132	194	209	225	143	208	153
melB	60	70	79	87	92	97	198	199	222	98	152	151
melR	238	242	303	302	279	277	27	43	35	43	34	55
menA	38	30	23	17	26	35	221	228	222	212	215	207
menB	112	86	103	102	109	109	609	539	580	370	521	434
menC	96	87	54	88	74	78	876	813	855	367	712	496
menD	60	70	54	91	64	56	1012	894	1011	397	802	416
menE	24	38	28	39	39	24	616	526	651	307	525	297
menF	158	109	177	145	138	156	1645	1677	1687	1043	1403	1270
menH	10	7	7	7	11	11	246	251	276	70	218	101
mepA	9	4	10	3	3	8	195	177	233	107	184	102
mepH	18	21	45	29	26	42	83	82	68	55	65	34
mepK	152	118	167	142	163	140	789	758	763	856	721	745
mepM	359	274	266	306	352	364	1177	1121	1230	831	990	687
mepS	30	23	13	24	15	16	715	809	661	749	631	621
metA	32	28	33	23	24	18	64	81	58	102	72	78
metB	29	12	15	11	10	9	147	112	134	157	123	144
metC	40	49	61	63	79	63	142	136	119	130	126	120
metE	47	42	30	56	42	46	485	444	530	234	433	264
metF	7	6	3	9	7	3	44	80	52	96	62	101
metG	79	65	57	81	62	74	558	490	587	411	525	378
metH	129	102	121	120	132	114	333	297	316	174	302	169
metI	29	20	27	38	25	24	92	109	108	139	124	149
metJ	357	240	366	278	244	287	116	125	139	272	116	173
metK	450	439	517	455	467	404	630	527	606	1823	713	1631
metL	48	50	55	39	52	47	731	667	722	430	668	394
metN	19	33	24	25	32	30	121	131	135	190	150	188
metQ	38	51	72	44	60	54	223	198	218	310	186	255
metR	9	6	5	6	8	7	69	70	76	111	89	81
mfd	172	147	150	165	169	139	358	383	373	255	345	305
mglA	66	62	112	104	92	80	107	103	91	114	67	96
mglB	293	248	273	314	289	305	113	99	98	134	82	155
mglC	78	55	58	57	71	58	330	309	359	186	313	218
mgrB	55	29	74	55	39	48	129	183	97	144	85	145
mgsA	276	204	343	303	302	283	210	264	231	270	214	278
mgtA	54	58	66	48	76	50	550	529	580	351	398	299
mhpA	1	1	9	2	4	5	81	87	95	49	63	35
mhpR	326	317	417	366	391	436	801	726	719	706	680	606
mhpT	75	43	46	54	63	46	104	116	105	70	91	64
miaA	1223	959	1123	1130	1047	1119	2885	3149	2872	3759	3011	4106
miaB	469	367	392	382	444	419	1002	942	1051	918	907	853
minC	66	66	74	66	65	70	237	248	260	243	286	268
minD	147	109	130	152	135	123	320	272	318	331	314	248
minE	35	36	30	40	36	32	60	81	64	66	61	47
mioC	8	9	9	14	8	5	196	195	213	200	214	155
mipA	65	48	73	69	76	59	655	571	644	693	561	521
mlaA	322	258	313	319	321	303	536	559	527	549	538	595
mlaB	173	146	194	153	179	190	313	331	265	435	282	393
mlaC	307	314	395	333	387	315	703	704	663	841	725	882
mlaD	121	95	118	111	142	122	419	364	382	484	324	455
mlaE	175	133	173	143	171	190	789	753	809	765	716	716
mlaF	200	227	272	235	251	266	832	844	804	794	803	743
mlc	82	77	102	113	105	108	449	401	409	273	365	287
mliC	1	7	14	9	6	6	89	66	57	47	62	38
mlrA	280	185	301	240	256	291	968	953	998	674	815	811
mltA	53	39	15	35	42	39	1194	1134	1221	671	1042	585
mltB	29	34	23	26	36	25	516	436	496	463	444	444
mltC	9	9	15	11	20	12	192	185	156	115	162	128
mltD	84	62	91	82	100	73	580	539	586	534	543	432
mltF	13	13	9	11	12	11	114	91	106	69	83	70
mmuM	50	65	60	83	96	77	254	235	260	185	247	218
mmuP	18	13	16	35	20	25	196	205	166	118	177	135
mngB	44	37	36	55	41	47	158	138	179	115	147	144
mngR	32	24	30	23	26	41	66	33	32	123	74	60
mnmA	27	20	31	20	19	20	644	628	776	594	630	633
mnmC	64	56	59	58	53	48	353	334	366	176	263	191
mnmE	72	84	69	61	81	74	458	557	557	459	503	447
mnmG	24	19	31	19	25	22	1251	1213	1341	870	1223	809
mnmH	11	8	13	9	10	8	77	47	80	56	73	65
mntH	25881	23999	28319	29586	33204	33976	10134	9167	9886	6551	8403	6143
mntP	1	1	0	1	1	1	57	53	56	25	40	26
mntR	146	86	84	88	86	102	108	135	84	98	81	94
mntS	1878	1397	2039	1491	1313	1598	416	394	360	630	419	691
moaA	391	383	506	403	433	461	610	512	621	913	580	929
moaB	226	206	193	196	217	213	213	211	240	383	225	371
moaC	162	114	163	138	153	155	148	187	148	204	168	218
moaE	123	99	97	63	89	88	45	64	49	99	42	85
mobA	45	35	67	42	52	45	108	99	95	82	96	68
mobB	59	45	57	39	64	51	91	74	78	47	63	62
mocA	526	514	689	584	671	633	198	229	199	235	229	223
modA	52	52	43	44	50	49	865	804	904	1128	1023	1162
modB	32	20	22	22	13	20	664	645	686	789	709	734
modC	34	26	34	32	28	39	1111	1117	1133	1147	1140	1059
modE	23	19	17	20	13	20	116	91	113	116	107	145
modF	61	48	48	30	51	53	537	548	569	336	545	355
moeA	115	87	97	120	104	102	161	176	184	218	187	208
moeB	46	40	48	28	48	46	102	102	99	96	96	82
mog	70	67	70	73	85	83	176	179	159	191	161	103
mokC	81	81	89	74	81	97	32	33	17	40	32	20
motA	92	68	137	87	92	97	10038	10172	10105	12044	10383	11203
motB	81	59	45	45	57	67	10287	9453	10379	10886	10044	11022
mpaA	724	699	721	665	650	847	392	422	456	522	388	549
mpl	86	68	78	88	83	76	496	537	516	400	460	360
mppA	501	395	440	447	404	497	1336	1266	1279	1152	1283	1241
mqo	211	229	261	229	242	288	1323	1371	1364	651	1106	572
mqsA	1250	991	1372	1276	1428	1136	4376	4158	4306	1982	3682	2106
mqsR	1186	1020	1556	1499	1758	1281	2285	2280	2007	1333	1914	1546
mraY	36	28	33	30	34	34	239	262	262	104	222	123
mraZ	182	189	217	188	236	229	337	389	352	373	288	337
mrcA	18	30	40	30	32	29	687	694	681	378	639	370
mrcB	139	133	170	113	147	105	1164	1243	1277	723	1111	684
mrdA	13	22	19	19	25	17	738	637	809	301	653	344
mrdB	66	46	71	63	47	66	284	303	301	214	254	232
mreB	120	110	117	117	104	99	1962	1934	1965	1506	1724	1524
mreC	30	27	19	27	22	18	889	863	952	480	807	482
mreD	28	25	26	15	29	21	149	144	181	100	125	107
mrr	26	16	12	22	22	17	195	231	219	157	203	194
msbA	63	67	87	57	56	78	1531	1322	1563	1109	1539	1154
mscK	30	22	20	22	28	16	438	428	414	242	423	242
mscL	1723	1419	2119	1742	2007	2031	556	663	477	1151	482	1290
mscM	24	26	31	38	28	30	415	345	419	249	316	220
mscS	307	192	308	274	220	224	5526	5374	5719	8880	5484	10607
msrA	272	278	271	236	260	322	293	291	299	428	289	443
msrB	265	184	246	227	247	242	123	130	140	228	112	114
msrC	117	86	131	118	111	110	709	722	630	855	644	890
msrP	579	423	495	448	466	446	549	459	528	433	484	503
msrQ	170	132	125	148	148	164	324	339	356	199	299	265
msyB	475	476	488	334	470	468	201	199	182	692	189	495
mtfA	203	200	299	318	342	298	147	145	109	120	116	126
mtgA	23	12	17	14	14	12	67	72	97	39	53	57
mtlA	2820	2958	2980	2517	3145	3242	715	694	715	1422	716	1593
mtlD	923	826	870	788	892	978	946	795	912	927	823	1085
mtlR	198	141	183	153	152	171	417	405	412	327	301	357
mtnN	253	192	251	335	296	244	211	202	224	244	219	255
mtr	53	46	58	40	54	42	730	730	734	499	804	466
mug	139	133	176	128	173	163	311	314	227	556	260	471
mukB	144	164	169	168	189	162	1484	1552	1473	815	1315	902
mukE	13	16	7	13	10	12	219	208	243	152	203	121
mukF	24	16	33	30	35	30	271	322	276	236	277	223
murA	41	35	32	31	43	33	763	741	746	762	811	685
murB	47	30	58	55	41	47	215	164	202	185	198	153
murC	38	57	47	40	47	30	569	494	566	229	518	300
murD	50	40	45	31	51	36	335	281	371	195	308	165
murE	54	49	49	36	35	43	258	247	212	119	217	130
murF	33	41	44	23	38	29	298	251	303	125	234	156
murG	36	30	34	46	44	21	299	289	311	209	309	203
murI	51	59	66	82	59	51	128	106	125	83	108	107
murJ	23	20	19	19	15	21	274	233	282	149	236	142
murP	47	49	53	69	70	54	89	86	95	33	76	56
murQ	68	62	65	52	38	78	77	67	90	81	63	67
murR	5	1	8	7	7	5	240	231	225	126	217	153
mutH	46	41	52	51	30	42	152	129	145	154	143	133
mutL	78	76	104	72	76	76	1070	869	1032	579	856	525
mutM	11	4	22	5	15	4	195	185	187	144	212	171
mutS	12	28	20	19	12	17	277	232	276	149	198	153
mutY	28	29	31	24	37	28	235	241	231	208	216	222
mzrA	66	70	93	111	96	91	159	181	172	139	157	148
nac	15	23	19	15	25	21	255	247	257	184	275	270
nadA	368	306	359	302	310	293	2608	2424	2613	2553	2676	3362
nadB	41	22	19	31	17	27	1109	1082	1167	437	959	553
nadC	23	32	51	45	47	36	101	95	93	94	83	94
nadD	24	21	41	46	32	43	180	204	173	129	137	135
nadE	245	198	240	238	266	220	257	262	273	481	269	518
nadK	111	82	129	101	110	105	419	418	343	371	354	455
nadR	440	329	482	438	426	443	354	323	330	276	270	319
nadS	88	104	107	104	95	106	44	44	45	31	36	40
nagA	472	391	434	401	444	483	253	260	288	375	271	440
nagB	467	442	641	566	551	608	163	184	189	272	215	271
nagC	174	148	184	196	211	218	134	131	149	177	109	160
nagD	106	71	95	73	89	77	261	259	305	353	289	374
nagE	1634	1584	1722	1533	1894	1926	438	405	445	474	467	532
nagK	267	202	239	210	266	301	337	297	336	311	298	330
nagZ	137	90	97	87	85	129	321	319	312	329	260	303
nanA	3135	3172	3741	3232	3943	4258	323	332	342	571	340	612
nanC	15	9	12	13	15	7	60	75	76	90	99	121
nanE	792	716	733	592	642	737	257	215	261	154	208	163
nanK	455	356	460	314	390	396	333	307	313	311	257	332
nanM	682	569	716	588	695	783	677	755	652	1466	689	1206
nanQ	121	107	205	144	138	154	181	166	162	239	161	223
nanR	56	38	40	39	46	37	90	94	111	168	123	141
nanS	55	63	129	119	82	75	257	190	180	213	194	196
nanT	3883	3536	3895	3281	4504	4261	650	671	650	497	577	621
nanX	303	234	352	299	273	363	52	75	48	186	57	183
nanY	185	187	284	236	248	202	100	94	93	179	87	106
napA	7	5	12	8	6	6	154	155	138	68	125	76
narG	26	30	34	34	25	31	288	270	285	144	272	220
narH	90	98	82	120	124	95	239	237	214	143	223	182
narI	72	43	49	46	53	49	101	85	100	79	81	60
narJ	16	21	18	10	9	12	92	86	108	54	88	55
narK	81	65	85	72	105	97	97	122	105	83	104	90
narL	51	40	34	55	35	41	258	236	253	218	234	289
narP	92	89	146	106	111	107	214	200	220	287	242	223
narQ	26	28	39	44	43	40	369	321	326	194	288	191
narU	125	165	200	190	194	178	592	591	635	431	468	423
narX	103	96	105	116	95	117	577	557	613	467	556	472
narZ	136	173	209	154	207	184	294	261	275	109	208	184
ndh	164	106	116	104	123	168	189	196	154	206	166	186
ndk	44	43	63	51	63	51	288	252	268	180	289	174
nei	7	1	1	3	3	4	208	192	242	133	198	133
nemA	69	67	97	65	77	77	323	264	232	259	326	281
nemR	31	26	49	41	34	35	120	97	96	84	121	148
nepI	3	9	5	7	4	4	182	200	215	108	201	127
nfeF	29	31	41	18	34	28	613	613	634	576	668	629
nfeR	48	27	21	33	43	44	220	248	228	300	272	366
nfi	36	18	32	29	32	30	403	449	478	285	339	288
nfo	17	15	21	24	20	16	185	166	207	166	190	217
nfrA	141	151	149	136	143	148	296	297	352	185	261	217
nfsA	31	17	24	27	33	23	198	178	214	227	195	228
nfsB	70	66	81	83	74	68	311	252	262	236	296	207
nfuA	568	433	537	570	476	434	472	483	523	674	498	640
nhaA	1262	985	1085	1159	1194	1178	2234	2388	2146	1822	1814	1980
nhaB	5	14	5	12	7	9	413	382	406	421	418	443
nhaR	71	43	47	56	49	60	919	867	949	592	693	664
nhoA	160	98	138	103	167	142	151	147	134	136	117	105
nifJ	3877	3967	4507	4001	4714	5036	313	312	291	328	346	445
nimR	31	22	14	25	27	17	309	304	272	211	259	286
nimT	8	6	12	8	13	11	115	126	92	81	109	101
nirB	18	26	29	20	16	26	122	139	121	62	95	59
nlpA	52	67	64	52	67	54	268	299	278	368	341	435
nlpC	409	321	421	354	376	361	671	690	656	551	676	609
nlpD	1964	2194	2386	2661	2806	2424	2637	2946	2611	2868	2770	2713
nlpE	162	145	169	138	155	172	538	639	579	618	531	637
nlpI	1017	1004	1392	1182	1311	1128	2950	2831	2942	4402	3184	3520
nnr	840	655	745	691	687	759	2140	1924	2205	2252	1912	2412
norR	61	58	47	52	48	91	722	689	753	432	670	365
norV	25	27	22	21	22	30	443	401	386	239	359	208
norW	18	7	7	9	13	13	338	276	366	138	261	115
nrdA	24	19	42	42	24	31	327	370	407	498	329	627
nrdB	43	54	56	49	60	54	128	116	113	214	129	213
nrdD	1416	1240	1564	1929	1981	1711	4306	4103	4348	4932	3427	5558
nrdE	142	124	169	155	164	136	2405	2317	2504	3317	2323	3632
nrdF	37	55	39	36	42	28	201	159	176	131	134	155
nrdG	39	46	60	95	64	65	356	337	318	223	247	233
nrdH	51	23	41	45	48	32	204	231	204	486	282	565
nrdI	57	43	66	85	71	68	1047	1208	1074	1886	1121	2160
nrdR	62	59	67	52	52	65	126	111	108	119	123	116
nrfA	3	6	5	9	6	6	78	89	110	51	119	48
nrfB	123	141	188	163	191	157	397	331	335	315	334	270
nrfC	0	0	1	0	4	4	66	46	50	13	38	22
nrfD	3	4	1	2	3	2	93	71	87	40	70	31
nrfE	4	2	8	3	6	5	75	100	109	45	69	36
nsrR	121	125	159	96	99	120	241	252	237	357	208	168
nth	8	5	7	0	2	3	42	43	51	20	49	42
nudB	54	64	58	55	44	37	264	254	283	248	255	302
nudC	154	123	132	132	152	144	321	384	395	437	325	504
nudE	58	35	59	57	54	50	632	635	671	453	660	380
nudF	47	42	67	60	51	48	123	124	141	181	117	175
nudG	0	2	0	2	2	2	41	41	52	30	33	44
nudJ	7	12	9	8	10	3	131	115	117	134	89	107
nudK	6	3	5	5	6	6	62	69	74	77	70	77
nudL	40	41	40	25	42	50	305	278	268	230	242	161
nuoA	203	212	292	199	227	237	791	734	766	1298	789	1316
nuoB	288	276	293	230	257	262	1099	1005	1138	1617	1006	1764
nuoC	338	285	327	241	312	298	1225	1180	1315	2308	1208	2380
nuoE	54	54	67	57	73	73	121	140	127	297	140	300
nuoF	217	199	190	167	167	172	484	411	451	722	362	767
nuoG	478	449	481	402	498	448	921	771	945	1005	886	1210
nuoH	118	132	126	102	106	131	279	265	300	219	266	268
nuoI	54	60	69	55	68	64	179	127	131	99	140	131
nuoJ	72	80	73	53	84	61	150	133	143	114	138	173
nuoK	25	30	28	35	31	27	70	59	45	51	64	61
nuoL	230	264	219	227	277	244	500	417	502	341	442	463
nuoM	82	69	61	56	60	84	396	409	404	234	433	291
nuoN	101	111	121	132	138	125	415	394	383	214	339	220
nupC	115	103	106	132	104	106	356	293	284	444	320	436
nupG	1603	1494	1777	1933	2002	1873	124	124	149	102	105	133
nupX	5	10	14	10	11	8	114	129	123	69	125	91
nusA	645	585	556	514	531	520	5655	5459	5642	6163	6113	6597
nusB	55	46	49	36	36	35	343	356	359	276	329	252
nusG	686	598	778	689	719	701	1374	1460	1335	1225	1238	1058
odhB	265	297	239	246	277	246	278	265	341	305	308	278
ogrK	14	10	21	10	11	19	91	117	78	64	90	71
ompA	4701	4452	4975	4657	4591	4614	19545	19475	19893	29098	20377	27581
ompC	619	494	706	801	623	542	4633	4344	4499	5415	4886	4910
ompF	365	321	456	372	429	412	1125	1003	1049	1384	1179	1297
ompG	4	4	5	1	0	1	112	124	106	127	119	139
ompN	18	13	18	7	11	7	99	100	74	77	76	54
ompP	657	506	788	608	671	703	163	163	114	330	174	207
ompR	661	568	669	574	621	651	896	851	871	1124	783	1048
ompT	109	86	137	96	130	109	1738	1803	1532	3430	1681	2137
ompW	37	38	38	38	40	27	87	62	63	42	78	76
ompX	9356	7443	9423	8747	9295	9784	6108	5803	5817	8988	6603	10657
opgB	222	182	237	257	282	219	535	472	506	410	409	331
opgD	101	79	126	109	116	101	681	630	610	818	671	834
opgE	38	43	38	32	38	59	1300	1193	1285	724	1027	738
oppA	1469	1543	1766	1599	1719	1561	2640	2368	2379	3549	2459	2946
oppB	112	122	169	146	145	142	458	444	447	334	426	366
oppC	194	120	176	154	183	179	476	439	469	348	445	332
oppD	281	225	184	209	234	257	502	498	488	341	516	401
oppF	210	230	240	234	279	255	541	486	498	401	486	464
orn	39	28	43	33	27	38	42	43	51	97	54	52
ortT	11	4	12	3	0	8	77	65	71	46	59	42
osmB	2074	1787	2236	1967	2022	2252	235	292	182	678	252	509
osmC	1564	1160	1224	1129	1080	1105	1005	917	864	2089	950	2173
osmE	3577	2631	3685	2815	2680	3073	1642	1819	1566	2927	1771	3183
osmF	596	562	718	613	542	491	1683	1685	1749	1937	1570	2065
osmY	5610	4713	5627	4524	4706	5184	8621	8411	8699	11339	10849	12289
otsA	1344	1206	1444	1228	1223	1158	1258	1175	1220	1381	1127	1638
otsB	693	544	792	680	666	594	921	1043	836	1733	838	1503
oxc	2	4	10	6	11	11	166	177	186	146	212	154
oxyR	158	142	147	155	182	156	668	625	604	823	635	824
paaC	15	12	14	5	11	12	73	65	69	57	43	25
paaF	122	82	115	136	133	184	207	208	178	190	219	130
paaJ	73	74	73	65	72	77	51	62	71	70	95	70
paaX	295	227	275	208	267	273	678	648	635	624	602	753
paaY	308	262	312	206	288	305	184	202	214	171	125	195
pabA	159	121	142	166	180	194	366	381	394	300	335	333
pabB	11	13	18	4	8	24	939	824	912	570	777	602
pabC	35	22	30	41	27	27	567	505	543	523	619	592
paeA	147	90	127	109	139	140	346	362	417	259	333	317
pal	622	550	684	528	627	607	1091	1076	1073	1686	1162	1832
panB	85	77	93	76	59	64	460	421	444	294	333	265
panC	101	84	103	102	93	98	362	354	405	323	347	262
panD	325	269	319	365	319	334	328	334	294	552	319	441
panE	183	133	162	177	185	203	252	222	239	336	252	334
panF	98	65	26	51	43	49	193	187	180	118	173	126
panM	14	20	15	16	9	10	117	121	118	94	125	88
paoA	16	27	34	33	20	16	89	134	120	149	119	144
paoB	64	52	35	37	39	41	137	134	88	137	113	136
paoC	107	130	102	83	87	75	120	121	126	95	85	90
paoD	34	28	48	30	31	43	58	61	45	37	45	56
parC	137	126	121	119	101	125	3664	3273	3750	1163	2785	1231
parE	155	153	167	141	144	157	1542	1444	1566	913	1411	968
pat	1485	1365	1565	1445	1677	1651	394	422	426	386	322	366
patD	249	225	226	173	261	296	93	78	77	84	83	76
pbp4b	37	32	34	38	47	27	91	83	122	61	75	61
pbpC	10	5	11	29	13	14	520	503	589	201	454	224
pbpG	141	143	189	190	185	202	276	245	270	306	256	285
pckA	835	695	792	682	933	911	567	578	561	367	513	385
pcm	90	95	119	99	114	117	654	595	615	401	522	377
pcnB	49	46	45	49	46	68	1951	1965	2027	1157	1668	1257
pdeA	14	6	15	13	17	28	439	394	386	257	363	271
pdeB	187	121	168	151	146	178	324	310	325	183	267	222
pdeC	597	560	726	632	755	724	192	138	168	136	178	179
pdeD	172	191	179	176	208	180	404	393	391	191	316	305
pdeF	12	11	19	13	20	13	252	187	242	140	205	138
pdeG	204	152	183	163	176	212	553	531	529	684	461	657
pdeH	63	48	59	59	52	48	2795	2724	2774	3341	2777	2818
pdeI	7	3	5	4	4	5	68	59	80	64	64	59
pdeL	21	7	14	14	9	17	1004	956	1070	558	1015	621
pdeN	17	25	21	25	21	31	145	108	144	113	132	89
pdeR	484	427	583	451	519	595	2814	2607	2593	3285	2672	3723
pdhR	82	52	63	55	63	47	62	49	63	67	59	82
pdxA	18	23	15	18	32	23	240	215	287	196	254	190
pdxB	177	137	155	140	130	142	556	402	461	413	403	430
pdxH	44	23	25	32	29	42	103	127	92	99	105	103
pdxI	264	247	245	261	260	256	424	420	359	537	374	582
pdxJ	144	116	117	122	134	144	226	188	197	187	164	196
pdxK	56	53	69	67	57	56	117	111	122	90	111	92
pdxY	2	4	4	9	3	4	124	97	117	68	90	83
pepA	677	614	705	558	658	684	2417	2660	2589	2645	2413	2801
pepB	104	107	118	98	102	118	1084	977	1115	887	960	940
pepD	429	348	405	366	353	376	381	375	398	546	400	562
pepE	11	17	17	11	19	28	48	52	43	30	31	31
pepN	1043	940	922	976	948	917	1078	1019	1053	1459	1016	1545
pepP	329	282	311	309	396	339	386	401	385	423	428	494
pepQ	253	221	267	227	241	259	408	395	436	357	418	402
pepT	638	501	641	520	601	587	805	786	752	1740	754	1616
perR	2	0	3	1	1	1	39	51	45	27	42	23
pfkA	1389	1238	1368	1274	1457	1372	1739	1755	1826	1973	1673	2019
pfkB	611	563	589	588	655	675	1072	936	985	1679	986	1814
pflA	1837	1463	1729	1528	1776	1770	265	241	235	251	234	307
pflB	9955	9647	9777	10027	10380	10348	2487	2364	2679	4406	2516	4364
pflD	10	6	14	12	10	15	99	88	97	46	82	52
pgaA	9	10	24	14	16	6	125	106	110	106	86	128
pgaB	0	4	9	7	3	2	71	78	79	67	99	57
pgaC	8	7	5	5	4	14	99	69	104	109	103	136
pgaD	2	3	7	11	6	9	56	29	40	80	59	62
pgi	1379	1239	1588	1426	1486	1424	978	880	946	1536	927	1715
pgk	3054	2843	2834	2579	2769	2678	1864	1663	1791	2563	1700	2553
pgl	428	404	395	433	391	400	1048	1105	1121	1702	1106	1899
pgm	495	466	452	491	496	477	1867	1806	1833	2090	1887	2243
pgmB	0	0	1	1	0	3	67	71	59	76	62	85
pgpA	92	64	80	82	84	71	156	172	146	121	158	118
pgpB	186	128	119	126	138	114	212	229	218	233	207	214
pgrR	18	16	24	23	27	25	223	244	215	216	209	239
pgsA	57	46	61	58	47	57	162	155	157	126	149	106
pheA	81	77	92	129	92	66	265	245	279	152	222	170
pheP	22	15	20	18	23	22	749	691	654	266	619	294
pheS	20	26	20	29	23	14	1263	1263	1295	1314	1354	1250
pheT	2073	1949	1813	1546	1918	1841	7496	6998	7439	6188	6791	7415
phnO	30	29	35	44	32	25	83	101	90	84	81	79
phnP	38	50	41	27	36	53	143	127	144	92	121	70
phoA	16	21	16	26	31	35	509	495	586	305	538	347
phoB	92	55	97	96	83	68	237	193	177	169	200	172
phoH	3567	3251	3786	3522	4323	5449	446	481	534	473	426	407
phoP	167	156	196	119	192	205	302	328	304	552	301	450
phoQ	49	58	67	59	57	69	863	878	851	530	677	542
phoR	53	34	45	28	32	39	227	240	174	159	203	157
phoU	29	19	31	30	33	21	131	97	137	129	106	71
phrB	238	222	231	220	235	258	268	271	293	273	215	300
pifC	24	22	43	23	38	30	709	714	711	282	595	317
pinQ	12	8	22	12	17	22	187	185	175	193	144	163
pinR	19	12	9	15	13	12	186	167	137	206	185	189
pitA	802	694	702	736	821	797	2191	2203	2205	1564	1894	1666
pitB	9	5	6	11	9	5	238	188	255	90	173	100
plaP	15	6	18	13	12	20	931	751	891	421	747	364
pldA	18	8	17	15	22	17	152	138	175	115	137	126
pldB	80	77	76	62	90	78	343	288	320	211	283	196
pliG	53	34	63	60	42	45	11	32	25	47	23	28
plsB	479	479	539	480	503	510	705	641	649	532	668	592
plsC	24	25	33	19	21	15	516	483	542	263	509	295
plsX	167	126	160	150	156	181	509	593	511	545	533	421
plsY	87	54	94	64	77	95	191	215	207	238	206	251
pmbA	645	531	568	567	612	661	368	395	440	452	320	471
pmrB	134	129	146	99	150	131	212	196	218	229	219	211
pmrD	8	4	5	2	4	13	68	63	58	86	60	61
pmrR	2	3	3	5	4	6	348	310	383	194	269	184
pncA	9	11	10	6	9	11	59	51	47	54	52	51
pncB	177	157	218	240	199	158	795	734	810	963	771	863
pncC	18	7	15	14	15	5	136	131	97	105	135	147
pnp	986	872	1000	1045	1007	921	8242	7878	8391	6119	8732	6600
pntA	346	352	389	345	360	375	1674	1604	1676	1725	1661	1603
pntB	705	604	580	604	775	708	1954	1910	1961	1344	1778	1458
pnuC	476	451	558	416	544	579	1764	1672	1636	1523	1569	1589
polA	436	390	438	388	477	486	411	363	409	481	351	476
polB	198	206	244	213	190	217	1801	1730	1789	1555	1437	1632
potA	12	9	10	20	14	14	405	380	404	272	432	277
potB	3	2	10	7	9	2	114	96	136	86	122	65
potC	9	4	11	9	8	9	171	152	169	174	146	200
potD	32	31	39	28	17	36	480	473	415	454	454	505
potE	41	53	45	53	65	62	126	87	121	116	110	109
potF	205	208	228	220	217	203	577	571	570	1005	546	1042
potG	24	34	36	32	22	34	239	250	240	221	202	230
potH	19	18	25	13	13	13	111	103	120	63	84	68
potI	41	29	25	46	25	29	182	157	181	125	165	102
poxB	679	577	740	817	649	766	630	670	710	623	617	764
ppa	249	179	262	229	207	178	149	196	155	559	211	283
ppc	282	310	296	323	318	300	556	610	744	311	584	345
ppdB	2	8	5	5	5	3	114	84	69	50	67	62
ppdC	5	6	5	9	7	10	76	64	64	32	67	49
pphA	197	153	240	160	167	175	829	814	785	969	686	848
pphC	1	8	2	5	4	1	59	47	58	20	44	22
ppiA	117	100	132	120	135	126	326	307	328	228	283	230
ppiB	216	186	309	282	253	254	152	172	121	327	188	328
ppiC	17	13	23	7	14	9	118	113	107	100	123	78
ppiD	227	205	231	225	234	181	1242	1171	1272	1059	1201	1016
ppk1	302	298	360	365	364	290	215	216	206	185	189	237
ppnN	441	403	502	447	520	526	409	390	475	337	404	377
ppnP	141	103	108	125	94	125	263	298	256	288	277	361
pppA	2	1	2	1	1	0	67	48	62	49	49	33
ppsA	498	427	455	443	495	422	1151	1215	1294	636	1133	675
ppsR	99	82	114	88	97	123	204	193	248	352	208	413
pptA	1	4	9	3	3	5	57	30	43	90	54	73
ppx	272	272	327	258	307	302	205	177	199	124	159	106
pqiA	248	208	314	265	337	286	753	734	785	536	656	633
pqiB	266	276	272	213	307	244	667	670	707	607	667	735
pqiC	210	166	193	191	189	200	98	123	105	145	105	172
pqqL	26	19	50	42	36	38	188	167	224	217	203	167
pqqU	87	71	94	84	83	78	1738	1700	1758	1192	1464	1315
prc	232	202	236	211	239	199	2815	2707	2790	1520	2262	1402
preA	24	23	22	16	20	25	80	95	95	41	82	54
preT	20	20	33	17	31	32	106	113	100	78	92	58
prfA	49	33	41	29	32	30	563	519	557	484	504	442
prfB	111	72	96	62	70	56	685	651	686	757	659	678
prfC	43	30	36	22	28	33	1344	1375	1438	990	1258	1251
priA	13	10	5	14	12	8	656	626	598	282	542	329
priB	37	36	27	26	16	31	999	1061	1088	1082	1048	1167
priC	12	19	30	39	31	27	145	155	165	109	157	139
prkB	78	68	78	58	85	104	210	206	185	177	171	179
prlC	1218	1066	1212	1160	1137	1182	1554	1380	1476	1629	1340	1841
prlF	127	82	122	109	93	110	123	148	124	217	124	168
prmA	170	148	139	136	185	161	257	167	210	169	176	167
prmB	17	18	20	21	13	14	228	203	244	285	245	212
prmC	8	10	10	6	6	14	305	316	316	186	261	163
proA	510	433	474	450	540	458	1077	1001	1095	972	995	981
proB	181	179	190	164	185	181	1315	1237	1264	1124	1259	1092
proC	375	371	282	238	279	322	257	296	276	436	282	468
proP	197	170	191	212	254	237	10457	10087	10580	7965	8462	7458
proQ	298	277	255	346	316	309	2222	2179	2170	2028	2223	2020
proS	604	563	635	588	660	680	1151	1152	1158	1200	1044	1221
proV	6	1	9	13	6	7	907	900	974	853	829	883
proW	4	1	2	7	5	2	840	852	1063	490	759	449
proX	4	2	5	3	5	9	283	234	256	189	233	176
proY	94	96	119	115	134	123	598	586	672	345	536	353
prpB	750	617	637	568	640	687	49	78	53	113	61	55
prpC	144	165	175	108	140	147	31	36	28	48	36	37
prpD	95	134	119	92	127	131	63	42	49	40	43	36
prpE	98	99	96	82	94	79	76	126	100	54	73	54
prpR	82	70	85	75	72	99	113	166	180	158	142	162
prs	63	36	62	84	60	55	1098	1086	1089	1123	1089	1007
psiE	4	2	5	12	7	12	201	209	193	202	186	184
psiF	542	407	618	458	481	498	106	146	114	227	90	278
pspA	18561	15577	17143	29620	26543	28900	38656	37260	37821	90637	37546	71603
pspB	2177	1865	2455	5015	3975	4339	8945	8423	8965	18192	9320	13584
pspC	4709	4152	4575	9468	8261	8461	10747	10765	10285	23882	9674	16745
pspD	1842	2089	1976	3683	3379	3857	3596	4323	3374	8948	3098	5088
pspE	5430	5506	5775	10986	9427	10052	9734	9258	9584	21376	9165	14489
pspF	18	17	14	14	20	16	239	218	219	161	274	208
pspG	4381	3675	4410	9138	7479	7582	2318	2903	2065	4076	1970	4184
pssA	918	803	1033	880	937	852	1097	1049	1082	1287	1092	1430
pstA	45	32	32	25	29	17	491	469	559	262	448	267
pstB	28	19	24	35	29	18	170	196	184	168	169	115
pstC	43	28	22	28	30	26	524	513	511	297	428	284
pstS	35	37	35	49	45	29	617	538	601	365	523	307
psuG	11	4	5	9	9	3	106	101	116	88	118	80
psuK	3	0	0	4	4	3	60	48	43	34	48	59
psuT	20	23	43	35	32	24	337	295	301	144	321	207
pta	651	592	577	531	563	595	818	646	783	418	707	484
pth	21	13	14	20	26	28	99	110	76	91	74	72
ptrA	46	50	39	38	61	51	1101	1030	1059	727	1062	732
ptrB	364	348	495	381	428	472	1703	1588	1770	1145	1363	1037
ptsG	2725	2454	2655	2631	2852	2944	1381	1204	1392	1252	1219	1465
ptsH	295	281	387	331	348	346	796	722	737	1073	749	1137
ptsI	4911	4064	4967	4542	4792	4819	5824	5621	5915	6345	5501	8019
ptsN	143	196	213	150	179	168	222	234	233	212	221	201
ptsP	217	179	207	180	217	178	858	811	862	485	763	481
punC	13	21	25	23	29	17	197	206	230	590	376	695
punR	51	52	63	55	65	49	100	111	107	118	119	84
purA	143	140	159	131	139	134	1606	1514	1660	823	1429	664
purB	7	7	9	7	6	8	194	189	224	111	174	131
purD	32	25	41	18	36	20	107	85	99	48	73	54
purE	0	0	0	0	0	2	59	61	58	25	52	17
purF	34	31	20	48	43	38	478	516	475	311	453	373
purH	15	17	30	16	16	17	78	74	82	47	50	44
purK	0	0	2	1	2	2	112	90	97	37	63	30
purL	22	18	20	23	34	21	464	350	423	168	342	232
purM	7	0	3	7	5	6	105	102	111	51	98	93
purN	18	21	29	14	24	14	105	91	114	83	79	73
purR	14	12	18	10	11	14	592	552	574	407	512	333
purT	1	2	1	3	1	0	91	88	100	54	78	34
purU	99	110	149	121	137	156	415	415	401	494	428	490
putA	21	13	16	15	15	12	990	865	975	73	973	103
putP	91	78	84	71	111	87	600	557	566	266	562	289
puuA	270	259	258	247	276	220	1306	1255	1273	1019	1424	1120
puuB	22	19	12	11	24	25	328	276	295	160	360	202
puuC	32	37	25	33	18	18	914	933	857	488	1062	715
puuD	379	320	443	381	393	464	643	672	605	726	814	723
puuE	13	19	26	24	20	23	169	167	191	92	205	96
puuP	93	109	132	109	126	115	431	399	449	248	393	261
puuR	330	339	432	314	370	402	1024	1044	938	1105	1071	1198
pxpA	32	38	41	21	29	44	310	279	315	207	266	208
pxpB	115	93	77	99	102	96	339	332	355	364	284	354
pxpC	99	91	74	99	77	106	522	516	498	442	412	470
pyk	923	851	877	976	1007	972	854	805	907	1218	773	1155
pykF	3203	2983	3433	3269	3725	3612	1163	1181	1201	1888	1095	2132
pyrC	13	3	12	13	8	8	52	41	52	37	47	40
pyrD	7	9	9	18	5	12	98	114	105	71	94	52
pyrF	8	7	0	9	15	11	242	207	224	159	209	158
pyrG	3318	2704	3100	2910	3508	3442	2837	2783	2722	2251	2513	2559
pyrH	97	58	66	45	61	50	283	322	314	302	266	279
qmcA	469	446	560	444	585	637	323	332	341	429	356	463
qorA	1009	882	1001	959	1101	1124	235	245	243	435	240	494
qorB	14	14	8	25	14	17	61	61	65	122	75	107
qseB	11	10	13	5	6	6	59	68	71	45	43	41
qseC	30	34	24	26	27	26	196	214	177	81	168	112
qseE	67	56	81	65	67	82	581	522	571	437	546	441
qseG	31	32	35	31	41	22	417	416	495	278	410	295
queA	3	2	2	4	8	7	401	372	381	285	371	331
queC	70	46	57	71	58	66	54	63	71	72	49	59
queD	0	0	4	1	1	0	60	80	102	61	77	30
queE	572	481	541	450	502	561	280	246	268	470	264	382
queF	34	18	35	24	18	30	142	131	151	148	142	166
queG	39	41	53	35	36	30	126	128	110	126	90	176
racR	41	43	41	44	35	40	107	76	105	85	92	126
radA	54	62	56	58	85	62	813	720	715	524	660	416
radC	54	20	39	40	21	25	138	147	144	100	147	147
radD	23	40	58	43	52	41	108	141	154	96	117	104
raiA	10003	8990	13919	12116	12143	12054	1002	947	871	2587	1253	2073
rapA	210	177	188	183	193	160	1254	1207	1367	1024	1150	952
rapZ	156	184	207	136	130	134	247	258	238	179	245	210
rarA	70	56	73	58	65	62	288	252	272	177	280	236
rarD	3	8	9	13	9	11	195	187	212	232	177	223
ratA	28	27	36	30	27	33	85	78	120	89	87	78
ravA	140	70	104	88	91	109	341	286	331	281	251	323
rbbA	35	42	32	53	47	38	2154	2054	2253	807	1992	997
rbfA	68	68	78	60	67	59	921	890	915	917	1084	1072
rbn	20	17	26	24	30	30	82	80	89	104	105	138
rbsA	342	292	325	292	363	299	103	88	89	68	51	68
rbsB	347	309	349	351	372	339	589	570	607	623	580	640
rbsC	121	126	162	131	201	153	276	341	295	272	268	380
rbsD	492	488	530	414	422	377	14	11	15	64	21	41
rbsK	39	17	43	32	36	27	293	310	325	187	263	217
rbsR	3	3	3	13	3	4	101	92	96	53	85	62
rcdB	10	4	16	11	13	13	185	201	201	153	191	137
rclA	67	58	88	82	98	76	92	65	81	120	82	102
rclC	8	11	2	2	11	4	48	55	65	65	67	64
rclR	13	7	6	8	8	8	129	129	123	50	139	77
rcnA	0	3	2	3	1	0	53	41	22	30	46	20
rcnB	49	26	31	21	30	35	91	84	74	236	106	107
rcsA	4	4	0	1	0	1	127	109	127	117	165	104
rcsB	556	492	650	578	665	548	1119	1164	1096	1601	1103	1616
rcsC	163	128	175	181	167	163	2289	2101	2307	992	1888	926
rcsD	233	151	221	201	205	186	813	780	768	769	721	694
rcsF	17	10	8	27	17	19	190	154	199	213	131	233
rdcB	25	19	34	37	39	38	978	919	968	1100	885	1064
rdgB	11	15	16	15	12	11	203	186	188	158	158	192
rdgC	44	34	50	45	44	46	90	70	78	103	77	99
recA	2772	2221	2565	2495	2235	2188	14965	15978	14252	13338	12645	9671
recB	30	33	36	30	33	33	748	644	727	406	739	433
recC	82	87	121	77	107	108	576	605	590	355	542	334
recD	121	90	118	103	113	190	491	482	511	347	506	317
recE	13	35	25	12	26	25	53	60	58	118	88	111
recF	17	10	10	1	10	9	455	416	490	193	354	187
recG	23	28	24	22	16	15	339	278	299	79	252	101
recJ	132	142	135	123	119	149	1326	1297	1374	696	1168	681
recN	1854	1583	1856	2055	1859	1740	8452	8012	8683	6655	7627	7097
recO	185	182	233	169	203	189	286	277	261	199	205	174
recQ	6	6	5	8	11	7	298	278	303	162	310	201
recR	105	82	84	92	103	98	213	218	192	182	182	156
recT	7	9	12	18	17	13	31	37	46	70	58	57
recX	17	24	31	19	22	16	828	835	765	387	738	404
relA	110	113	91	106	115	104	1255	1112	1116	591	1019	597
relB	435	298	410	465	429	477	372	368	296	270	361	264
relE	1742	1404	1902	2602	2482	2646	1772	1674	1546	1427	1612	1423
rem	9	11	11	16	18	24	155	121	147	119	186	132
rep	17	16	16	14	22	28	407	342	402	221	299	170
repA	385	300	384	358	383	337	151	184	178	180	152	176
repE	45	28	62	45	56	59	449	382	423	295	393	335
rfaC	54	55	65	48	49	42	107	95	123	98	103	113
rfaD	503	456	488	451	496	477	342	316	364	380	299	378
rfaF	156	150	171	162	139	164	171	165	183	156	167	124
rfaG	85	100	137	136	123	100	258	220	279	265	250	284
rfaH	53	51	62	56	27	36	170	171	163	182	165	136
rfaJ	60	46	69	47	45	44	58	53	58	93	67	69
rfaP	25	38	60	55	48	38	79	79	85	89	95	61
rfaQ	133	179	200	207	163	157	306	282	325	341	342	301
rfaS	39	36	77	54	53	46	47	35	53	52	55	37
rfbA	104	121	119	112	146	131	564	557	519	606	468	472
rfbB	159	145	171	164	185	175	532	482	520	624	521	589
rfbC	39	30	43	43	51	39	182	177	170	217	205	269
rfbD	116	107	147	132	90	132	399	418	412	424	427	559
rffA	126	68	92	87	92	83	356	338	374	259	343	255
rffC	21	17	17	12	10	15	186	164	208	108	178	106
rffG	21	13	14	22	11	17	398	386	435	203	371	236
rffT	69	46	60	84	74	52	451	365	408	252	349	333
rhaT	44	36	38	41	40	53	56	85	67	30	56	47
rhlB	242	237	267	286	261	247	853	776	816	871	791	743
rhlE	10	2	10	7	11	6	1276	1302	1247	822	1181	881
rhmD	64	51	89	77	89	79	25	21	23	23	22	15
rho	1009	960	910	1094	966	936	8125	8043	8344	4901	6783	4657
rhoL	75	76	99	80	99	112	673	645	641	693	769	560
[truncated: 1,516 more rows]
